# Supplementary material for: Critical evaluation of the Illumina MethylationEPIC BeadChip microarray for whole-genome DNA methylation profiling
Source: Genome Biol. 2016 Oct 7;17:208. doi: 10.1186/s13059-016-1066-1 (PMC5055731; doi:10.1186/s13059-016-1066-1)
Supplement: Additional file 1: Table S1. — Cross-reactive probes on the EPIC array. Tabulated counts per probe of potentially cross-reactive regions (with ≥ 47 base pair homology). (CSV 97 kb) [file 13059_2016_1066_MOESM1_ESM.csv]

	match47	match48	match49	match50	Total
cg00001510	2	0	1	0	3
cg00002590	5	0	0	0	5
cg00003969	0	0	2	0	2
cg00004121	0	4	1	0	5
cg00004192	0	1	0	0	1
cg00004209	0	2	1	0	3
cg00004260	0	1	0	0	1
cg00004771	3	0	0	0	3
cg00005390	0	1	0	0	1
cg00005579	1	0	0	0	1
cg00005986	1	1	0	0	2
cg00006378	1	0	0	0	1
cg00007215	0	1	0	0	1
cg00007810	10	1	0	0	11
cg00009038	0	1	0	0	1
cg00009796	0	0	1	0	1
cg00010242	121	328	6	0	455
cg00011994	0	0	1	0	1
cg00013196	1	0	0	0	1
cg00013540	0	0	1	0	1
cg00013543	692	197	7	0	896
cg00014168	0	1	0	0	1
cg00014561	16	1	0	0	17
cg00014748	23	8	1	0	32
cg00015286	207	363	4	0	574
cg00015572	16	0	0	0	16
cg00016625	1	1	0	0	2
cg00016802	0	0	1	0	1
cg00017221	0	0	1	0	1
cg00017437	2	0	0	0	2
cg00019091	3	1	0	0	4
cg00020893	50	1	0	0	51
cg00021023	2	0	0	0	2
cg00021044	20	10	0	0	30
cg00021837	0	1	0	0	1
cg00022262	7	2	0	0	9
cg00022606	2	0	0	0	2
cg00023750	0	0	1	0	1
cg00024361	3	0	0	0	3
cg00025002	1	0	0	0	1
cg00025185	2	0	0	0	2
cg00027294	0	0	2	0	2
cg00027662	0	0	2	0	2
cg00028232	0	3	0	0	3
cg00028550	0	0	1	0	1
cg00029052	215	7	0	0	222
cg00029163	0	1	0	0	1
cg00029597	6	0	0	0	6
cg00029928	1	0	0	0	1
cg00030125	0	0	1	0	1
cg00030176	2	1	1	0	4
cg00031556	0	0	1	0	1
cg00032458	1	0	0	0	1
cg00032716	1	1	0	0	2
cg00033102	11	0	0	0	11
cg00033127	1	0	0	0	1
cg00033584	13	3	0	0	16
cg00034407	3	0	0	0	3
cg00034468	0	1	1	0	2
cg00034556	0	1	1	1	3
cg00034639	1	0	0	0	1
cg00035357	0	1	0	0	1
cg00035452	0	0	1	0	1
cg00035864	1	0	0	0	1
cg00036614	0	0	1	0	1
cg00036984	1	0	0	0	1
cg00037035	0	1	2	0	3
cg00037791	0	0	1	0	1
cg00038131	0	0	1	0	1
cg00038233	1	0	0	0	1
cg00038623	0	1	0	0	1
cg00039936	46	4	0	0	50
cg00041636	2	0	0	0	2
cg00041641	2	0	0	0	2
cg00041935	1	0	0	0	1
cg00042254	1	0	0	0	1
cg00044501	223	193	17	0	433
cg00045748	0	0	1	0	1
cg00045785	0	1	0	0	1
cg00046977	1	0	0	0	1
cg00047162	0	0	2	0	2
cg00047553	2	1	0	0	3
cg00048838	1	0	0	0	1
cg00049004	0	0	5	0	5
cg00049947	0	0	1	0	1
cg00050555	0	0	1	0	1
cg00051510	41	0	0	0	41
cg00051623	2	0	0	0	2
cg00051629	1	0	0	0	1
cg00052561	1	0	0	0	1
cg00052626	1	0	0	0	1
cg00053113	0	0	2	0	2
cg00053647	0	0	2	0	2
cg00053716	0	1	0	0	1
cg00054209	3	5	0	0	8
cg00054352	0	0	1	0	1
cg00055233	0	0	1	0	1
cg00056208	1	0	0	0	1
cg00056268	16	10	1	0	27
cg00056672	1	0	0	0	1
cg00057434	0	0	1	0	1
cg00057517	0	0	1	0	1
cg00058449	0	1	0	0	1
cg00059277	0	0	1	0	1
cg00059374	0	0	1	0	1
cg00059643	1	0	0	0	1
cg00059782	0	1	0	0	1
cg00060165	0	0	1	0	1
cg00060715	1	1	4	0	6
cg00061436	0	0	1	0	1
cg00061679	4	0	0	0	4
cg00061956	3	0	0	0	3
cg00062592	0	1	0	0	1
cg00063040	2	0	1	0	3
cg00063654	0	1	0	0	1
cg00064336	0	0	1	0	1
cg00064464	5	5	8	0	18
cg00064531	0	0	1	0	1
cg00065998	167	20	1	0	188
cg00066668	119	202	7	0	328
cg00067803	1	0	0	0	1
cg00067858	1	0	0	0	1
cg00068196	2	0	0	0	2
cg00068684	30	17	0	0	47
cg00069662	1	0	0	0	1
cg00070542	0	0	1	0	1
cg00070870	3	0	0	0	3
cg00071045	0	1	2	0	3
cg00071137	1	0	0	0	1
cg00071452	0	1	0	0	1
cg00071575	0	2	0	0	2
cg00071869	7	0	0	0	7
cg00072839	0	0	1	0	1
cg00073384	1	0	0	0	1
cg00074091	1	1	1	0	3
cg00074638	1008	98	3	0	1109
cg00075383	2	1	0	0	3
cg00075488	0	0	1	0	1
cg00075844	6	1	0	0	7
cg00077299	668	32	1	0	701
cg00079116	1	0	0	0	1
cg00079602	1	2	2	0	5
cg00080253	8	2	0	0	10
cg00080418	0	1	0	0	1
cg00081141	16	16	2	0	34
cg00081852	0	0	1	0	1
cg00084958	0	1	0	0	1
cg00085249	3	1	2	0	6
cg00087301	0	1	0	0	1
cg00087430	0	1	0	0	1
cg00087746	13	1	0	0	14
cg00087939	10	0	0	0	10
cg00088251	0	0	1	0	1
cg00089430	1	1	1	0	3
cg00090612	110	228	161	0	499
cg00091063	40	1	0	0	41
cg00091178	0	0	1	0	1
cg00091552	13	0	0	0	13
cg00092052	0	0	4	0	4
cg00093354	0	1	0	0	1
cg00093794	0	1	0	0	1
cg00094044	0	1	1	0	2
cg00094269	0	3	0	0	3
cg00094319	0	2	1	0	3
cg00095105	10	1	0	0	11
cg00096282	0	0	1	0	1
cg00096747	0	0	1	0	1
cg00097389	1	0	0	0	1
cg00097415	0	0	0	1	1
cg00097645	0	1	0	0	1
cg00097790	0	0	1	0	1
cg00098188	3	0	0	0	3
cg00098451	0	1	0	0	1
cg00099129	0	0	1	0	1
cg00099788	0	0	1	0	1
cg00100121	0	1	0	0	1
cg00101712	1	0	0	0	1
cg00102266	1	12	11	0	24
cg00103771	0	1	0	0	1
cg00104007	0	0	1	0	1
cg00104098	1	0	0	0	1
cg00104553	0	0	1	0	1
cg00105229	1	0	0	0	1
cg00105368	2	6	6	0	14
cg00105403	2	0	0	0	2
cg00106052	1	0	0	0	1
cg00106254	10	2	1	0	13
cg00106920	0	0	1	0	1
cg00108524	0	0	1	0	1
cg00109148	0	1	0	0	1
cg00109629	0	1	0	0	1
cg00109817	1	0	0	0	1
cg00110695	62	31	3	0	96
cg00111221	0	0	2	0	2
cg00111466	3	1	3	0	7
cg00111532	1	0	0	0	1
cg00111723	120	49	2	0	171
cg00112042	4	0	0	0	4
cg00112558	0	0	1	0	1
cg00114503	18	9	1	0	28
cg00114618	434	15	0	0	449
cg00114942	0	0	1	0	1
cg00115102	0	2	0	0	2
cg00115167	14	1	0	0	15
cg00115714	1	0	1	0	2
cg00116265	0	1	0	0	1
cg00116686	2	0	0	0	2
cg00117908	0	0	1	0	1
cg00117965	0	0	1	0	1
cg00118363	1	0	0	0	1
cg00119034	0	0	2	0	2
cg00120274	0	2	0	0	2
cg00120435	1	1	0	0	2
cg00121005	0	3	0	0	3
cg00121030	0	1	0	0	1
cg00121148	0	0	2	0	2
cg00121366	0	0	1	0	1
cg00121712	8	8	4	0	20
cg00123057	0	2	2	0	4
cg00123986	0	0	2	0	2
cg00124101	6	0	1	0	7
cg00125002	9	7	10	0	26
cg00125148	0	1	0	0	1
cg00125858	4	5	1	0	10
cg00128171	0	0	6	0	6
cg00128430	13	7	1	0	21
cg00129524	0	0	2	0	2
cg00129693	405	710	18	0	1133
cg00133223	0	1	2	0	3
cg00134041	0	0	0	1	1
cg00134340	1	0	1	0	2
cg00134695	1	0	2	0	3
cg00135078	6	1	0	0	7
cg00135121	0	0	1	0	1
cg00135841	1	5	2	0	8
cg00135897	1	0	0	0	1
cg00137535	1	0	0	0	1
cg00137629	1	0	0	0	1
cg00137745	8	0	0	0	8
cg00137846	0	0	1	0	1
cg00140494	0	0	1	0	1
cg00141190	0	7	3	0	10
cg00141295	2	0	0	0	2
cg00141478	1	0	0	0	1
cg00144039	1	0	0	0	1
cg00144832	0	3	0	0	3
cg00145419	1	0	0	0	1
cg00145866	1	0	0	0	1
cg00147332	0	1	0	0	1
cg00147751	0	0	1	0	1
cg00147752	0	0	1	0	1
cg00148558	0	0	1	0	1
cg00148867	0	5	0	0	5
cg00151744	0	0	2	0	2
cg00152034	1	0	0	0	1
cg00152644	0	0	1	0	1
cg00152757	0	1	0	0	1
cg00153942	0	1	1	0	2
cg00154733	1	0	0	0	1
cg00154920	0	0	1	0	1
cg00155538	1	1	3	0	5
cg00155844	0	1	4	0	5
cg00156057	0	0	4	0	4
cg00156684	0	0	1	0	1
cg00157477	0	2	0	0	2
cg00157693	0	1	1	0	2
cg00158227	0	0	1	0	1
cg00158918	84	7	0	0	91
cg00159267	0	1	0	0	1
cg00159780	0	0	11	0	11
cg00159873	0	1	1	0	2
cg00159971	0	0	1	0	1
cg00160018	1	1	0	0	2
cg00160462	1	2	1	0	4
cg00160777	6	1	1	0	8
cg00160853	0	1	0	0	1
cg00161367	2	0	1	0	3
cg00161515	0	1	0	1	2
cg00162191	2	1	0	2	5
cg00162943	3	1	0	0	4
cg00162952	0	2	1	0	3
cg00163668	0	0	4	0	4
cg00164175	1	0	0	0	1
cg00164217	0	3	11	0	14
cg00165872	0	1	0	0	1
cg00166392	2	0	0	0	2
cg00166770	0	1	0	0	1
cg00167234	18	4	1	0	23
cg00167275	0	1	0	0	1
cg00167783	0	0	1	0	1
cg00167979	0	1	0	0	1
cg00168091	0	0	4	0	4
cg00168502	1	0	0	0	1
cg00169301	64	4	0	0	68
cg00169541	2	0	0	0	2
cg00170799	1	1	1	0	3
cg00171052	4	2	0	0	6
cg00171192	0	0	1	1	2
cg00171214	0	0	1	0	1
cg00171578	2	3	3	0	8
cg00171634	1	0	0	0	1
cg00173170	1	5	0	0	6
cg00173324	0	5	2	0	7
cg00173768	0	1	0	0	1
cg00174201	0	1	0	0	1
cg00174967	399	23	0	0	422
cg00175423	6	0	0	0	6
cg00176896	1	4	0	0	5
cg00177631	2	3	3	0	8
cg00177866	1	2	0	0	3
cg00178224	0	0	0	1	1
cg00178785	315	140	4	0	459
cg00179085	0	0	4	0	4
cg00181676	90	16	0	0	106
cg00183340	0	1	0	0	1
cg00183546	126	16	0	0	142
cg00183770	0	1	0	0	1
cg00185189	0	1	0	0	1
cg00185909	1	0	0	0	1
cg00191696	0	1	0	0	1
cg00191858	0	1	5	0	6
cg00192750	1	0	0	0	1
cg00193281	631	657	35	0	1323
cg00193551	12	0	0	0	12
cg00194109	11	3	0	0	14
cg00194119	1	0	0	0	1
cg00194341	0	0	3	0	3
cg00194422	0	1	0	0	1
cg00198226	1	0	0	0	1
cg00198436	0	0	2	0	2
cg00198680	0	0	1	0	1
cg00198759	1	0	1	0	2
cg00198933	0	1	0	0	1
cg00198994	1	0	0	0	1
cg00199759	0	1	0	0	1
cg00201863	3	0	0	0	3
cg00202506	1	0	0	0	1
cg00204049	1	0	0	0	1
cg00204355	175	531	8	0	714
cg00204778	1	0	0	0	1
cg00205198	0	0	1	0	1
cg00205313	0	0	1	0	1
cg00205340	0	1	0	0	1
cg00205436	3	12	13	0	28
cg00206271	0	0	1	0	1
cg00206287	6	4	0	0	10
cg00206347	0	0	1	0	1
cg00207100	0	1	3	0	4
cg00209563	13	1	0	0	14
cg00209831	3	0	0	0	3
cg00210839	199	61	2	0	262
cg00211623	8	0	0	1	9
cg00211855	0	0	1	0	1
cg00212264	194	78	12	0	284
cg00212645	2	1	0	0	3
cg00213044	0	0	2	0	2
cg00214039	1	0	0	0	1
cg00214873	8	2	4	0	14
cg00215922	25	4	0	0	29
cg00218215	1	3	4	0	8
cg00218628	0	0	1	0	1
cg00218707	0	0	4	0	4
cg00219774	31	0	0	0	31
cg00220047	0	0	1	0	1
cg00221830	179	277	9	0	465
cg00222835	0	0	1	0	1
cg00223109	8	1	0	0	9
cg00223952	0	0	1	0	1
cg00224234	0	1	0	0	1
cg00224417	1	2	1	0	4
cg00224592	0	0	7	0	7
cg00224771	1	0	0	0	1
cg00226085	0	1	0	0	1
cg00226183	0	1	0	0	1
cg00226360	0	1	0	0	1
cg00226956	0	0	1	0	1
cg00226961	215	50	0	0	265
cg00226964	12	12	19	0	43
cg00228355	446	17	1	0	464
cg00229233	1	0	0	0	1
cg00229755	0	0	2	0	2
cg00231099	0	0	3	0	3
cg00231300	0	0	1	0	1
cg00232086	14	12	0	0	26
cg00232675	31	2	0	0	33
cg00232805	0	1	0	0	1
cg00233329	13	1	0	0	14
cg00233366	7	5	0	0	12
cg00234467	0	1	0	0	1
cg00234855	1	1	0	0	2
cg00235079	2	0	0	0	2
cg00237026	5	3	0	0	8
cg00237687	0	0	1	0	1
cg00238038	47	5	2	0	54
cg00238958	1	0	0	0	1
cg00239505	1	0	0	0	1
cg00241427	1	0	0	0	1
cg00241482	368	38	0	0	406
cg00243321	0	1	8	0	9
cg00244034	567	15	0	0	582
cg00244299	2	0	0	0	2
cg00244842	0	1	0	0	1
cg00244920	0	0	1	0	1
cg00245492	0	1	0	0	1
cg00246693	0	0	2	0	2
cg00247803	16	3	0	0	19
cg00248449	0	0	1	0	1
cg00249225	0	0	1	0	1
cg00250063	0	0	1	0	1
cg00250948	59	1	0	0	60
cg00252057	28	1	0	0	29
cg00252230	0	1	1	0	2
cg00252512	1	0	0	0	1
cg00252529	0	1	0	0	1
cg00252533	1	0	0	0	1
cg00252696	1	0	0	0	1
cg00253415	0	0	1	0	1
cg00253854	60	158	239	0	457
cg00254524	0	1	0	0	1
cg00256370	0	1	1	0	2
cg00258136	0	0	1	0	1
cg00259043	19	2	0	0	21
cg00259871	0	1	0	0	1
cg00260028	1	0	0	0	1
cg00260543	1	4	0	0	5
cg00261099	15	4	1	0	20
cg00263314	0	0	1	0	1
cg00263856	0	0	1	0	1
cg00264298	179	294	51	0	524
cg00264634	0	0	1	0	1
cg00265422	2	0	0	0	2
cg00266579	0	0	1	0	1
cg00267512	0	0	0	1	1
cg00268965	0	1	9	0	10
cg00271579	0	0	1	0	1
cg00271807	0	0	1	0	1
cg00271882	0	0	1	0	1
cg00273544	18	0	0	0	18
cg00274691	1	0	0	0	1
cg00275090	0	1	0	0	1
cg00275425	0	1	0	0	1
cg00275760	1	0	0	0	1
cg00275942	4	2	1	0	7
cg00277098	1	1	2	0	4
cg00277475	0	0	1	0	1
cg00278107	0	1	0	0	1
cg00279557	0	0	1	0	1
cg00280814	0	1	1	0	2
cg00282267	73	8	2	0	83
cg00282370	2	1	0	0	3
cg00283037	0	0	10	0	10
cg00283771	0	2	1	0	3
cg00285353	0	0	2	0	2
cg00286160	37	4	0	0	41
cg00287601	0	1	1	0	2
cg00288127	9	13	5	0	27
cg00288559	50	3	0	0	53
cg00288652	279	82	2	0	363
cg00288815	0	0	1	0	1
cg00289933	2	0	0	0	2
cg00290627	0	0	1	0	1
cg00291765	1	1	0	0	2
cg00292851	4	0	0	0	4
cg00293678	94	111	16	0	221
cg00294152	3	5	1	0	9
cg00294558	1	1	1	0	3
cg00294814	340	264	5	0	609
cg00294830	0	0	2	0	2
cg00294848	9	3	1	0	13
cg00294852	0	1	0	0	1
cg00294916	0	1	1	0	2
cg00295060	0	0	6	0	6
cg00296226	21	4	0	0	25
cg00297004	91	1	0	0	92
cg00297334	6	0	0	0	6
cg00298639	1	0	0	0	1
cg00300016	0	0	1	0	1
cg00300322	0	1	0	0	1
cg00301064	1	0	0	0	1
cg00301256	0	4	0	0	4
cg00301390	0	1	2	0	3
cg00302263	0	1	0	0	1
cg00304959	1	0	0	0	1
cg00305263	0	0	1	0	1
cg00305320	0	0	1	0	1
cg00305639	0	0	1	0	1
cg00305878	0	1	0	0	1
cg00307290	2	0	0	0	2
cg00307357	5	1	0	0	6
cg00307501	293	147	3	0	443
cg00307717	0	0	1	0	1
cg00307916	0	0	2	0	2
cg00308434	222	33	61	0	316
cg00308458	39	7	1	0	47
cg00308697	0	1	2	0	3
cg00309351	1	0	1	0	2
cg00310845	1	0	0	0	1
cg00311963	0	0	0	1	1
cg00313185	1	0	0	0	1
cg00314015	1	5	0	0	6
cg00314178	73	35	7	0	115
cg00314248	2	0	0	0	2
cg00314276	71	115	2	0	188
cg00314627	52	1	0	0	53
cg00314966	1	0	0	0	1
cg00315280	0	1	2	0	3
cg00316015	0	1	0	0	1
cg00316279	0	0	1	0	1
cg00316520	5	0	0	0	5
cg00318111	0	0	1	0	1
cg00318897	0	0	1	0	1
cg00320081	1	0	0	0	1
cg00320345	2	1	0	0	3
cg00320845	10	0	0	0	10
cg00322687	82	321	96	0	499
cg00323962	2	0	0	0	2
cg00324257	3	7	0	0	10
cg00325910	0	1	0	0	1
cg00326208	0	1	0	0	1
cg00326651	3	0	0	0	3
cg00329180	0	0	2	0	2
cg00329656	0	2	0	0	2
cg00330318	0	0	1	0	1
cg00330490	1	0	2	0	3
cg00330546	0	0	1	0	1
cg00330647	2	4	0	0	6
cg00330857	6	1	0	0	7
cg00332021	0	0	1	0	1
cg00332139	0	0	1	0	1
cg00333364	2	0	0	0	2
cg00333698	2	0	0	0	2
cg00334293	2	0	0	0	2
cg00334876	4	0	0	0	4
cg00335297	0	0	1	0	1
cg00335872	3	1	0	0	4
cg00336555	36	29	1	0	66
cg00337070	0	0	3	0	3
cg00337553	0	1	1	0	2
cg00338377	6	2	0	0	8
cg00338758	0	0	2	0	2
cg00339739	2	0	0	0	2
cg00339778	0	6	3	0	9
cg00340584	0	4	0	0	4
cg00340744	88	5	0	0	93
cg00341415	0	0	1	0	1
cg00341966	0	0	0	1	1
cg00342875	0	0	1	0	1
cg00343238	0	1	0	0	1
cg00343349	1	0	0	0	1
cg00344614	2	0	0	0	2
cg00344709	0	2	1	1	4
cg00345059	1	0	0	0	1
cg00345366	1	1	0	0	2
cg00345656	1	0	0	0	1
cg00345916	0	0	2	0	2
cg00346123	301	279	0	0	580
cg00346180	0	0	1	0	1
cg00346320	0	0	1	0	1
cg00346673	13	1	0	0	14
cg00347122	10	9	0	0	19
cg00347267	0	0	1	0	1
cg00348692	0	1	0	0	1
cg00349360	0	1	1	0	2
cg00349495	4	3	6	0	13
cg00349700	49	24	1	0	74
cg00350200	0	0	1	0	1
cg00350362	1	2	0	0	3
cg00350607	0	0	1	0	1
cg00350642	5	0	0	0	5
cg00351054	2	0	0	0	2
cg00351097	937	183	3	0	1123
cg00351202	45	5	0	0	50
cg00351213	7	1	0	0	8
cg00351237	1	0	0	0	1
cg00351283	2	1	0	0	3
cg00352334	1	0	0	0	1
cg00352366	1	1	1	0	3
cg00352681	0	0	1	0	1
cg00352903	0	0	1	0	1
cg00353337	3	2	0	0	5
cg00353643	5	0	0	0	5
cg00353916	0	3	0	0	3
cg00354124	0	0	2	0	2
cg00354219	1	0	0	0	1
cg00354279	0	0	1	0	1
cg00354736	0	0	1	0	1
cg00356425	2	1	0	0	3
cg00356769	0	1	0	0	1
cg00356888	0	0	1	0	1
cg00357543	0	0	4	0	4
cg00358442	1	2	0	0	3
cg00358570	3	0	0	0	3
cg00359110	0	1	0	0	1
cg00359257	2	0	0	0	2
cg00359421	81	42	12	0	135
cg00360402	0	0	1	0	1
cg00360478	0	0	1	0	1
cg00360757	1	6	6	0	13
cg00360969	1	0	0	0	1
cg00361320	1	0	0	0	1
cg00362401	3	2	0	0	5
cg00363006	0	1	0	0	1
cg00363815	484	123	3	0	610
cg00364644	0	0	1	0	1
cg00365004	0	1	0	0	1
cg00365507	0	0	1	0	1
cg00366531	0	1	1	0	2
cg00366594	2	1	0	0	3
cg00367070	1	0	0	0	1
cg00367497	0	1	0	0	1
cg00367649	1	3	6	0	10
cg00368844	5	2	0	0	7
cg00370079	5	1	1	0	7
cg00370296	0	0	1	0	1
cg00370815	10	4	2	0	16
cg00371570	0	0	1	0	1
cg00371950	0	3	0	0	3
cg00374016	0	0	1	0	1
cg00374836	1	4	0	0	5
cg00375490	13	3	0	0	16
cg00375548	1	0	0	0	1
cg00375999	0	0	3	0	3
cg00376199	1	0	0	0	1
cg00378007	22	0	0	0	22
cg00378142	103	42	4	0	149
cg00378694	3	2	1	0	6
cg00379272	325	120	10	0	455
cg00379337	0	0	1	0	1
cg00379657	785	58	0	0	843
cg00380846	0	0	22	0	22
cg00381054	0	0	1	0	1
cg00383190	1	3	3	0	7
cg00384816	0	1	0	0	1
cg00384856	1	0	0	0	1
cg00387945	0	1	0	0	1
cg00388637	7	1	0	0	8
cg00388732	89	5	1	0	95
cg00388905	3	14	1	0	18
cg00389181	1	0	0	0	1
cg00389300	0	0	1	0	1
cg00389785	8	5	0	0	13
cg00390191	0	1	0	0	1
cg00391025	1	2	0	0	3
cg00391352	1	1	0	0	2
cg00391354	0	0	0	1	1
cg00391884	0	1	6	0	7
cg00393087	5	0	0	0	5
cg00394725	0	0	2	0	2
cg00395140	935	141	0	0	1076
cg00395705	1	0	0	0	1
cg00396101	2	0	0	0	2
cg00396991	0	1	0	0	1
cg00397059	0	2	4	0	6
cg00397113	131	16	1	0	148
cg00397545	29	0	0	0	29
cg00398265	164	210	14	0	388
cg00399107	0	0	2	0	2
cg00399683	2	1	2	0	5
cg00400085	248	28	1	0	277
cg00400654	0	1	0	0	1
cg00400827	0	0	1	0	1
cg00401234	4	1	0	0	5
cg00401678	2	3	0	0	5
cg00401844	12	39	33	0	84
cg00402069	1	0	0	0	1
cg00402120	1	0	0	0	1
cg00402551	223	17	1	0	241
cg00402737	0	0	1	0	1
cg00402830	1	0	0	0	1
cg00402980	5	3	0	0	8
cg00403202	0	2	1	0	3
cg00403874	0	0	1	0	1
cg00404743	0	0	1	0	1
cg00404755	1	0	0	0	1
cg00405494	0	0	1	0	1
cg00405596	0	0	1	0	1
cg00405769	0	1	0	0	1
cg00406621	0	0	1	0	1
cg00407089	2	0	0	0	2
cg00407452	0	1	25	0	26
cg00407709	2	3	2	0	7
cg00408021	1	3	0	0	4
cg00408623	0	1	0	0	1
cg00408747	6	2	0	0	8
cg00409201	0	0	1	0	1
cg00409711	1	0	0	0	1
cg00410323	32	118	6	0	156
cg00411928	1	1	0	0	2
cg00412067	14	8	1	0	23
cg00412252	3	0	0	0	3
cg00413124	1	0	0	0	1
cg00413370	1446	151	1	0	1598
cg00413849	0	1	0	0	1
cg00413870	0	2	6	0	8
cg00414689	2	0	0	0	2
cg00414890	1	0	0	0	1
cg00415042	14	1	0	0	15
cg00415702	0	1	2	0	3
cg00415735	0	1	0	0	1
cg00415822	1	0	0	0	1
cg00416522	0	1	0	0	1
cg00417078	0	1	0	0	1
cg00417638	1	0	0	0	1
cg00417710	0	0	1	0	1
cg00417719	2	0	0	0	2
cg00417819	0	2	2	0	4
cg00418479	597	127	5	0	729
cg00419314	1	0	0	0	1
cg00419509	0	7	1	0	8
cg00419822	4	0	0	0	4
cg00420847	0	2	0	0	2
cg00422995	0	1	4	0	5
cg00423014	5	1	0	0	6
cg00423291	1	0	0	0	1
cg00423482	0	2	0	0	2
cg00423700	0	0	1	0	1
cg00423759	2	2	0	0	4
cg00424315	1	0	0	0	1
cg00424740	1	0	0	0	1
cg00424923	2	0	0	0	2
cg00425828	1	0	0	0	1
cg00427223	0	1	0	0	1
cg00427669	8	0	0	0	8
cg00427885	780	82	0	0	862
cg00428214	0	2	0	0	2
cg00428487	0	0	2	0	2
cg00429618	0	0	1	0	1
cg00429671	0	0	3	0	3
cg00430039	3	0	0	0	3
cg00430389	0	0	1	0	1
cg00431924	0	2	0	0	2
cg00433119	0	1	0	0	1
cg00434743	2	0	0	0	2
cg00437102	2	0	0	0	2
cg00437173	1	0	0	0	1
cg00437192	1	0	0	0	1
cg00437334	0	1	0	0	1
cg00437441	2	0	0	0	2
cg00437719	1	0	0	0	1
cg00438164	0	0	2	0	2
cg00440263	0	1	0	0	1
cg00440702	271	199	2	0	472
cg00441703	0	0	2	0	2
cg00441754	3	1	1	0	5
cg00441808	5	0	0	0	5
cg00442458	30	4	0	0	34
cg00442621	0	0	1	0	1
cg00444151	1	0	0	0	1
cg00446413	0	1	0	0	1
cg00447068	1	0	0	0	1
cg00448143	1	0	0	0	1
cg00448235	5	2	14	0	21
cg00448891	0	0	1	0	1
cg00451807	1	1	2	0	4
cg00452836	6	1	0	0	7
cg00453065	0	2	0	0	2
cg00454010	22	8	1	0	31
cg00454650	1	0	0	0	1
cg00454696	0	0	1	0	1
cg00455018	0	0	1	0	1
cg00455164	0	1	0	0	1
cg00455514	69	7	0	0	76
cg00455545	1	0	0	0	1
cg00455883	0	1	5	0	6
cg00455892	1	1	2	0	4
cg00456513	1	0	0	0	1
cg00456637	1	1	1	0	3
cg00457167	0	0	1	0	1
cg00457495	0	0	1	0	1
cg00457596	0	1	0	0	1
cg00458002	0	4	2	0	6
cg00458156	0	0	1	0	1
cg00458268	4	0	0	0	4
cg00459243	0	0	1	0	1
cg00459447	0	0	1	0	1
cg00459550	19	2	0	0	21
cg00459574	3	1	4	0	8
cg00459667	3	6	1	0	10
cg00459845	1	0	0	0	1
cg00460179	1	0	0	0	1
cg00460690	516	31	0	0	547
cg00460763	1	0	0	0	1
cg00461082	10	27	0	0	37
cg00461506	3	1	0	0	4
cg00462104	0	2	0	0	2
cg00463949	1	1	0	0	2
cg00465278	0	0	1	0	1
cg00466326	1	0	0	0	1
cg00467160	20	2	0	0	22
cg00468410	27	10	0	0	37
cg00468511	0	1	0	0	1
cg00469630	850	70	0	0	920
cg00470565	0	0	4	0	4
cg00470882	2	0	2	0	4
cg00470905	3	0	0	0	3
cg00470972	0	0	1	0	1
cg00471110	0	4	0	0	4
cg00471293	3	0	0	0	3
cg00472454	0	1	0	0	1
cg00472640	0	0	1	0	1
cg00473025	2	0	0	0	2
cg00473179	0	1	0	0	1
cg00474039	0	0	5	0	5
cg00475112	0	1	1	0	2
cg00475182	0	0	3	0	3
cg00476577	0	0	2	0	2
cg00476896	0	0	1	0	1
cg00477538	1	0	1	0	2
cg00477817	338	9	0	0	347
cg00479718	1	1	2	0	4
cg00479885	1	0	0	0	1
cg00480643	44	7	1	0	52
cg00480704	0	3	0	0	3
cg00481415	131	596	4	0	731
cg00482310	3	0	0	0	3
cg00483718	2	1	0	0	3
cg00484597	0	1	0	0	1
cg00487226	0	0	1	0	1
cg00487526	0	0	1	0	1
cg00488283	0	0	1	0	1
cg00489211	0	0	5	0	5
cg00489902	0	0	8	0	8
cg00490097	3	1	1	0	5
cg00490286	0	1	0	0	1
cg00490606	0	0	1	0	1
cg00490885	1	0	1	0	2
cg00491786	0	4	0	0	4
cg00492074	5	1	0	0	6
cg00492092	0	0	1	0	1
cg00492784	0	0	1	0	1
cg00494446	0	0	1	0	1
cg00495457	0	1	0	0	1
cg00495496	1	0	0	0	1
cg00495570	55	180	34	0	269
cg00496389	5	0	0	0	5
cg00496791	0	0	3	0	3
cg00496805	0	0	1	0	1
cg00498419	1	0	0	0	1
cg00498438	1	0	0	0	1
cg00499055	32	1	0	0	33
cg00499509	5	2	2	0	9
cg00500007	0	2	0	0	2
cg00500229	0	0	1	0	1
cg00501886	6	2	0	0	8
cg00502035	0	1	0	0	1
cg00502041	1	0	0	0	1
cg00504088	0	0	2	0	2
cg00504248	0	0	1	0	1
cg00504896	0	0	1	0	1
cg00505801	0	1	1	0	2
cg00506056	5	4	1	0	10
cg00506574	0	0	3	0	3
cg00506587	2	0	0	0	2
cg00508604	0	1	0	0	1
cg00508800	31	11	0	0	42
cg00509108	1	0	0	0	1
cg00509261	3	0	1	0	4
cg00509751	0	2	0	0	2
cg00512399	128	3	0	0	131
cg00512425	7	0	0	0	7
cg00512622	1	0	3	0	4
cg00512709	0	1	0	0	1
cg00512818	0	0	1	0	1
cg00512985	4	0	0	0	4
cg00513220	0	0	1	0	1
cg00513451	1	0	0	0	1
cg00513717	5	1	0	0	6
cg00514202	0	1	0	0	1
cg00514284	0	0	1	0	1
cg00514514	0	1	7	0	8
cg00514746	1	0	0	0	1
cg00514971	0	1	0	0	1
cg00517005	0	0	1	0	1
cg00517330	1	0	0	0	1
cg00517407	0	0	1	0	1
cg00517535	0	0	5	0	5
cg00518152	0	1	4	0	5
cg00518770	0	5	0	0	5
cg00518995	0	0	1	0	1
cg00519484	1	1	0	0	2
cg00519782	0	0	1	0	1
cg00520188	6	3	4	0	13
cg00520626	1	0	1	0	2
cg00521492	0	0	1	0	1
cg00522288	1	0	0	0	1
cg00522328	0	0	1	0	1
cg00523240	0	2	0	0	2
cg00523901	9	0	0	0	9
cg00524577	28	1	0	0	29
cg00524978	1	0	0	0	1
cg00525044	1	6	7	0	14
cg00525833	0	1	0	0	1
cg00526274	0	0	1	0	1
cg00526576	0	0	1	0	1
cg00526740	0	0	1	0	1
cg00528040	0	1	0	0	1
cg00531525	0	0	1	0	1
cg00531806	0	0	0	1	1
cg00531853	1	0	0	0	1
cg00531965	0	2	0	0	2
cg00532123	19	0	0	0	19
cg00532477	0	1	0	0	1
cg00532659	21	3	0	0	24
cg00532667	1	6	0	0	7
cg00532706	0	3	2	0	5
cg00533633	0	1	0	0	1
cg00533990	1	0	0	0	1
cg00534858	0	0	4	0	4
cg00535622	2	0	0	0	2
cg00535994	9	0	0	0	9
cg00537607	0	1	0	0	1
cg00538495	0	1	0	0	1
cg00539325	725	97	2	0	824
cg00539789	0	0	1	0	1
cg00541002	0	4	4	0	8
cg00541156	0	0	1	0	1
cg00541363	2	0	0	0	2
cg00541500	0	0	1	0	1
cg00542384	0	0	2	0	2
cg00543093	1	0	3	0	4
cg00543456	1	1	0	0	2
cg00543520	2	3	4	0	9
cg00544070	5	0	0	0	5
cg00545674	5	3	1	0	9
cg00546078	0	3	1	0	4
cg00547312	1	0	0	0	1
cg00547318	3	6	6	0	15
cg00547444	0	1	0	0	1
cg00547839	0	0	1	0	1
cg00548273	0	1	0	0	1
cg00548821	0	3	4	0	7
cg00549541	0	0	2	0	2
cg00550040	0	1	0	0	1
cg00551244	1	2	0	0	3
cg00551387	0	1	0	0	1
cg00551589	0	0	1	0	1
cg00551654	46	8	2	0	56
cg00552478	0	2	0	0	2
cg00552659	0	0	1	0	1
cg00552897	1	0	0	0	1
cg00552973	0	0	2	0	2
cg00553504	0	5	1	0	6
cg00554192	0	0	1	0	1
cg00554640	3	0	0	0	3
cg00555036	0	1	2	0	3
cg00555695	2	2	0	0	4
cg00556570	0	0	1	0	1
cg00556614	0	0	1	0	1
cg00557131	1	0	0	0	1
cg00557596	1	0	0	0	1
cg00558297	215	16	0	0	231
cg00559115	1	1	0	0	2
cg00560826	2	3	0	0	5
cg00561389	179	579	84	0	842
cg00561736	0	3	23	0	26
cg00562898	36	17	0	0	53
cg00563768	0	0	1	0	1
cg00564862	34	5	0	0	39
cg00565984	1	0	0	0	1
cg00566066	0	0	1	0	1
cg00566311	1	0	0	0	1
cg00566515	0	1	0	0	1
cg00567401	0	0	2	0	2
cg00568041	0	1	0	0	1
cg00569467	2	2	0	0	4
cg00569951	77	89	1	0	167
cg00570207	0	0	1	0	1
cg00571088	2	0	0	0	2
cg00572020	1	0	0	0	1
cg00572146	12	0	0	0	12
cg00572487	76	1	0	0	77
cg00572756	0	0	3	0	3
cg00573140	2	5	1	0	8
cg00573410	0	1	0	0	1
cg00573550	0	0	0	1	1
cg00573963	1	0	0	0	1
cg00574114	0	0	1	0	1
cg00574919	2	2	0	0	4
cg00575095	1	0	0	0	1
cg00575135	0	0	1	0	1
cg00576139	0	0	1	0	1
cg00577386	4	0	0	0	4
cg00578775	0	0	1	0	1
cg00579673	23	0	0	0	23
cg00579921	1	0	0	0	1
cg00582963	0	1	0	0	1
cg00583618	0	1	0	0	1
cg00584456	0	1	17	0	18
cg00584549	1	1	0	0	2
cg00586014	188	3	0	0	191
cg00586248	1	2	0	0	3
cg00587180	4	1	0	0	5
cg00587228	0	1	2	0	3
cg00587465	1	0	0	0	1
cg00588143	7	0	1	0	8
cg00588853	0	1	0	0	1
cg00589791	32	4	0	0	36
cg00590830	2	1	0	0	3
cg00591225	1	0	0	0	1
cg00591384	0	0	1	0	1
cg00592460	3	2	0	0	5
cg00592870	2	5	0	0	7
cg00592944	2	0	0	0	2
cg00593414	5	2	0	0	7
cg00593446	1	0	0	0	1
cg00594016	2	1	0	0	3
cg00594488	164	277	30	0	471
cg00595053	0	1	0	1	2
cg00595610	0	1	0	0	1
cg00595856	0	0	1	0	1
cg00596207	1	1	0	0	2
cg00596438	18	22	4	0	44
cg00596784	28	6	0	0	34
cg00597112	0	1	1	2	4
cg00597602	0	0	1	0	1
cg00598125	1	0	0	0	1
cg00599377	0	1	0	0	1
cg00599809	0	0	2	0	2
cg00600362	1	0	0	0	1
cg00601809	1	0	1	0	2
cg00601819	0	0	1	0	1
cg00603487	0	2	0	0	2
cg00603733	23	9	0	0	32
cg00604188	0	0	4	0	4
cg00604382	2	0	0	0	2
cg00604771	0	2	0	0	2
cg00605447	0	0	1	0	1
cg00605545	1	3	2	0	6
cg00605685	0	3	2	0	5
cg00605988	1	0	0	0	1
cg00606348	0	0	1	0	1
cg00606739	0	1	0	0	1
cg00609291	0	2	0	0	2
cg00609336	0	1	0	0	1
cg00609379	0	1	0	0	1
cg00609645	1	0	0	0	1
cg00610583	1	1	0	0	2
cg00611372	1	1	0	0	2
cg00611901	1	0	0	0	1
cg00612641	0	1	0	0	1
cg00612714	0	0	1	0	1
cg00613562	0	0	1	0	1
cg00614314	0	0	6	0	6
cg00614901	0	0	1	0	1
cg00615794	1	0	0	0	1
cg00616640	0	0	1	0	1
cg00616999	0	1	0	0	1
cg00617219	1	0	0	0	1
cg00617670	3	0	0	0	3
cg00617867	7	0	0	0	7
cg00618696	15	0	0	0	15
cg00619146	1	0	0	0	1
cg00619292	221	112	61	0	394
cg00619798	0	1	0	0	1
cg00619915	7	0	0	0	7
cg00620304	1	0	0	0	1
cg00620824	0	0	1	0	1
cg00620857	1	0	0	0	1
cg00621559	0	0	1	0	1
cg00621666	0	0	1	0	1
cg00622133	1	0	0	0	1
cg00624017	0	0	1	0	1
cg00624440	0	0	1	0	1
cg00624711	2	1	0	0	3
cg00624879	0	0	3	0	3
cg00625161	0	1	0	0	1
cg00625450	0	1	8	0	9
cg00626068	2	4	0	0	6
cg00628299	15	15	14	0	44
cg00628661	0	0	1	0	1
cg00629088	0	0	3	0	3
cg00629514	0	1	2	0	3
cg00629604	1	0	0	0	1
cg00629928	1	5	14	0	20
cg00630494	1	0	1	0	2
cg00631203	0	0	1	0	1
cg00631287	0	2	1	0	3
cg00634606	0	1	0	0	1
cg00634984	0	0	1	0	1
cg00636172	0	0	2	0	2
cg00636416	0	0	2	0	2
cg00637047	1	0	0	0	1
cg00637795	1	0	0	0	1
cg00638491	0	0	1	0	1
cg00640074	3	4	0	0	7
cg00640147	0	1	0	0	1
cg00640398	0	1	0	0	1
cg00640609	1	3	0	0	4
cg00640775	0	2	0	0	2
cg00641177	0	0	1	0	1
cg00642330	1	0	0	0	1
cg00643253	1	0	0	0	1
cg00644010	0	0	1	0	1
cg00644387	3	3	0	0	6
cg00644797	0	0	1	0	1
cg00644922	3	1	0	0	4
cg00645010	0	4	0	0	4
cg00645389	0	1	0	0	1
cg00645729	1	0	0	0	1
cg00645731	0	0	1	0	1
cg00646019	0	1	1	0	2
cg00646244	16	11	1	0	28
cg00647004	0	0	1	0	1
cg00647124	0	1	0	0	1
cg00648005	1	0	0	0	1
cg00648125	1	0	0	0	1
cg00649199	4	2	0	0	6
cg00649216	0	1	0	0	1
cg00649701	3	0	0	0	3
cg00650472	0	0	1	0	1
cg00651381	0	0	1	0	1
cg00651446	0	0	1	0	1
cg00652158	7	1	0	0	8
cg00652594	3	4	1	0	8
cg00653565	0	1	0	0	1
cg00654159	1	0	0	0	1
cg00654697	0	0	1	0	1
cg00655656	15	0	0	0	15
cg00656110	0	0	1	0	1
cg00656264	0	2	0	0	2
cg00656826	163	174	13	0	350
cg00657202	0	0	1	0	1
cg00658965	0	0	1	0	1
cg00659262	3	1	0	0	4
cg00661438	3	2	0	1	6
cg00662258	0	0	1	0	1
cg00663230	0	1	0	0	1
cg00663642	0	1	0	0	1
cg00664021	0	1	1	0	2
cg00664666	5	4	1	0	10
cg00664920	0	0	1	0	1
cg00665029	0	1	0	0	1
cg00665343	3	0	2	0	5
cg00665832	0	0	1	0	1
cg00666596	1	0	0	0	1
cg00666623	111	15	0	0	126
cg00666641	1	0	0	0	1
cg00666877	2	1	1	0	4
cg00667898	1	1	0	0	2
cg00667924	0	1	2	0	3
cg00668419	1	0	0	0	1
cg00669212	114	31	4	0	149
cg00669746	234	280	15	0	529
cg00670958	1024	17	1	0	1042
cg00672222	1	0	0	0	1
cg00672381	0	0	1	0	1
cg00673008	1	5	4	0	10
cg00673081	0	0	1	0	1
cg00673109	0	0	5	0	5
cg00673622	0	1	0	0	1
cg00676137	2	0	0	0	2
cg00677180	42	1	0	0	43
cg00677195	1	0	0	0	1
cg00677708	0	1	0	0	1
cg00677901	0	0	1	0	1
cg00678322	3	0	1	0	4
cg00678820	0	0	1	0	1
cg00680808	3	1	0	0	4
cg00681001	0	0	1	0	1
cg00681004	0	2	0	0	2
cg00681566	0	0	1	0	1
cg00686169	3	3	17	0	23
cg00686340	1	0	0	0	1
cg00686476	0	0	1	0	1
cg00686667	0	0	1	0	1
cg00687582	0	1	0	0	1
cg00687812	1	0	0	0	1
cg00688323	2	0	0	0	2
cg00688460	1	0	0	0	1
cg00688734	2	3	1	0	6
cg00688850	2	0	0	0	2
cg00689214	1	0	0	0	1
cg00689360	1	0	0	0	1
cg00689425	1	0	0	0	1
cg00690692	1	0	0	0	1
cg00690710	0	1	0	0	1
cg00690903	19	0	0	0	19
cg00691830	2	0	1	0	3
cg00692100	0	0	1	0	1
cg00692484	0	1	0	0	1
cg00695633	19	36	15	0	70
cg00696433	3	1	0	0	4
cg00697413	0	0	1	0	1
cg00698217	5	17	2	0	24
cg00698982	0	0	1	0	1
cg00699002	1	0	0	0	1
cg00699238	6	9	4	0	19
cg00699361	0	0	2	0	2
cg00699831	0	0	1	0	1
cg00700466	1	0	0	0	1
cg00702472	0	0	1	0	1
cg00702489	0	1	0	0	1
cg00702835	5	0	0	0	5
cg00702837	3	0	0	0	3
cg00702877	51	46	7	0	104
cg00703392	51	1	0	0	52
cg00703849	1	0	0	0	1
cg00704176	23	3	0	0	26
cg00705156	1	1	1	0	3
cg00705255	0	4	0	0	4
cg00706683	2	3	1	0	6
cg00710028	2	0	0	0	2
cg00710209	229	9	2	0	240
cg00710269	162	13	0	0	175
cg00710456	324	20	1	0	345
cg00711386	4	1	0	0	5
cg00711542	0	1	0	0	1
cg00712884	2	0	0	0	2
cg00713055	1	0	0	0	1
cg00713204	1	0	0	0	1
cg00713813	0	1	1	0	2
cg00715139	1	0	0	0	1
cg00715913	156	9	0	0	165
cg00716025	0	1	0	0	1
cg00716272	7	1	0	0	8
cg00717009	0	0	1	0	1
cg00718539	0	0	1	0	1
cg00718581	0	0	0	1	1
cg00719569	1	0	0	0	1
cg00719879	1	1	0	0	2
cg00720119	156	161	0	0	317
cg00720855	0	1	0	0	1
cg00721703	0	1	1	0	2
cg00721947	1	1	0	0	2
cg00723307	1	0	0	0	1
cg00723379	0	1	4	0	5
cg00725145	0	0	3	0	3
cg00725426	1	0	0	0	1
cg00725654	1	3	3	0	7
cg00725690	1	0	0	0	1
cg00725722	0	1	0	0	1
cg00727386	290	245	5	0	540
cg00727556	109	21	4	0	134
cg00727940	0	2	0	0	2
cg00728224	0	0	1	0	1
cg00728300	0	1	1	0	2
cg00729184	118	33	0	0	151
cg00729281	0	1	0	0	1
cg00730100	0	5	1	0	6
cg00731201	6	0	0	0	6
cg00731852	2	0	0	0	2
cg00731874	8	7	1	0	16
cg00732098	0	0	1	0	1
cg00732232	2	7	4	0	13
cg00733315	1	2	1	0	4
cg00733705	415	1126	66	0	1607
cg00733992	1	0	0	0	1
cg00734103	0	2	0	0	2
cg00734311	5	5	0	0	10
cg00734979	71	22	4	0	97
cg00735023	1	0	0	0	1
cg00736819	0	1	3	0	4
cg00737250	0	0	6	0	6
cg00737302	0	1	0	0	1
cg00738113	0	0	2	0	2
cg00738299	800	23	1	0	824
cg00738849	0	5	1	0	6
cg00738945	3	0	0	0	3
cg00740408	0	1	0	0	1
cg00741351	1	0	0	0	1
cg00743962	1	3	0	0	4
cg00744145	0	2	0	0	2
cg00744187	0	1	0	0	1
cg00744351	1	0	0	0	1
cg00744679	0	0	5	0	5
cg00744920	0	1	1	0	2
cg00745184	0	2	1	0	3
cg00745463	1	0	0	0	1
cg00745606	0	0	1	0	1
cg00747726	1	0	0	0	1
cg00747739	0	1	2	0	3
cg00748958	1	0	0	0	1
cg00750806	0	0	2	0	2
cg00751857	3	0	0	0	3
cg00752047	0	0	1	0	1
cg00752077	4	1	0	0	5
cg00753566	12	8	0	0	20
cg00753692	0	0	1	0	1
cg00753806	1	0	0	0	1
cg00755130	0	1	0	0	1
cg00755505	3	0	0	0	3
cg00755563	0	0	1	0	1
cg00755729	1	0	0	0	1
cg00755819	1	0	0	0	1
cg00755868	0	1	0	0	1
cg00756362	156	32	3	0	191
cg00756448	0	1	5	0	6
cg00756450	61	9	0	0	70
cg00756860	0	3	0	0	3
cg00757382	13	5	0	0	18
cg00758816	1	3	1	0	5
cg00759817	0	1	0	0	1
cg00760290	0	0	1	0	1
cg00760490	0	1	0	0	1
cg00760536	0	0	1	0	1
cg00760812	23	5	0	0	28
cg00762372	0	0	1	0	1
cg00762450	0	0	5	0	5
cg00763136	207	343	0	0	550
cg00763200	0	6	0	0	6
cg00763244	54	80	2	0	136
cg00764167	1	7	8	0	16
cg00764514	2	0	0	0	2
cg00765090	0	0	1	0	1
cg00765483	1	0	0	0	1
cg00766915	0	5	13	0	18
cg00767185	0	0	1	0	1
cg00767264	0	2	2	0	4
cg00767637	0	0	1	0	1
cg00767663	0	1	0	0	1
cg00767679	0	1	0	0	1
cg00768815	1	0	0	0	1
cg00769240	1	2	1	0	4
cg00769810	2	1	2	0	5
cg00769882	0	0	1	0	1
cg00770134	0	0	0	2	2
cg00770837	0	0	1	0	1
cg00771483	3	14	12	0	29
cg00772775	4	2	1	0	7
cg00772962	0	11	3	0	14
cg00773093	0	0	1	0	1
cg00773349	1	0	0	0	1
cg00774458	0	2	1	0	3
cg00774769	6	5	0	0	11
cg00775388	0	3	0	0	3
cg00775777	2	0	0	0	2
cg00776237	18	4	1	0	23
cg00776252	7	0	0	0	7
cg00780567	0	2	2	0	4
cg00782265	2	0	0	0	2
cg00783544	0	0	1	0	1
cg00783857	0	2	0	0	2
cg00784791	4	1	2	0	7
cg00786083	1	0	0	0	1
cg00786256	1	0	0	0	1
cg00786390	2	0	0	0	2
cg00786635	0	0	1	0	1
cg00788067	0	1	0	0	1
cg00788688	0	0	1	0	1
cg00789394	0	0	2	0	2
cg00789540	0	0	1	0	1
cg00790055	0	0	1	0	1
cg00790649	0	1	0	0	1
cg00791422	149	493	21	0	663
cg00791789	4	1	0	0	5
cg00793285	1	0	3	0	4
cg00793325	0	1	0	0	1
cg00793992	0	0	1	0	1
cg00794178	0	1	0	0	1
cg00794209	0	0	15	0	15
cg00796755	0	0	1	0	1
cg00798645	2	0	0	0	2
cg00800759	1	0	0	0	1
cg00800997	1	0	0	0	1
cg00801577	1	1	0	0	2
cg00802168	2	4	0	0	6
cg00803004	1	0	0	0	1
cg00803478	0	0	1	0	1
cg00803910	0	0	4	0	4
cg00804237	2	0	0	0	2
cg00804338	1	0	0	0	1
cg00804745	0	0	1	0	1
cg00805496	1	0	0	0	1
cg00805874	0	1	0	0	1
cg00806126	6	1	1	0	8
cg00806959	2	0	0	0	2
cg00807342	1	1	0	0	2
cg00807495	1	0	0	0	1
cg00807609	56	2	0	0	58
cg00808053	0	2	0	0	2
cg00808199	0	0	1	0	1
cg00808307	1	0	0	0	1
cg00810321	0	0	1	0	1
cg00810877	1	4	3	0	8
cg00812839	8	7	1	0	16
cg00813267	2	0	0	0	2
cg00813765	0	5	0	0	5
cg00814324	0	0	4	0	4
cg00814476	0	0	1	0	1
cg00816224	0	0	1	0	1
cg00817529	2	0	0	0	2
cg00817749	0	1	0	0	1
cg00819949	2	2	0	0	4
cg00821510	162	4	1	0	167
cg00822308	0	0	1	0	1
cg00822353	1	0	0	0	1
cg00822571	0	2	1	0	3
cg00823319	1	0	1	0	2
cg00823602	0	0	6	0	6
cg00823683	0	1	0	0	1
cg00824547	2	14	6	0	22
cg00824714	0	9	0	0	9
cg00825031	1	0	0	0	1
cg00825131	39	91	12	0	142
cg00825705	0	2	0	0	2
cg00825739	11	7	3	0	21
cg00826626	0	0	2	0	2
cg00826726	3	1	0	0	4
cg00827196	0	0	19	0	19
cg00827596	3	0	0	0	3
cg00828059	3	3	5	0	11
cg00828468	1	3	1	0	5
cg00829786	21	9	2	0	32
cg00830139	17	0	0	0	17
cg00830596	1	0	0	0	1
cg00830614	1	0	0	0	1
cg00831331	0	0	1	0	1
cg00831633	0	0	1	0	1
cg00831698	0	0	1	0	1
cg00831770	11	1	0	0	12
cg00832199	0	0	1	0	1
cg00832547	1	0	0	0	1
cg00833344	0	2	0	0	2
cg00833479	0	1	0	0	1
cg00833552	0	0	1	0	1
cg00833822	0	0	1	0	1
cg00834073	0	0	1	0	1
cg00834234	404	53	3	0	460
cg00834590	5	0	0	0	5
cg00835232	0	0	1	0	1
cg00835389	98	76	17	0	191
cg00835526	28	7	0	0	35
cg00835832	1	0	0	0	1
cg00836097	11	1	0	0	12
cg00836705	0	0	2	0	2
cg00837086	0	1	1	0	2
cg00837548	2	2	0	0	4
cg00837753	0	0	1	0	1
cg00838032	5	6	0	0	11
cg00838189	22	1	0	0	23
cg00839893	2	0	0	0	2
cg00841141	4	1	0	0	5
cg00841768	0	0	1	0	1
cg00842794	6	0	0	0	6
cg00842874	0	1	0	0	1
cg00843055	1	0	0	0	1
cg00844277	4	0	0	0	4
cg00844600	1	0	0	0	1
cg00845195	2	0	0	0	2
cg00845521	2	0	0	0	2
cg00845901	5	1	6	0	12
cg00846218	8	0	0	0	8
cg00846300	1	0	0	0	1
cg00847239	0	1	1	0	2
cg00847250	1	0	0	0	1
cg00847301	2	0	2	0	4
cg00847544	3	15	0	0	18
cg00847826	0	0	5	0	5
cg00850683	0	1	0	0	1
cg00850868	81	8	0	0	89
cg00852317	26	11	1	0	38
cg00853237	0	0	1	0	1
cg00853242	0	1	0	0	1
cg00853671	7	3	0	0	10
cg00854043	0	1	3	0	4
cg00854546	0	0	2	0	2
cg00854560	0	1	2	0	3
cg00854841	0	1	0	0	1
cg00855014	7	4	3	0	14
cg00855461	0	1	0	0	1
cg00856502	1	1	1	0	3
cg00856850	0	0	1	0	1
cg00857419	0	0	4	0	4
cg00858196	77	2	0	0	79
cg00858451	0	0	1	0	1
cg00858760	3	0	0	0	3
cg00860380	0	0	3	0	3
cg00861214	2	0	0	0	2
cg00862041	1	1	0	0	2
cg00862117	1	0	1	0	2
cg00862675	0	1	0	0	1
cg00863099	0	0	1	0	1
cg00863652	0	0	1	0	1
cg00863654	60	220	424	0	704
cg00863986	0	3	2	0	5
cg00864400	0	0	3	0	3
cg00864563	885	39	0	0	924
cg00865118	0	3	15	0	18
cg00865653	196	38	1	0	235
cg00867694	0	1	0	0	1
cg00869530	0	0	1	0	1
cg00869730	0	0	1	0	1
cg00869962	1	0	0	0	1
cg00870630	5	0	0	0	5
cg00871508	1	0	0	0	1
cg00871518	0	0	1	0	1
cg00871578	0	2	2	0	4
cg00871929	7	3	0	0	10
cg00872900	0	0	3	0	3
cg00873974	0	0	0	1	1
cg00874929	5	1	0	0	6
cg00875852	30	3	0	0	33
cg00875979	1	0	0	0	1
cg00876142	0	0	5	0	5
cg00876837	0	0	1	0	1
cg00878188	0	0	1	0	1
cg00878389	0	0	1	0	1
cg00878488	0	2	1	0	3
cg00878866	0	0	0	1	1
cg00880618	2	0	0	0	2
cg00880812	3	1	0	0	4
cg00880918	2	2	0	0	4
cg00882175	1	0	5	0	6
cg00882355	0	0	2	0	2
cg00882757	0	1	0	0	1
cg00883210	0	3	0	0	3
cg00883323	1	3	0	0	4
cg00883384	1	0	0	0	1
cg00884068	0	0	1	0	1
cg00884081	2	7	3	0	12
cg00884139	0	0	1	0	1
cg00884170	0	1	0	0	1
cg00884445	180	98	5	0	283
cg00885005	0	1	3	0	4
cg00886432	98	15	0	0	113
cg00887602	0	1	1	0	2
cg00887749	1	0	0	0	1
cg00888098	3	0	0	0	3
cg00889287	0	0	1	0	1
cg00889778	159	12	0	0	171
cg00890874	4	1	0	0	5
cg00891138	27	1	0	0	28
cg00891520	0	2	0	0	2
cg00892060	0	1	0	0	1
cg00892138	2	1	0	0	3
cg00893045	0	3	1	0	4
cg00894142	0	3	0	0	3
cg00894606	3	0	0	0	3
cg00895354	0	3	3	0	6
cg00895680	22	5	0	0	27
cg00896220	0	0	2	0	2
cg00896342	0	0	1	0	1
cg00896693	0	1	0	0	1
cg00897744	0	1	0	0	1
cg00897863	1	3	1	0	5
cg00898157	0	1	3	0	4
cg00898768	6	0	0	0	6
cg00901857	1	0	0	0	1
cg00902674	0	0	1	0	1
cg00902933	0	1	0	0	1
cg00903011	1	0	0	0	1
cg00903245	0	2	7	0	9
cg00903375	0	1	0	0	1
cg00903534	3	1	0	0	4
cg00903950	0	1	0	0	1
cg00905420	0	0	1	0	1
cg00906169	4	1	0	0	5
cg00906239	0	0	1	0	1
cg00906794	0	0	1	0	1
cg00906838	3	0	0	0	3
cg00907473	1	0	0	0	1
cg00908318	1	0	0	0	1
cg00908381	3	0	0	0	3
cg00908797	0	2	2	0	4
cg00910103	0	1	0	0	1
cg00910676	0	1	2	0	3
cg00910715	1	1	1	0	3
cg00910893	0	1	0	0	1
cg00911351	0	0	1	0	1
cg00911538	2	0	0	0	2
cg00911894	2	0	0	0	2
cg00913521	0	1	0	0	1
cg00913945	0	1	0	0	1
cg00914354	0	1	0	0	1
cg00914659	0	1	0	0	1
cg00915473	9	0	0	0	9
cg00915652	1	0	0	0	1
cg00916628	53	1	0	0	54
cg00916680	0	0	1	0	1
cg00916831	1	0	0	0	1
cg00917101	0	0	1	0	1
cg00917362	0	0	2	0	2
cg00917566	7	0	0	0	7
cg00917603	2	2	2	0	6
cg00918005	0	0	1	0	1
cg00919576	3	0	0	0	3
cg00920691	2	0	0	0	2
cg00920789	0	5	0	0	5
cg00920799	0	0	1	0	1
cg00920990	0	0	1	0	1
cg00922819	10	1	0	0	11
cg00923458	0	0	1	0	1
cg00923803	0	0	1	0	1
cg00924144	0	0	1	0	1
cg00927939	0	0	1	0	1
cg00928002	0	2	20	0	22
cg00930306	0	0	1	0	1
cg00931375	1	0	0	0	1
cg00931491	3	0	0	0	3
cg00932413	8	3	1	0	12
cg00933249	34	9	1	0	44
cg00936077	0	1	0	0	1
cg00936904	0	0	1	0	1
cg00938517	0	1	0	0	1
cg00939495	2	0	0	0	2
cg00940473	1	1	0	0	2
cg00941203	0	0	1	0	1
cg00941419	0	1	0	0	1
cg00941588	0	1	0	0	1
cg00941671	4	2	0	0	6
cg00941912	223	14	0	0	237
cg00942023	356	13	0	0	369
cg00942160	0	1	4	0	5
cg00942763	3	2	2	0	7
cg00942997	0	1	0	0	1
cg00943060	39	4	0	0	43
cg00943360	0	0	1	0	1
cg00943756	3	0	4	0	7
cg00945107	2	0	1	0	3
cg00946921	0	0	1	0	1
cg00947801	364	16	2	0	382
cg00948906	0	0	1	1	2
cg00949249	1	0	1	0	2
cg00949554	0	1	0	0	1
cg00951089	0	1	0	0	1
cg00951099	0	2	4	0	6
cg00951518	0	1	0	0	1
cg00952292	2	0	0	0	2
cg00952534	0	1	0	0	1
cg00953233	0	0	8	0	8
cg00953531	6	1	0	0	7
cg00954931	183	173	0	0	356
cg00955035	0	1	0	0	1
cg00955780	1	0	0	0	1
cg00956193	0	0	1	0	1
cg00956244	0	0	1	0	1
cg00957138	0	1	0	0	1
cg00957686	1	1	6	0	8
cg00958273	1	0	0	0	1
cg00959334	0	0	1	0	1
cg00960209	0	1	0	0	1
cg00960475	1	0	0	0	1
cg00960580	1	6	2	0	9
cg00960790	0	0	4	0	4
cg00961139	0	0	1	0	1
cg00961446	92	307	64	0	463
cg00961450	0	0	0	1	1
cg00962466	2	3	2	0	7
cg00962799	1	1	0	0	2
cg00963079	0	1	0	0	1
cg00963850	0	4	6	0	10
cg00963942	2	1	0	0	3
cg00964321	0	0	1	0	1
cg00964484	0	0	1	0	1
cg00964858	0	1	0	0	1
cg00965971	0	1	0	0	1
cg00965991	107	449	15	0	571
cg00966920	0	0	1	0	1
cg00966930	1	0	0	0	1
cg00967331	1	0	0	0	1
cg00967347	0	0	1	0	1
cg00967567	2	0	0	0	2
cg00967811	0	5	4	0	9
cg00969731	44	7	3	0	54
cg00969815	0	1	0	0	1
cg00970279	0	0	1	0	1
cg00970558	1	0	0	0	1
cg00970737	0	0	1	0	1
cg00970926	1	1	0	0	2
cg00972672	2	0	0	1	3
cg00973517	1	0	0	0	1
cg00974107	0	3	3	0	6
cg00974326	13	2	0	0	15
cg00974523	2	1	0	0	3
cg00975163	0	0	2	0	2
cg00975375	0	0	1	0	1
cg00975587	1	0	0	0	1
cg00975746	3	7	0	0	10
cg00975929	0	0	1	0	1
cg00976162	1	0	0	0	1
cg00977301	3	2	0	0	5
cg00977502	0	0	1	0	1
cg00977827	0	2	2	0	4
cg00978491	4	0	0	0	4
cg00978912	0	0	2	0	2
cg00978946	0	0	1	0	1
cg00979288	1	0	2	0	3
cg00980674	1	0	0	0	1
cg00980677	0	1	0	0	1
cg00981552	1	0	0	0	1
cg00982214	0	0	2	0	2
cg00982683	2	0	0	0	2
cg00982775	0	0	1	0	1
cg00982805	0	0	1	0	1
cg00982936	186	229	32	0	447
cg00984715	277	22	0	0	299
cg00984967	0	3	0	0	3
cg00986391	1	1	10	0	12
cg00986490	0	0	1	0	1
cg00986824	0	0	1	0	1
cg00987898	0	1	5	0	6
cg00990030	1	0	0	0	1
cg00990270	0	1	0	0	1
cg00991447	0	0	1	0	1
cg00991496	0	0	3	0	3
cg00991546	5	1	0	0	6
cg00991958	1	0	4	0	5
cg00992264	0	0	1	0	1
cg00992521	1	0	0	0	1
cg00992711	0	0	2	0	2
cg00993952	1	1	2	0	4
cg00994389	0	3	3	0	6
cg00994491	0	0	7	0	7
cg00994644	55	9	0	0	64
cg00994784	63	2	1	0	66
cg00994941	2	1	3	0	6
cg00995085	4	2	0	0	6
cg00995689	2	0	0	1	3
cg00997174	1	0	0	0	1
cg00997234	138	580	38	0	756
cg00997262	8	0	0	0	8
cg00997801	0	0	1	0	1
cg00997875	8	0	0	0	8
cg00999137	12	0	0	0	12
cg00999506	0	1	0	0	1
cg00999638	44	16	1	0	61
cg00999858	1	0	0	0	1
cg01000036	339	101	14	0	454
cg01000611	0	1	0	0	1
cg01000657	2	3	0	0	5
cg01001350	0	0	1	0	1
cg01002288	0	2	2	0	4
cg01003176	0	2	1	0	3
cg01003813	0	0	1	0	1
cg01004833	2	2	0	0	4
cg01005425	0	1	0	0	1
cg01005630	1	5	2	0	8
cg01005877	6	1	0	0	7
cg01006124	4	0	0	0	4
cg01007147	0	0	3	0	3
cg01007262	0	1	0	0	1
cg01007350	3	2	0	0	5
cg01008097	0	1	3	0	4
cg01008310	1	0	0	0	1
cg01008361	0	1	0	0	1
cg01008422	2	0	1	0	3
cg01009486	0	0	1	0	1
cg01010221	2	1	0	0	3
cg01011482	0	0	1	0	1
cg01011943	2	5	2	0	9
cg01012559	0	1	0	0	1
cg01012819	0	1	0	0	1
cg01013595	6	3	0	0	9
cg01014087	10	1	0	0	11
cg01014382	0	0	1	0	1
cg01015359	0	1	0	0	1
cg01016850	0	1	0	0	1
cg01017235	0	1	1	0	2
cg01017464	0	1	0	0	1
cg01018117	0	0	1	0	1
cg01018606	273	594	5	0	872
cg01018782	1	0	0	0	1
cg01019344	0	1	0	0	1
cg01019377	0	0	1	0	1
cg01021251	2	9	1	0	12
cg01021653	1	0	0	0	1
cg01023169	0	0	1	0	1
cg01023362	0	0	1	0	1
cg01023403	0	1	1	0	2
cg01023693	0	1	0	0	1
cg01024175	0	0	1	0	1
cg01024783	0	7	0	0	7
cg01026613	362	13	0	0	375
cg01028844	1	2	0	0	3
cg01029331	0	1	2	0	3
cg01029684	1	0	0	0	1
cg01029934	14	8	1	0	23
cg01030435	1	1	0	0	2
cg01030627	1	0	0	0	1
cg01031542	5	6	0	0	11
cg01031907	1	0	0	0	1
cg01032996	0	0	1	0	1
cg01033822	215	6	0	0	221
cg01034363	0	0	1	0	1
cg01035170	1	0	0	0	1
cg01035190	0	1	0	0	1
cg01035563	25	1	0	0	26
cg01035640	0	0	1	0	1
cg01035826	1	0	0	0	1
cg01036012	3	1	0	0	4
cg01036828	0	2	0	0	2
cg01038172	2	9	6	0	17
cg01038681	0	1	0	0	1
cg01038940	1	0	0	0	1
cg01040315	2	0	0	0	2
cg01041681	1	6	7	0	14
cg01041809	12	12	3	0	27
cg01042278	7	0	6	0	13
cg01042640	0	0	2	0	2
cg01042687	0	0	1	0	1
cg01042877	6	3	0	0	9
cg01043550	5	1	0	0	6
cg01043849	1	0	0	0	1
cg01046377	0	0	1	0	1
cg01046833	0	0	1	0	1
cg01047040	123	2	0	0	125
cg01049316	21	0	0	0	21
cg01049933	0	1	0	0	1
cg01049959	23	13	0	0	36
cg01050005	3	0	0	0	3
cg01050612	4	1	0	0	5
cg01050740	100	5	0	0	105
cg01050935	0	1	1	0	2
cg01052120	0	0	1	0	1
cg01052200	2	0	0	0	2
cg01052294	0	3	0	0	3
cg01052572	15	1	1	0	17
cg01052838	2	0	0	0	2
cg01052864	0	0	1	0	1
cg01053252	0	1	0	0	1
cg01053349	0	0	1	0	1
cg01055129	17	2	6	0	25
cg01055403	0	3	1	0	4
cg01058326	11	0	0	0	11
cg01058711	0	1	1	0	2
cg01059331	0	7	0	0	7
cg01060089	0	0	1	0	1
cg01060153	6	0	0	0	6
cg01060346	0	3	3	0	6
cg01060387	0	0	1	0	1
cg01061047	1	1	0	0	2
cg01061164	0	0	4	0	4
cg01061626	0	0	1	0	1
cg01065156	5	2	0	0	7
cg01065748	868	664	37	0	1569
cg01067139	0	1	0	0	1
cg01068023	0	0	1	0	1
cg01069210	1	0	0	0	1
cg01069442	0	1	0	0	1
cg01070250	0	0	0	1	1
cg01070781	0	0	1	0	1
cg01070923	7	0	0	0	7
cg01071112	0	1	0	0	1
cg01072456	2	1	0	0	3
cg01072529	18	9	0	0	27
cg01074622	0	0	2	0	2
cg01074780	1	0	0	0	1
cg01075810	4	0	0	0	4
cg01076254	0	1	0	0	1
cg01076347	2	0	0	0	2
cg01076454	0	0	280	0	280
cg01077024	0	0	1	0	1
cg01077052	0	0	2	0	2
cg01077172	0	0	1	0	1
cg01077616	4	0	0	0	4
cg01077623	0	0	1	0	1
cg01078337	5	1	0	0	6
cg01079019	0	0	1	0	1
cg01079199	0	0	1	0	1
cg01079307	353	2	0	0	355
cg01079950	5	0	1	0	6
cg01080483	180	169	22	0	371
cg01081086	0	0	1	0	1
cg01081369	12	3	1	0	16
cg01082910	1025	80	5	0	1110
cg01083469	20	1	0	0	21
cg01084918	3	0	0	0	3
cg01085129	0	1	0	0	1
cg01085765	1	0	0	0	1
cg01085974	0	1	0	0	1
cg01086113	0	0	1	0	1
cg01086627	0	0	1	0	1
cg01087991	10	3	0	0	13
cg01088239	6	20	0	0	26
cg01088455	0	0	2	0	2
cg01088726	0	2	1	0	3
cg01088863	0	0	2	0	2
cg01088952	0	7	0	0	7
cg01089751	0	0	1	0	1
cg01089781	0	4	0	0	4
cg01090037	0	0	1	0	1
cg01091407	0	0	0	1	1
cg01092531	1	0	0	0	1
cg01093315	5	7	0	0	12
cg01093800	0	0	1	0	1
cg01094121	2	0	0	0	2
cg01094213	239	316	18	0	573
cg01096418	0	1	0	0	1
cg01097011	1	0	0	0	1
cg01097196	9	0	0	0	9
cg01097677	1	0	0	0	1
cg01097725	0	3	11	0	14
cg01098082	0	0	1	0	1
cg01098234	3	5	2	0	10
cg01098431	0	1	0	0	1
cg01098436	1	0	0	0	1
cg01098711	0	1	0	0	1
cg01099299	16	2	0	2	20
cg01099737	0	0	1	0	1
cg01099902	26	0	0	0	26
cg01100690	13	0	0	0	13
cg01102358	0	0	0	1	1
cg01103513	1	0	0	0	1
cg01103828	1	0	0	0	1
cg01105140	0	3	0	0	3
cg01105557	1	2	0	0	3
cg01105802	0	0	3	0	3
cg01105833	0	1	0	0	1
cg01106349	0	1	3	0	4
cg01107119	0	0	1	0	1
cg01107190	5	1	0	0	6
cg01107365	0	0	1	0	1
cg01107958	0	0	1	0	1
cg01108283	1	0	0	0	1
cg01109254	0	0	1	0	1
cg01109633	0	1	0	0	1
cg01110103	6	4	0	0	10
cg01112871	0	0	2	0	2
cg01113589	0	1	0	0	1
cg01113832	83	4	0	0	87
cg01113934	7	2	0	0	9
cg01114156	0	0	1	0	1
cg01114944	0	0	18	4	22
cg01115099	1	0	0	0	1
cg01116134	0	2	22	0	24
cg01120527	0	1	0	0	1
cg01121060	104	16	1	0	121
cg01121182	5	0	0	0	5
cg01121978	0	0	2	0	2
cg01122057	308	288	0	0	596
cg01122415	1	0	0	0	1
cg01123227	49	24	0	0	73
cg01123298	0	0	4	0	4
cg01124810	3	0	0	0	3
cg01125329	0	0	1	0	1
cg01125436	6	0	0	0	6
cg01125563	262	28	0	0	290
cg01126999	0	1	0	0	1
cg01127970	0	1	0	0	1
cg01128039	0	1	0	0	1
cg01128295	1	12	1	0	14
cg01129155	4	0	0	0	4
cg01129379	0	1	0	0	1
cg01130322	12	3	0	0	15
cg01130658	0	0	1	0	1
cg01131625	0	0	5	0	5
cg01131917	0	1	0	0	1
cg01132160	81	306	234	0	621
cg01133726	16	0	0	0	16
cg01134260	2	0	0	0	2
cg01134284	1	1	0	0	2
cg01134358	1	0	0	0	1
cg01135538	0	0	1	0	1
cg01135961	282	286	0	0	568
cg01136067	0	1	0	0	1
cg01136438	506	5	0	0	511
cg01136471	0	0	1	0	1
cg01136922	0	0	1	0	1
cg01137421	337	18	1	0	356
cg01137672	4	0	0	0	4
cg01137907	3	14	0	0	17
cg01137980	6	1	0	0	7
cg01138114	1	0	0	0	1
cg01139541	1	2	6	0	9
cg01142328	1	0	0	0	1
cg01143263	0	0	1	0	1
cg01143862	0	1	0	0	1
cg01144275	2	0	0	0	2
cg01145066	1	0	0	0	1
cg01145284	1	0	0	0	1
cg01145320	0	0	1	0	1
cg01145708	0	2	2	0	4
cg01145910	1	1	0	0	2
cg01145928	7	2	0	0	9
cg01145948	0	6	4	0	10
cg01146205	0	1	2	0	3
cg01146870	1	0	0	0	1
cg01146990	3	0	0	0	3
cg01147487	13	1	0	0	14
cg01147610	0	0	1	0	1
cg01148014	0	0	2	0	2
cg01149041	1	1	0	0	2
cg01149132	1	0	0	0	1
cg01151393	0	1	0	0	1
cg01151642	0	0	1	0	1
cg01152103	0	0	0	1	1
cg01152168	0	1	0	0	1
cg01153186	0	0	1	0	1
cg01154525	43	1	0	0	44
cg01154658	2	0	0	0	2
cg01154903	0	0	3	0	3
cg01154985	0	2	0	0	2
cg01155497	0	1	0	0	1
cg01156081	1	0	0	0	1
cg01157515	10	0	1	0	11
cg01157559	0	0	1	0	1
cg01157952	1	0	0	0	1
cg01158199	0	0	1	0	1
cg01158257	0	1	0	0	1
cg01158679	1	0	0	0	1
cg01158934	0	1	0	0	1
cg01160125	0	1	0	0	1
cg01160145	0	4	0	0	4
cg01160724	0	1	0	0	1
cg01161629	0	4	20	0	24
cg01161842	0	2	0	0	2
cg01161953	37	0	0	0	37
cg01162425	0	2	0	0	2
cg01162549	0	1	0	0	1
[truncated: 41,255 more rows]
