# Supplementary material for: Critical evaluation of the Illumina MethylationEPIC BeadChip microarray for whole-genome DNA methylation profiling
Source: Genome Biol. 2016 Oct 7;17:208. doi: 10.1186/s13059-016-1066-1 (PMC5055731; doi:10.1186/s13059-016-1066-1)
Supplement: Additional file 2: Table S2. — Genomic regions complementary to cross-reactive probes on the EPIC array with ≥ 48 base pair homology. Individual BLAT hits corresponding to the cross-reactive regions in Additional file 1: Table S1. Zero-based coordinates are used. Hits homologous with the reverse complement have been oriented in the forward direction, to be consistent with the annotation in the Illumina manifest file. Reads map to either forward methylated (FM), forward unmethylated (FU), reverse methylated (RM), reverse unmethylated (RU), forward methylated and unmethylated (FMU), or reverse methylated and unmethylated (RMU) in silico versions of the genome. (CSV 28778 kb) [file 13059_2016_1066_MOESM2_ESM.csv]

PROBE	CHR	START	END	GENOME	MATCHED_BASES
cg00001510	chr19	54727145	54727194	RM	49
cg00003969	chr15	82628006	82628055	FU	49
cg00003969	chr15	79050462	79050511	RMU	49
cg00004121	chr3	75834512	75834561	FU	49
cg00004121	chrUn_gl000221	79805	79854	FU	48
cg00004121	chr1	142890791	142890840	FU	48
cg00004121	chr21	10164029	10164078	RU	48
cg00004121	chrUn_gl000214	30538	30587	RU	48
cg00004192	chr22	21370265	21370314	FMU	48
cg00004209	chr1	17054359	17054408	FMU	49
cg00004209	chr1	17188995	17189044	FMU	48
cg00004209	chr1	16871875	16871924	RU	48
cg00004260	chr7	32697784	32697833	RU	48
cg00005390	chr6	42695113	42695162	FU	48
cg00005986	chr12	132418360	132418409	FMU	48
cg00007215	chr17	21952742	21952791	FMU	48
cg00007810	chr12	55662843	55662892	FMU	48
cg00009038	chr2	131010762	131010811	FU	48
cg00009796	chr16	32321436	32321485	RU	49
cg00010242	chr4	145689955	145690004	FU	48
cg00010242	chrX	46515047	46515096	FU	48
cg00010242	chrX	93194995	93195044	FU	48
cg00010242	chrX	111569622	111569671	FU	49
cg00010242	chrX	128178449	128178498	FU	48
cg00010242	chr9	106000021	106000070	FMU	49
cg00010242	chr9	103289763	103289812	FU	48
cg00010242	chr8	16801730	16801779	FU	48
cg00010242	chr8	21683482	21683531	FU	48
cg00010242	chr8	69931494	69931543	FU	48
cg00010242	chr8	76190856	76190905	FU	48
cg00010242	chr8	78000901	78000950	FU	48
cg00010242	chr7	113383209	113383258	FM	48
cg00010242	chr7	13846145	13846194	FU	48
cg00010242	chr7	14318747	14318796	FU	48
cg00010242	chr7	80342676	80342725	FU	48
cg00010242	chr7	85969776	85969825	FU	48
cg00010242	chr7	86669327	86669376	FU	48
cg00010242	chr7	136866610	136866659	FU	48
cg00010242	chr6	14480458	14480507	FU	48
cg00010242	chr6	51760706	51760755	FU	48
cg00010242	chr6	117566168	117566217	FU	48
cg00010242	chr5	1710184	1710233	FU	48
cg00010242	chr5	4615793	4615842	FU	48
cg00010242	chr5	16335772	16335821	FU	48
cg00010242	chr5	67114016	67114065	FU	48
cg00010242	chr5	67185687	67185736	FU	48
cg00010242	chr5	76904744	76904793	FU	48
cg00010242	chr5	92549104	92549153	FU	48
cg00010242	chr4	66042560	66042609	FU	48
cg00010242	chr4	76326659	76326708	FU	48
cg00010242	chr4	117327107	117327156	FU	48
cg00010242	chr4	157288674	157288723	FU	48
cg00010242	chr4	164553639	164553688	FU	48
cg00010242	chr4	168779291	168779340	FU	48
cg00010242	chr4	187971911	187971960	FU	48
cg00010242	chr3	15228426	15228475	FU	48
cg00010242	chr3	40282024	40282073	FU	48
cg00010242	chr3	131855967	131856016	FU	48
cg00010242	chr3	150959802	150959851	FU	48
cg00010242	chr3	187580523	187580572	FU	48
cg00010242	chr3	188354085	188354134	FU	48
cg00010242	chr20	38606365	38606414	FU	48
cg00010242	chr20	39248216	39248265	FU	48
cg00010242	chr2	147163561	147163610	FU	48
cg00010242	chr2	176624577	176624626	FU	48
cg00010242	chr2	215548747	215548796	FU	48
cg00010242	chr2	233220203	233220252	FU	48
cg00010242	chr18	25820661	25820710	FU	48
cg00010242	chr16	86267154	86267203	FU	48
cg00010242	chr14	30943500	30943549	FMU	48
cg00010242	chr14	48370637	48370686	FU	48
cg00010242	chr14	57579183	57579232	FU	48
cg00010242	chr14	84105896	84105945	FU	48
cg00010242	chr13	55146628	55146677	FU	48
cg00010242	chr13	73184640	73184689	FU	48
cg00010242	chr13	98382920	98382969	FU	48
cg00010242	chr12	29962913	29962962	FU	48
cg00010242	chr12	76713659	76713708	FU	48
cg00010242	chr12	115723182	115723231	FU	48
cg00010242	chr11	26472897	26472946	FU	48
cg00010242	chr11	91760307	91760356	FU	48
cg00010242	chr11	108244517	108244566	FU	48
cg00010242	chr11	110079954	110080003	FU	48
cg00010242	chr10	38186152	38186201	FU	48
cg00010242	chr10	42931083	42931132	FU	48
cg00010242	chr10	92010625	92010674	FU	48
cg00010242	chr1	45645870	45645919	FU	48
cg00010242	chr1	177603307	177603356	FU	48
cg00010242	chr1	177728794	177728843	FU	48
cg00010242	chr1	223341210	223341259	FU	48
cg00010242	chr1	248231062	248231111	FU	48
cg00010242	chrY	17997568	17997617	FU	48
cg00010242	chrX	16515730	16515779	FU	48
cg00010242	chrX	57656076	57656125	FU	48
cg00010242	chrX	66162887	66162936	FU	48
cg00010242	chrX	67437011	67437060	FU	48
cg00010242	chrX	72731136	72731185	FU	48
cg00010242	chrX	74452015	74452064	FU	48
cg00010242	chrX	76266906	76266955	FU	48
cg00010242	chrX	99390190	99390239	FU	48
cg00010242	chrX	111833607	111833656	FU	48
cg00010242	chrX	116394892	116394941	FU	48
cg00010242	chrX	151713245	151713294	FU	48
cg00010242	chr9	9931467	9931516	FU	49
cg00010242	chr9	82054129	82054178	FU	48
cg00010242	chr9	88772256	88772305	FU	48
cg00010242	chr9	94976944	94976993	FU	48
cg00010242	chr8	14660978	14661027	FU	48
cg00010242	chr8	54522319	54522368	FU	48
cg00010242	chr8	59282971	59283020	FU	48
cg00010242	chr8	90547713	90547762	FU	48
cg00010242	chr8	108253089	108253138	FU	48
cg00010242	chr8	132262842	132262891	FU	48
cg00010242	chr7	15980107	15980156	FU	48
cg00010242	chr7	121878829	121878878	FU	48
cg00010242	chr6	55549710	55549759	FU	48
cg00010242	chr6	57199900	57199949	FU	48
cg00010242	chr6	96206515	96206564	FU	48
cg00010242	chr6	102617791	102617840	FU	48
cg00010242	chr6	106164253	106164302	FU	48
cg00010242	chr6	115442669	115442718	FU	48
cg00010242	chr5	7170916	7170965	FU	48
cg00010242	chr5	15271763	15271812	FU	48
cg00010242	chr5	44668857	44668906	FU	48
cg00010242	chr5	50600580	50600629	FU	48
cg00010242	chr5	60156471	60156520	FU	48
cg00010242	chr5	62159230	62159279	FU	48
cg00010242	chr5	74991778	74991827	FU	48
cg00010242	chr5	88917598	88917647	FU	48
cg00010242	chr5	91058205	91058254	FU	48
cg00010242	chr4	43095140	43095189	FU	48
cg00010242	chr4	49074196	49074245	FU	48
cg00010242	chr4	87056079	87056128	FU	48
cg00010242	chr4	178936438	178936487	FU	48
cg00010242	chr3	8758017	8758066	FU	48
cg00010242	chr3	33713199	33713248	FU	48
cg00010242	chr3	58916761	58916810	FU	48
cg00010242	chr3	67443710	67443759	FU	48
cg00010242	chr3	113995993	113996042	FU	48
cg00010242	chr3	142009300	142009349	FU	48
cg00010242	chr3	164420648	164420697	FU	48
cg00010242	chr21	41405342	41405391	FU	48
cg00010242	chr20	25310840	25310889	FU	48
cg00010242	chr2	117913856	117913905	FU	48
cg00010242	chr2	118381082	118381131	FU	48
cg00010242	chr2	124386545	124386594	FU	48
cg00010242	chr2	168691807	168691856	FU	48
cg00010242	chr2	180250739	180250788	FU	48
cg00010242	chr2	183077384	183077433	FU	48
cg00010242	chr2	194035685	194035734	FU	48
cg00010242	chr2	207865882	207865931	FU	48
cg00010242	chr2	212084299	212084348	FU	48
cg00010242	chr2	241484166	241484215	FU	48
cg00010242	chr18	5004389	5004438	FU	48
cg00010242	chr18	20109854	20109903	FU	48
cg00010242	chr18	37504588	37504637	FU	48
cg00010242	chr16	47216921	47216970	FU	48
cg00010242	chr16	53431055	53431104	FU	48
cg00010242	chr16	80761235	80761284	FU	48
cg00010242	chr16	86296026	86296075	FU	48
cg00010242	chr14	39104404	39104453	FU	48
cg00010242	chr14	68335043	68335092	FU	48
cg00010242	chr14	80234356	80234405	FU	48
cg00010242	chr13	20071180	20071229	FU	48
cg00010242	chr13	34559064	34559113	FU	48
cg00010242	chr13	51556444	51556493	FU	48
cg00010242	chr13	91316491	91316540	FU	48
cg00010242	chr12	20922139	20922188	FU	48
cg00010242	chr12	25689902	25689951	FU	48
cg00010242	chr12	45764884	45764933	FU	48
cg00010242	chr12	55983974	55984023	FU	48
cg00010242	chr12	87492433	87492482	FU	48
cg00010242	chr11	5394824	5394873	FU	48
cg00010242	chr11	19156860	19156909	FU	48
cg00010242	chr11	22022869	22022918	FU	48
cg00010242	chr11	26986915	26986964	FU	48
cg00010242	chr11	27241502	27241551	FU	48
cg00010242	chr11	51331962	51332011	FU	48
cg00010242	chr11	113527584	113527633	FU	48
cg00010242	chr11	132190311	132190360	FU	48
cg00010242	chr10	31758382	31758431	FU	48
cg00010242	chr10	100301340	100301389	FU	48
cg00010242	chr1	66946861	66946910	FU	48
cg00010242	chr1	91752458	91752507	FU	48
cg00010242	chr1	93975409	93975458	FU	48
cg00010242	chr1	116594790	116594839	FU	48
cg00010242	chr1	160753126	160753175	FU	48
cg00010242	chr1	172025223	172025272	FU	48
cg00010242	chr1	184970916	184970965	FU	48
cg00010242	chr1	223620586	223620635	FU	48
cg00010242	chr8	104801222	104801271	RU	48
cg00010242	chr8	99712441	99712490	RU	48
cg00010242	chr8	87604291	87604340	RU	48
cg00010242	chr8	85533554	85533603	RU	48
cg00010242	chr8	85382097	85382146	RU	48
cg00010242	chr8	75512185	75512234	RU	48
cg00010242	chr8	71613269	71613318	RU	48
cg00010242	chr8	104620942	104620991	RU	48
cg00010242	chr8	58076913	58076962	RU	48
cg00010242	chr8	2269483	2269532	RU	48
cg00010242	chr2	229290440	229290489	RU	48
cg00010242	chr2	196243665	196243714	RU	48
cg00010242	chr2	176458994	176459043	RU	48
cg00010242	chr2	167564963	167565012	RU	48
cg00010242	chr2	122809519	122809568	RU	48
cg00010242	chr2	76880845	76880894	RU	48
cg00010242	chr2	72248798	72248847	RU	48
cg00010242	chr2	237298028	237298077	RU	48
cg00010242	chr2	194575354	194575403	RU	48
cg00010242	chr2	186456332	186456381	RU	48
cg00010242	chr2	174397744	174397793	RU	48
cg00010242	chr2	138072800	138072849	RU	48
cg00010242	chr2	12667598	12667647	RU	48
cg00010242	chr16	76289049	76289098	RU	48
cg00010242	chr16	63032104	63032153	RU	48
cg00010242	chr16	59598920	59598969	RU	48
cg00010242	chr16	21059720	21059769	RU	48
cg00010242	chr11	34714085	34714134	RU	48
cg00010242	chr11	33652049	33652098	RU	48
cg00010242	chr11	40612751	40612800	RU	49
cg00010242	chr11	98201350	98201399	RU	48
cg00010242	chr11	63117606	63117655	RU	48
cg00010242	chr11	57767355	57767404	RU	48
cg00010242	chr11	43680786	43680835	RU	48
cg00010242	chr11	9567608	9567657	RU	48
cg00010242	chr12	85711935	85711984	RU	48
cg00010242	chr12	84405405	84405454	RU	48
cg00010242	chr12	74903018	74903067	RU	48
cg00010242	chr12	127584873	127584922	RU	48
cg00010242	chr12	103226683	103226732	RU	48
cg00010242	chrX	147210693	147210742	RU	48
cg00010242	chrX	129707368	129707417	RU	48
cg00010242	chrX	115651492	115651541	RU	48
cg00010242	chrX	96838895	96838944	RU	48
cg00010242	chrX	64840310	64840359	RU	48
cg00010242	chrX	42067133	42067182	RU	48
cg00010242	chrX	7511492	7511541	RU	48
cg00010242	chrX	94804603	94804652	RU	48
cg00010242	chrX	85550144	85550193	RU	48
cg00010242	chrX	83094566	83094615	RU	48
cg00010242	chrX	36194140	36194189	RU	48
cg00010242	chrX	17805205	17805254	RU	48
cg00010242	chrX	14127791	14127840	RU	48
cg00010242	chr5	147101135	147101184	RU	48
cg00010242	chr5	144804022	144804071	RU	48
cg00010242	chr5	67038456	67038505	RU	48
cg00010242	chr5	56653050	56653099	RU	48
cg00010242	chr5	38175327	38175376	RU	48
cg00010242	chr5	121851025	121851074	RU	48
cg00010242	chr5	108783041	108783090	RU	48
cg00010242	chr5	84959158	84959207	RU	48
cg00010242	chr5	78397429	78397478	RU	48
cg00010242	chr5	75197761	75197810	RU	48
cg00010242	chr5	65684292	65684341	RU	48
cg00010242	chr5	57166411	57166460	RU	48
cg00010242	chr5	51383750	51383799	RU	48
cg00010242	chr5	35574046	35574095	RU	48
cg00010242	chr5	25083491	25083540	RU	48
cg00010242	chr5	7131109	7131158	RU	48
cg00010242	chr13	74815810	74815859	RU	48
cg00010242	chr13	71964544	71964593	RU	48
cg00010242	chr13	51654680	51654729	RU	48
cg00010242	chr13	41444430	41444479	RU	48
cg00010242	chr17	66409978	66410027	RU	48
cg00010242	chr17	25431899	25431948	RU	48
cg00010242	chr17	25515803	25515852	RU	48
cg00010242	chr17	3056401	3056450	RU	48
cg00010242	chr3	188740739	188740788	RMU	49
cg00010242	chr3	55085855	55085904	RU	48
cg00010242	chr3	40202208	40202257	RU	48
cg00010242	chr3	178850349	178850398	RU	48
cg00010242	chr3	170602071	170602120	RU	48
cg00010242	chr3	95381881	95381930	RU	48
cg00010242	chr3	88557968	88558017	RU	48
cg00010242	chr3	75328324	75328373	RU	48
cg00010242	chr3	35865881	35865930	RU	48
cg00010242	chr3	11533659	11533708	RU	48
cg00010242	chr4	133558155	133558204	RU	48
cg00010242	chr4	121569338	121569387	RU	48
cg00010242	chr4	94515927	94515976	RU	48
cg00010242	chr4	79228732	79228781	RU	48
cg00010242	chr4	159289550	159289599	RU	48
cg00010242	chr4	121177631	121177680	RU	48
cg00010242	chr4	117701912	117701961	RU	48
cg00010242	chr4	104177145	104177194	RU	48
cg00010242	chr4	76373470	76373519	RU	48
cg00010242	chr4	64116419	64116468	RU	48
cg00010242	chr4	53191677	53191726	RU	48
cg00010242	chr4	11150972	11151021	RU	48
cg00010242	chr15	56609071	56609120	RU	48
cg00010242	chr15	56432537	56432586	RU	48
cg00010242	chr15	73514118	73514167	RU	48
cg00010242	chr15	37697374	37697423	RU	48
cg00010242	chr1	177375778	177375827	RU	48
cg00010242	chr1	14714533	14714582	RU	48
cg00010242	chr1	205375682	205375731	RU	48
cg00010242	chr1	186132387	186132436	RU	48
cg00010242	chr1	176283240	176283289	RU	48
cg00010242	chr1	114181703	114181752	RU	48
cg00010242	chr1	108710136	108710185	RU	48
cg00010242	chr1	80603958	80604007	RU	48
cg00010242	chr1	65921688	65921737	RU	48
cg00010242	chr7	123168092	123168141	RU	48
cg00010242	chr7	114813540	114813589	RU	48
cg00010242	chr7	30682146	30682195	RU	48
cg00010242	chr7	135784139	135784188	RU	48
cg00010242	chr7	112903476	112903525	RU	48
cg00010242	chr7	104203852	104203901	RU	48
cg00010242	chr7	51906881	51906930	RU	48
cg00010242	chr7	45992722	45992771	RU	48
cg00010242	chr7	34033955	34034004	RU	48
cg00010242	chr7	8771694	8771743	RU	48
cg00010242	chr9	100349010	100349059	RU	48
cg00010242	chr9	83362304	83362353	RU	48
cg00010242	chr9	85843572	85843621	RU	49
cg00010242	chr9	125358145	125358194	RU	48
cg00010242	chr9	85372477	85372526	RU	48
cg00010242	chr9	78321864	78321913	RU	48
cg00010242	chr9	1574743	1574792	RU	48
cg00010242	chr14	25679466	25679515	RU	48
cg00010242	chr14	90678847	90678896	RU	48
cg00010242	chr14	43442455	43442504	RU	48
cg00010242	chr14	37825835	37825884	RU	48
cg00010242	chr14	20704164	20704213	RU	48
cg00010242	chr6	161106479	161106528	RU	48
cg00010242	chr6	84513185	84513234	RU	48
cg00010242	chr6	55233963	55234012	RU	48
cg00010242	chr6	8776448	8776497	RU	48
cg00010242	chr6	5892346	5892395	RU	48
cg00010242	chr6	115297264	115297313	RU	48
cg00010242	chr6	115047613	115047662	RU	48
cg00010242	chr6	97830278	97830327	RU	48
cg00010242	chr6	76615158	76615207	RU	48
cg00010242	chr6	57589961	57590010	RU	48
cg00010242	chr6	49764920	49764969	RU	48
cg00010242	chr6	4836160	4836209	RU	48
cg00010242	chr18	57702636	57702685	RU	48
cg00010242	chr18	41604487	41604536	RU	48
cg00010242	chr18	28933656	28933705	RU	48
cg00010242	chr18	1521938	1521987	RU	48
cg00010242	chr18	22296506	22296555	RU	48
cg00010242	chr10	106293832	106293881	RU	48
cg00010242	chr10	96590135	96590184	RU	48
cg00010242	chr10	85546539	85546588	RU	48
cg00010242	chr10	83201439	83201488	RU	48
cg00010242	chr10	117346992	117347041	RU	48
cg00010242	chr10	91918933	91918982	RU	48
cg00010242	chr10	86538714	86538763	RU	48
cg00010242	chr10	44488341	44488390	RU	48
cg00010242	chr10	6851958	6852007	RU	48
cg00010242	chr22	28788553	28788602	RU	48
cg00010242	chr22	35079088	35079137	RU	48
cg00010242	chr21	41400499	41400548	RU	48
cg00011994	chr4	165854358	165854407	RU	49
cg00013540	chr7	74267411	74267460	FU	49
cg00013543	chr9	18946089	18946138	FMU	48
cg00013543	chr9	34155474	34155523	FU	48
cg00013543	chr6	151211107	151211156	FMU	48
cg00013543	chr5	125811471	125811520	FMU	48
cg00013543	chr4	144209116	144209165	FMU	48
cg00013543	chr3	13544879	13544928	FMU	48
cg00013543	chr20	2467227	2467276	FMU	48
cg00013543	chr2	55353320	55353369	FMU	48
cg00013543	chr2	100180087	100180136	FMU	48
cg00013543	chr19	9099889	9099938	FU	48
cg00013543	chr19	34689333	34689382	FU	48
cg00013543	chr17	36797236	36797285	FMU	48
cg00013543	chr14	74157170	74157219	FU	48
cg00013543	chr1	83041062	83041111	FU	48
cg00013543	chrY	6700759	6700808	FU	48
cg00013543	chr9	33834723	33834772	FU	49
cg00013543	chr8	21749505	21749554	FMU	48
cg00013543	chr6	143781816	143781865	FMU	48
cg00013543	chr6	130419027	130419076	FU	48
cg00013543	chr3	57725669	57725718	FMU	48
cg00013543	chr22	50816830	50816879	FU	48
cg00013543	chr19	12922546	12922595	FU	48
cg00013543	chr17	27820327	27820376	FMU	48
cg00013543	chr17	44465029	44465078	FMU	48
cg00013543	chr17	44682629	44682678	FMU	48
cg00013543	chr15	29968616	29968665	FMU	48
cg00013543	chr15	75203619	75203668	FMU	48
cg00013543	chr12	123266047	123266096	FMU	48
cg00013543	chrX	50648106	50648155	FU	48
cg00013543	chrX	119035787	119035836	FU	48
cg00013543	chr8	37923261	37923310	FU	48
cg00013543	chr8	61580025	61580074	FU	48
cg00013543	chr8	66764139	66764188	FU	48
cg00013543	chr7	38649651	38649700	FU	49
cg00013543	chr7	69520235	69520284	FU	48
cg00013543	chr7	99793567	99793616	FU	48
cg00013543	chr7	140910079	140910128	FU	48
cg00013543	chr6	3081909	3081958	FU	48
cg00013543	chr6	12763260	12763309	FU	48
cg00013543	chr6	42856993	42857042	FU	48
cg00013543	chr6	107360073	107360122	FU	48
cg00013543	chr6	134544321	134544370	FU	48
cg00013543	chr6	137144843	137144892	FU	48
cg00013543	chr5	88371523	88371572	FU	48
cg00013543	chr4	37784150	37784199	FU	48
cg00013543	chr4	40360787	40360836	FU	48
cg00013543	chr4	53120225	53120274	FU	48
cg00013543	chr4	58194078	58194127	FU	48
cg00013543	chr3	49407315	49407364	FU	49
cg00013543	chr3	15275638	15275687	FU	48
cg00013543	chr3	31787985	31788034	FU	48
cg00013543	chr3	51659249	51659298	FU	48
cg00013543	chr3	58946033	58946082	FU	48
cg00013543	chr3	127105271	127105320	FU	48
cg00013543	chr22	43629185	43629234	FU	48
cg00013543	chr20	10808040	10808089	FU	48
cg00013543	chr20	45994501	45994550	FU	48
cg00013543	chr2	149515221	149515270	FU	49
cg00013543	chr2	2425746	2425795	FU	48
cg00013543	chr2	43193745	43193794	FU	48
cg00013543	chr2	110673195	110673244	FU	48
cg00013543	chr2	172058777	172058826	FU	48
cg00013543	chr2	172510971	172511020	FU	48
cg00013543	chr2	232451437	232451486	FU	48
cg00013543	chr2	232605663	232605712	FU	48
cg00013543	chr2	241416548	241416597	FU	48
cg00013543	chr19	5386126	5386175	FU	48
cg00013543	chr19	11812445	11812494	FU	48
cg00013543	chr19	17964160	17964209	FU	48
cg00013543	chr19	50762950	50762999	FU	48
cg00013543	chr18	19666465	19666514	FU	48
cg00013543	chr17	8234953	8235002	FU	48
cg00013543	chr17	13484023	13484072	FU	48
cg00013543	chr17	30245033	30245082	FU	48
cg00013543	chr17	35661533	35661582	FU	48
cg00013543	chr17	36418923	36418972	FU	48
cg00013543	chr17	37215868	37215917	FU	48
cg00013543	chr17	79332753	79332802	FU	48
cg00013543	chr17	79473492	79473541	FU	48
cg00013543	chr16	57779290	57779339	FU	48
cg00013543	chr14	47829369	47829418	FU	48
cg00013543	chr14	107045057	107045106	FU	48
cg00013543	chr13	28864633	28864682	FU	48
cg00013543	chr13	48661316	48661365	FU	48
cg00013543	chr12	63951069	63951118	FU	48
cg00013543	chr12	64145699	64145748	FU	48
cg00013543	chr12	69064623	69064672	FU	48
cg00013543	chr11	26894708	26894757	FU	48
cg00013543	chr11	60722784	60722833	FU	48
cg00013543	chr10	13208450	13208499	FU	48
cg00013543	chr10	13216943	13216992	FU	48
cg00013543	chr10	101276518	101276567	FU	48
cg00013543	chr1	8289943	8289992	FU	48
cg00013543	chr1	24639720	24639769	FU	48
cg00013543	chr1	149917774	149917823	FU	48
cg00013543	chr8	144686217	144686266	RMU	48
cg00013543	chr2	241023850	241023899	RU	49
cg00013543	chr2	122020664	122020713	RU	49
cg00013543	chr2	237213205	237213254	RU	48
cg00013543	chr2	217901574	217901623	RU	48
cg00013543	chr2	215871752	215871801	RU	48
cg00013543	chr2	164891472	164891521	RU	48
cg00013543	chr2	111586541	111586590	RU	48
cg00013543	chr2	111213416	111213465	RU	48
cg00013543	chr2	86987320	86987369	RU	48
cg00013543	chr2	39055151	39055200	RU	48
cg00013543	chr16	7215583	7215632	RMU	48
cg00013543	chr16	68910217	68910266	RU	48
cg00013543	chr16	58749609	58749658	RU	48
cg00013543	chr16	4482496	4482545	RU	48
cg00013543	chr16	509279	509328	RU	48
cg00013543	chr16	272782	272831	RU	48
cg00013543	chr11	69569619	69569668	RU	48
cg00013543	chr11	118602891	118602940	RU	48
cg00013543	chr11	83536377	83536426	RU	48
cg00013543	chr11	46705343	46705392	RU	48
cg00013543	chr11	9329142	9329191	RU	48
cg00013543	chr11	9305484	9305533	RU	48
cg00013543	chr12	25427245	25427294	RU	48
cg00013543	chr12	110406381	110406430	RU	48
cg00013543	chr12	94228417	94228466	RU	48
cg00013543	chr12	58224684	58224733	RU	48
cg00013543	chr12	20473030	20473079	RU	48
cg00013543	chrX	4685216	4685265	RMU	48
cg00013543	chrX	118665644	118665693	RU	48
cg00013543	chrX	117703208	117703257	RU	48
cg00013543	chrX	98063890	98063939	RU	48
cg00013543	chrX	54296691	54296740	RU	48
cg00013543	chrX	40635882	40635931	RU	48
cg00013543	chrX	35636946	35636995	RU	48
cg00013543	chr5	172849998	172850047	RU	49
cg00013543	chr5	136101910	136101959	RMU	48
cg00013543	chr5	55205685	55205734	RU	48
cg00013543	chr5	156070195	156070244	RU	48
cg00013543	chr5	86019331	86019380	RU	48
cg00013543	chr5	55090946	55090995	RU	48
cg00013543	chr5	34705905	34705954	RU	48
cg00013543	chr5	24468873	24468922	RU	48
cg00013543	chr13	47050796	47050845	RU	48
cg00013543	chr13	20390936	20390985	RU	48
cg00013543	chr17	21213474	21213523	RMU	48
cg00013543	chr17	76191736	76191785	RU	48
cg00013543	chr17	45535071	45535120	RU	48
cg00013543	chr17	9215671	9215720	RU	48
cg00013543	chr17	5840700	5840749	RU	48
cg00013543	chr3	173799514	173799563	RU	48
cg00013543	chr3	128874717	128874766	RU	48
cg00013543	chr3	191176252	191176301	RU	48
cg00013543	chr3	173627621	173627670	RU	48
cg00013543	chr3	123175792	123175841	RU	48
cg00013543	chr3	77362888	77362937	RU	48
cg00013543	chr3	47948478	47948527	RU	48
cg00013543	chr4	160996776	160996825	RU	48
cg00013543	chr4	148596284	148596333	RU	48
cg00013543	chr4	129904196	129904245	RU	48
cg00013543	chr4	40361288	40361337	RU	48
cg00013543	chr15	89759706	89759755	RMU	48
cg00013543	chr15	97264905	97264954	RU	48
cg00013543	chr15	52333546	52333595	RU	48
cg00013543	chr15	51111100	51111149	RU	48
cg00013543	chr15	43933467	43933516	RU	48
cg00013543	chr1	202837898	202837947	RMU	48
cg00013543	chr1	8067717	8067766	RMU	48
cg00013543	chr1	219152399	219152448	RU	48
cg00013543	chr1	217254722	217254771	RU	48
cg00013543	chr1	201585768	201585817	RU	48
cg00013543	chr1	161309623	161309672	RU	48
cg00013543	chr1	92889107	92889156	RU	48
cg00013543	chr1	32771912	32771961	RU	48
cg00013543	chr1	29512080	29512129	RU	48
cg00013543	chr1	25580005	25580054	RU	48
cg00013543	chr1	8324579	8324628	RU	48
cg00013543	chr7	75399852	75399901	RU	48
cg00013543	chr7	98962048	98962097	RU	48
cg00013543	chr9	139805869	139805918	RMU	48
cg00013543	chr9	117551747	117551796	RMU	48
cg00013543	chr9	133310478	133310527	RU	48
cg00013543	chr9	114248455	114248504	RU	48
cg00013543	chr9	86880339	86880388	RU	48
cg00013543	chr9	34169793	34169842	RU	48
cg00013543	chr9	32590329	32590378	RU	48
cg00013543	chr20	35555873	35555922	RU	48
cg00013543	chr20	35387243	35387292	RU	48
cg00013543	chr19	2502302	2502351	RMU	48
cg00013543	chr19	48586857	48586906	RMU	48
cg00013543	chr19	42803421	42803470	RU	48
cg00013543	chr14	103042853	103042902	RMU	48
cg00013543	chr14	103033837	103033886	RU	48
cg00013543	chr14	29952377	29952426	RU	48
cg00013543	chr6	24948912	24948961	RMU	48
cg00013543	chr6	16591226	16591275	RU	48
cg00013543	chr6	168163727	168163776	RU	48
cg00013543	chr6	37127972	37128021	RU	48
cg00013543	chr6	24552986	24553035	RU	48
cg00013543	chr6	21407772	21407821	RU	48
cg00013543	chr6	17228184	17228233	RU	48
cg00013543	chr18	62888152	62888201	RU	48
cg00013543	chr18	21043526	21043575	RU	48
cg00013543	chr10	98543665	98543714	RMU	48
cg00013543	chr10	97156410	97156459	RU	48
cg00013543	chr10	85309914	85309963	RU	48
cg00013543	chr22	32104962	32105011	RU	48
cg00013543	chr22	30483003	30483052	RU	48
cg00013543	chr21	32880857	32880906	RMU	48
cg00014168	chr1	17023155	17023204	RU	48
cg00014561	chr6	64762814	64762863	RU	48
cg00014748	chr6	61914109	61914158	FMU	49
cg00014748	chr10	42534937	42534985	FMU	48
cg00014748	chr10	42541049	42541097	FMU	48
cg00014748	chr10	42544107	42544155	FMU	48
cg00014748	chr10	42536294	42536342	FU	48
cg00014748	chr10	42537991	42538039	FU	48
cg00014748	chr12	34835416	34835464	RMU	48
cg00014748	chr20	26318186	26318234	RMU	48
cg00014748	chr19	27732224	27732272	RMU	48
cg00015286	chrY	8786772	8786821	FU	48
cg00015286	chrX	14321416	14321465	FU	48
cg00015286	chrX	16984067	16984116	FU	48
cg00015286	chrX	16987683	16987732	FU	48
cg00015286	chrX	42145704	42145753	FU	48
cg00015286	chrX	44771106	44771155	FU	48
cg00015286	chrX	48518790	48518839	FU	48
cg00015286	chrX	54156287	54156336	FU	48
cg00015286	chrX	69592327	69592376	FU	48
cg00015286	chrX	70562214	70562263	FU	48
cg00015286	chrX	70672745	70672794	FU	48
cg00015286	chrX	73633022	73633071	FU	48
cg00015286	chrX	73789485	73789534	FU	48
cg00015286	chrX	77022535	77022584	FU	48
cg00015286	chrX	136083661	136083710	FU	48
cg00015286	chrUn_gl000220	69183	69232	FU	48
cg00015286	chr9	16978163	16978212	FU	48
cg00015286	chr9	19434605	19434654	FU	48
cg00015286	chr9	90860692	90860741	FU	48
cg00015286	chr9	95594575	95594624	FU	48
cg00015286	chr9	112860275	112860324	FU	48
cg00015286	chr9	133382577	133382626	FU	48
cg00015286	chr8	34952427	34952476	FU	48
cg00015286	chr8	41484619	41484668	FU	48
cg00015286	chr8	42795459	42795508	FU	48
cg00015286	chr8	57185376	57185425	FU	48
cg00015286	chr8	59589642	59589691	FU	48
cg00015286	chr7	6711894	6711943	FU	48
cg00015286	chr7	23086829	23086878	FU	48
cg00015286	chr7	55470970	55471019	FU	48
cg00015286	chr7	73212246	73212295	FU	48
cg00015286	chr7	77164011	77164060	FU	48
cg00015286	chr7	87896543	87896592	FU	48
cg00015286	chr7	128217580	128217629	FU	48
cg00015286	chr7	129116850	129116899	FU	48
cg00015286	chr7	153013078	153013127	FU	48
cg00015286	chr6	15727382	15727431	FU	48
cg00015286	chr6	27796088	27796137	FU	48
cg00015286	chr6	33028364	33028413	FU	48
cg00015286	chr6	52521552	52521601	FU	48
cg00015286	chr6	66807311	66807360	FU	48
cg00015286	chr6	71976932	71976981	FU	48
cg00015286	chr6	74561490	74561539	FU	48
cg00015286	chr6	88461636	88461685	FU	48
cg00015286	chr6	112850203	112850252	FU	48
cg00015286	chr6	150108248	150108297	FU	48
cg00015286	chr5	81280080	81280129	FU	49
cg00015286	chr5	37484491	37484540	FU	48
cg00015286	chr5	89892441	89892490	FU	48
cg00015286	chr5	116338424	116338473	FU	48
cg00015286	chr5	116936313	116936362	FU	48
cg00015286	chr5	132319457	132319506	FU	48
cg00015286	chr5	134218364	134218413	FU	48
cg00015286	chr5	149050793	149050842	FU	48
cg00015286	chr5	152677176	152677225	FU	48
cg00015286	chr4	3541270	3541319	FU	48
cg00015286	chr4	16395758	16395807	FU	48
cg00015286	chr4	57560288	57560337	FU	48
cg00015286	chr4	78905752	78905801	FU	48
cg00015286	chr4	84865649	84865698	FU	48
cg00015286	chr4	183962637	183962686	FU	48
cg00015286	chr4	186162466	186162515	FU	48
cg00015286	chr3	5156174	5156223	FU	48
cg00015286	chr3	5284999	5285048	FU	48
cg00015286	chr3	9982186	9982235	FU	48
cg00015286	chr3	44863450	44863499	FU	48
cg00015286	chr3	50350241	50350290	FU	48
cg00015286	chr3	51346849	51346898	FU	48
cg00015286	chr3	100197654	100197703	FU	48
cg00015286	chr3	122500236	122500285	FU	48
cg00015286	chr3	124470029	124470078	FU	48
cg00015286	chr3	129059475	129059524	FU	48
cg00015286	chr3	136917956	136918005	FU	48
cg00015286	chr3	174851346	174851395	FU	48
cg00015286	chr3	184722102	184722151	FU	48
cg00015286	chr3	186603175	186603224	FU	48
cg00015286	chr22	22238954	22239003	FU	49
cg00015286	chr22	24461789	24461838	FU	48
cg00015286	chr22	24714323	24714372	FU	48
cg00015286	chr22	31028312	31028361	FU	48
cg00015286	chr22	43147087	43147136	FU	48
cg00015286	chr20	3000554	3000603	FU	48
cg00015286	chr20	10376261	10376310	FU	48
cg00015286	chr20	11494672	11494721	FU	48
cg00015286	chr20	24607546	24607595	FU	48
cg00015286	chr20	30710806	30710855	FU	48
cg00015286	chr20	33063294	33063343	FU	48
cg00015286	chr20	34590153	34590202	FU	48
cg00015286	chr20	35605892	35605941	FU	48
cg00015286	chr20	44275251	44275300	FU	48
cg00015286	chr2	15752965	15753014	FU	48
cg00015286	chr2	26134310	26134359	FU	48
cg00015286	chr2	26594563	26594612	FU	48
cg00015286	chr2	39856164	39856213	FU	48
cg00015286	chr2	42242581	42242630	FU	48
cg00015286	chr2	43290980	43291029	FU	48
cg00015286	chr2	43905683	43905732	FU	48
cg00015286	chr2	44295307	44295356	FU	48
cg00015286	chr2	48842446	48842495	FU	48
cg00015286	chr2	71770826	71770875	FU	48
cg00015286	chr2	161296400	161296449	FU	48
cg00015286	chr2	172723977	172724026	FU	48
cg00015286	chr2	191296265	191296314	FU	48
cg00015286	chr2	203580639	203580688	FU	48
cg00015286	chr19	20713868	20713917	FU	48
cg00015286	chr19	36560734	36560783	FU	48
cg00015286	chr19	38615476	38615525	FU	48
cg00015286	chr19	39289286	39289335	FU	48
cg00015286	chr19	43115257	43115306	FU	48
cg00015286	chr19	43144524	43144573	FU	48
cg00015286	chr18	14011684	14011733	FU	48
cg00015286	chr18	19173385	19173434	FU	48
cg00015286	chr18	33658448	33658497	FU	48
cg00015286	chr18	55300938	55300987	FU	48
cg00015286	chr18	68237413	68237462	FU	48
cg00015286	chr18	74741201	74741250	FU	48
cg00015286	chr17	1151023	1151072	FU	48
cg00015286	chr17	3275952	3276001	FU	48
cg00015286	chr17	3468135	3468184	FU	48
cg00015286	chr17	4482155	4482204	FU	48
cg00015286	chr17	16216069	16216118	FU	48
cg00015286	chr17	27860693	27860742	FU	48
cg00015286	chr17	44330949	44330998	FU	48
cg00015286	chr16	14627097	14627146	FU	48
cg00015286	chr16	17600501	17600550	FU	48
cg00015286	chr16	24586918	24586967	FU	48
cg00015286	chr16	57235705	57235754	FU	48
cg00015286	chr16	68198139	68198188	FU	48
cg00015286	chr16	85842415	85842464	FU	48
cg00015286	chr15	29095621	29095670	FU	48
cg00015286	chr15	45585983	45586032	FU	48
cg00015286	chr15	65092078	65092127	FU	48
cg00015286	chr15	73100244	73100293	FU	48
cg00015286	chr15	101315035	101315084	FU	48
cg00015286	chr14	38025576	38025625	FU	48
cg00015286	chr14	66160059	66160108	FU	48
cg00015286	chr14	67013324	67013373	FU	48
cg00015286	chr14	83281466	83281515	FU	48
cg00015286	chr13	31414564	31414613	FU	48
cg00015286	chr13	45257369	45257418	FU	48
cg00015286	chr13	96344143	96344192	FU	48
cg00015286	chr13	111259467	111259516	FU	48
cg00015286	chr12	7353320	7353369	FU	48
cg00015286	chr12	7743575	7743624	FU	48
cg00015286	chr12	49831446	49831495	FU	48
cg00015286	chr12	54882861	54882910	FU	48
cg00015286	chr12	95630033	95630082	FU	48
cg00015286	chr12	119798775	119798824	FU	48
cg00015286	chr12	121170859	121170908	FU	48
cg00015286	chr12	124587323	124587372	FU	48
cg00015286	chr11	86482344	86482393	FU	49
cg00015286	chr11	19882411	19882460	FU	48
cg00015286	chr11	20885488	20885537	FU	48
cg00015286	chr11	60934561	60934610	FU	48
cg00015286	chr11	70142622	70142671	FU	48
cg00015286	chr11	73609062	73609111	FU	48
cg00015286	chr11	73648552	73648601	FU	48
cg00015286	chr11	73840953	73841002	FU	48
cg00015286	chr11	75589739	75589788	FU	48
cg00015286	chr11	83028674	83028723	FU	48
cg00015286	chr11	89717471	89717520	FU	48
cg00015286	chr11	106188827	106188876	FU	48
cg00015286	chr11	111898458	111898507	FU	48
cg00015286	chr10	73630037	73630086	FU	48
cg00015286	chr10	73636288	73636337	FU	48
cg00015286	chr10	112527822	112527871	FU	48
cg00015286	chr10	121555424	121555473	FU	48
cg00015286	chr10	121975388	121975437	FU	48
cg00015286	chr1	6366083	6366132	FU	48
cg00015286	chr1	7661835	7661884	FU	48
cg00015286	chr1	24359202	24359251	FU	48
cg00015286	chr1	27131180	27131229	FU	48
cg00015286	chr1	33975581	33975630	FU	48
cg00015286	chr1	40379522	40379571	FU	48
cg00015286	chr1	96935983	96936032	FU	48
cg00015286	chr1	100323202	100323251	FU	48
cg00015286	chr1	161586989	161587038	FU	48
cg00015286	chr1	168177683	168177732	FU	48
cg00015286	chr1	176366573	176366622	FU	48
cg00015286	chr1	179388583	179388632	FU	48
cg00015286	chr1	182711708	182711757	FU	48
cg00015286	chr1	212495364	212495413	FU	48
cg00015286	chr1	230068146	230068195	FU	48
cg00015286	chr8	90710509	90710558	RU	48
cg00015286	chr8	37784772	37784821	RU	48
cg00015286	chr8	5582374	5582423	RU	48
cg00015286	chr2	235470943	235470992	RU	48
cg00015286	chr2	233769945	233769994	RU	48
cg00015286	chr2	219795654	219795703	RU	48
cg00015286	chr2	204071272	204071321	RU	48
cg00015286	chr2	198482943	198482992	RU	48
cg00015286	chr2	192606076	192606125	RU	48
cg00015286	chr2	187337109	187337158	RU	48
cg00015286	chr2	170361598	170361647	RU	48
cg00015286	chr2	163326350	163326399	RU	48
cg00015286	chr2	143459620	143459669	RU	48
cg00015286	chr2	105867244	105867293	RU	48
cg00015286	chr2	95908731	95908780	RU	48
cg00015286	chr2	71387717	71387766	RU	48
cg00015286	chr2	55877411	55877460	RU	48
cg00015286	chr2	54712461	54712510	RU	48
cg00015286	chr16	53731407	53731456	RU	48
cg00015286	chr16	47033502	47033551	RU	48
cg00015286	chr16	23594271	23594320	RU	48
cg00015286	chr16	9075466	9075515	RU	48
cg00015286	chr11	116217253	116217302	RU	48
cg00015286	chr11	107782664	107782713	RU	48
cg00015286	chr11	90796157	90796206	RU	48
cg00015286	chr11	89593324	89593373	RU	48
cg00015286	chr11	78902305	78902354	RU	48
cg00015286	chr11	77200627	77200676	RU	48
cg00015286	chr11	76531987	76532036	RU	48
cg00015286	chr11	73282424	73282473	RU	48
cg00015286	chr11	60388983	60389032	RU	48
cg00015286	chr11	59466653	59466702	RU	48
cg00015286	chr11	36165612	36165661	RU	48
cg00015286	chr11	18142138	18142187	RU	48
cg00015286	chr11	16928001	16928050	RU	48
cg00015286	chr12	122841318	122841367	RU	48
cg00015286	chr12	110610325	110610374	RU	48
cg00015286	chr12	109049289	109049338	RU	48
cg00015286	chr12	76334956	76335005	RU	48
cg00015286	chr12	64080071	64080120	RU	48
cg00015286	chr12	52802989	52803038	RU	48
cg00015286	chr12	49117982	49118031	RU	48
cg00015286	chr12	14507140	14507189	RU	48
cg00015286	chr12	12718477	12718526	RU	48
cg00015286	chrX	134093903	134093952	RU	48
cg00015286	chrX	128983891	128983940	RU	48
cg00015286	chrX	125807335	125807384	RU	48
cg00015286	chrX	69898922	69898971	RU	48
cg00015286	chrX	41471085	41471134	RU	48
cg00015286	chrX	39136276	39136325	RU	48
cg00015286	chr5	175860256	175860305	RU	48
cg00015286	chr5	158008939	158008988	RU	48
cg00015286	chr5	156440687	156440736	RU	48
cg00015286	chr5	138391493	138391542	RU	48
cg00015286	chr5	134744401	134744450	RU	48
cg00015286	chr5	79596523	79596572	RU	48
cg00015286	chr5	42980068	42980117	RU	48
cg00015286	chr5	39333847	39333896	RU	48
cg00015286	chr5	32141841	32141890	RU	48
cg00015286	chr13	50335508	50335557	RU	48
cg00015286	chr13	41528717	41528766	RU	48
cg00015286	chr13	41474018	41474067	RU	48
cg00015286	chr17	79584818	79584867	RU	48
cg00015286	chr17	45497447	45497496	RU	48
cg00015286	chr17	45474511	45474560	RU	48
cg00015286	chr17	40031828	40031877	RU	48
cg00015286	chr17	36786617	36786666	RU	48
cg00015286	chr17	20587850	20587899	RU	48
cg00015286	chr17	19378805	19378854	RU	48
cg00015286	chr17	19344266	19344315	RU	48
cg00015286	chr17	18200870	18200919	RU	48
cg00015286	chr17	15998012	15998061	RU	48
cg00015286	chr17	15770232	15770281	RU	48
cg00015286	chr17	6129118	6129167	RU	48
cg00015286	chr17	3757078	3757127	RU	48
cg00015286	chr17	3367408	3367457	RU	48
cg00015286	chr17	2409713	2409762	RU	48
cg00015286	chr3	190190624	190190673	RU	48
cg00015286	chr3	186591181	186591230	RU	48
cg00015286	chr3	136441667	136441716	RU	48
cg00015286	chr3	122465633	122465682	RU	48
cg00015286	chr3	121407166	121407215	RU	48
cg00015286	chr3	116769026	116769075	RU	48
cg00015286	chr3	75337993	75338042	RU	48
cg00015286	chr3	48771073	48771122	RU	48
cg00015286	chr3	47992973	47993022	RU	48
cg00015286	chr3	15783377	15783426	RU	48
cg00015286	chr3	9633114	9633163	RU	48
cg00015286	chr4	188578780	188578829	RU	48
cg00015286	chr4	170967038	170967087	RU	48
cg00015286	chr4	170490776	170490825	RU	48
cg00015286	chr4	148278561	148278610	RU	48
cg00015286	chr4	139774756	139774805	RU	48
cg00015286	chr4	115437191	115437240	RU	48
cg00015286	chr4	87916597	87916646	RU	48
cg00015286	chr4	79468626	79468675	RU	48
cg00015286	chr4	68502243	68502292	RU	48
cg00015286	chr4	58038837	58038886	RU	48
cg00015286	chr4	44183396	44183445	RU	48
cg00015286	chr15	85215631	85215680	RU	48
cg00015286	chr15	75020746	75020795	RU	48
cg00015286	chr15	72688329	72688378	RU	48
cg00015286	chr15	61238600	61238649	RU	48
cg00015286	chr15	56401377	56401426	RU	48
cg00015286	chr1	249124103	249124152	RU	48
cg00015286	chr1	247195000	247195049	RU	48
cg00015286	chr1	246525896	246525945	RU	48
cg00015286	chr1	224288052	224288101	RU	48
cg00015286	chr1	212951874	212951923	RU	48
cg00015286	chr1	209301956	209302005	RU	48
cg00015286	chr1	173581863	173581912	RU	48
cg00015286	chr1	172540332	172540381	RU	48
cg00015286	chr1	161392174	161392223	RU	48
cg00015286	chr1	156297215	156297264	RU	48
cg00015286	chr1	153547083	153547132	RU	48
cg00015286	chr1	149196847	149196896	RU	48
cg00015286	chr1	146704230	146704279	RU	48
cg00015286	chr1	100288645	100288694	RU	48
cg00015286	chr7	140130912	140130961	RU	48
cg00015286	chr7	132861868	132861917	RU	48
cg00015286	chr7	128328988	128329037	RU	48
cg00015286	chr7	112562144	112562193	RU	48
cg00015286	chr7	112191204	112191253	RU	48
cg00015286	chr7	100735202	100735251	RU	48
cg00015286	chr7	64717874	64717923	RU	48
cg00015286	chr7	55379048	55379097	RU	48
cg00015286	chr7	50526788	50526837	RU	48
cg00015286	chr7	47998552	47998601	RU	48
cg00015286	chr7	37331685	37331734	RU	48
cg00015286	chr7	28877942	28877991	RU	48
cg00015286	chr7	2200875	2200924	RU	48
cg00015286	chr9	131541930	131541979	RU	48
cg00015286	chr9	127870244	127870293	RU	48
cg00015286	chr9	125613909	125613958	RU	48
cg00015286	chr9	34136970	34137019	RU	48
cg00015286	chr9	34038414	34038463	RU	48
cg00015286	chr9	15233487	15233536	RU	48
cg00015286	chr9	6622375	6622424	RU	48
cg00015286	chr20	48538120	48538169	RU	48
cg00015286	chr20	35628028	35628077	RU	48
cg00015286	chr20	33245930	33245979	RU	48
cg00015286	chr20	31976564	31976613	RU	48
cg00015286	chr20	8624575	8624624	RU	48
cg00015286	chrY	14990181	14990230	RU	48
cg00015286	chr19	58658051	58658100	RU	48
cg00015286	chr19	53725656	53725705	RU	48
cg00015286	chr19	53179367	53179416	RU	48
cg00015286	chr19	46150944	46150993	RU	48
cg00015286	chr19	36981502	36981551	RU	48
cg00015286	chr19	23777094	23777143	RU	48
cg00015286	chr19	15473302	15473351	RU	48
cg00015286	chr14	20680352	20680401	RU	49
cg00015286	chr14	100646759	100646808	RU	48
cg00015286	chr14	95123894	95123943	RU	48
cg00015286	chr14	89971752	89971801	RU	48
cg00015286	chr14	77216104	77216153	RU	48
cg00015286	chr14	66099870	66099919	RU	48
cg00015286	chr14	63988795	63988844	RU	48
cg00015286	chr14	57799941	57799990	RU	48
cg00015286	chr14	54669470	54669519	RU	48
cg00015286	chr14	21656509	21656558	RU	48
cg00015286	chr6	156990903	156990952	RU	48
cg00015286	chr6	126091479	126091528	RU	48
cg00015286	chr6	112368445	112368494	RU	48
cg00015286	chr6	108590552	108590601	RU	48
cg00015286	chr6	56688940	56688989	RU	48
cg00015286	chr6	30442392	30442441	RU	48
cg00015286	chr6	29899974	29900023	RU	48
cg00015286	chr6	19939064	19939113	RU	48
cg00015286	chr18	47325718	47325767	RU	48
cg00015286	chr18	11959184	11959233	RU	48
cg00015286	chr10	105366385	105366434	RU	48
cg00015286	chr10	102036392	102036441	RU	48
cg00015286	chr10	99911843	99911892	RU	48
cg00015286	chr10	99600900	99600949	RU	48
cg00015286	chr10	94734456	94734505	RU	48
cg00015286	chr10	88839828	88839877	RU	48
cg00015286	chr10	82293278	82293327	RU	48
cg00015286	chr10	69450783	69450832	RU	48
cg00015286	chr10	29985014	29985063	RU	48
cg00015286	chr22	38182367	38182416	RU	48
cg00015286	chr22	29947908	29947957	RU	48
cg00015286	chr22	24278761	24278810	RU	48
cg00015286	chr21	47204508	47204557	RU	48
cg00016625	chrUn_gl000234	36773	36822	FMU	48
cg00016802	chr11	75113437	75113486	RMU	49
cg00017221	chr1	149333959	149334008	RU	49
cg00019091	chr5	174574994	174575043	FMU	48
cg00020893	chr7	2743575	2743624	RU	48
cg00021044	chr14	32170712	32170761	FU	48
cg00021044	chr2	171771282	171771331	RU	48
cg00021044	chr2	129660681	129660730	RU	48
cg00021044	chrX	148195047	148195096	RU	48
cg00021044	chr13	47509567	47509616	RU	48
cg00021044	chr3	176079435	176079484	RU	48
cg00021044	chr4	70441253	70441302	RU	48
cg00021044	chr7	37244102	37244151	RU	48
cg00021044	chrY	5683731	5683780	RU	48
cg00021044	chr6	104124608	104124657	RU	48
cg00021837	chr13	52912438	52912487	RMU	48
cg00022262	chr12	132959263	132959312	FU	48
cg00022262	chr12	132960675	132960724	FU	48
cg00023750	chr16	88199670	88199719	FMU	49
cg00027294	chr1	17086838	17086887	FU	49
cg00027294	chr1	16973572	16973621	RU	49
cg00027662	chr16	15176575	15176624	FMU	49
cg00027662	chr16	29099469	29099518	RMU	49
cg00028232	chr2	109160188	109160237	FMU	48
cg00028232	chr12	32352491	32352540	RMU	48
cg00028232	chr4	141634128	141634177	RMU	48
cg00028550	chr18	41223912	41223961	RU	49
cg00029052	chr7	5222426	5222475	FU	48
cg00029052	chr4	180226074	180226123	FMU	48
cg00029052	chr4	135806039	135806088	RMU	48
cg00029052	chr7	140174891	140174940	RU	48
cg00029052	chr9	123380925	123380974	RU	48
cg00029052	chr9	125830378	125830427	RU	48
cg00029052	chr14	50722002	50722051	RU	48
cg00029163	chr14	22309099	22309148	RMU	48
cg00030125	chrX	125686038	125686087	RMU	49
cg00030176	chr6	31239014	31239063	RU	49
cg00030176	chr6	31324108	31324157	RU	48
cg00031556	chr12	11547976	11548025	RU	49
cg00032716	chr2	5617315	5617364	FMU	48
cg00033584	chr2	166116822	166116871	FMU	48
cg00033584	chr14	33640328	33640377	FU	48
cg00033584	chr1	47203429	47203478	FMU	48
cg00034468	chr15	35084620	35084669	RMU	49
cg00034468	chr10	90700997	90701046	RMU	48
cg00034556	chr14	32953728	32953777	FMU	49
cg00034556	chr5	99390684	99390733	FMU	48
cg00034556	chrM	6133	6182	RMU	50
cg00035357	chr14	106379048	106379097	FMU	48
cg00035452	chr16	29128337	29128386	FMU	49
cg00036614	chr11	94772192	94772241	FMU	49
cg00037035	chr21	14541463	14541512	FMU	48
cg00037035	chr2	132751318	132751367	RMU	49
cg00037035	chr18	15148980	15149029	RMU	49
cg00037791	chr4	119464421	119464470	RU	49
cg00038131	chr1	120608084	120608133	FMU	49
cg00038623	chr4	128240846	128240895	RMU	48
cg00039936	chr16	71699999	71700048	FMU	48
cg00039936	chr11	63737947	63737996	FMU	48
cg00039936	chr4	158122765	158122814	RMU	48
cg00039936	chr1	155328554	155328603	RMU	48
cg00044501	chr6	57954618	57954667	FU	48
cg00044501	chr14	38241829	38241878	FU	49
cg00044501	chrY	1778476	1778525	FU	48
cg00044501	chrX	129707465	129707514	FU	49
cg00044501	chrX	1828476	1828525	FU	48
cg00044501	chrX	17366433	17366482	FU	48
cg00044501	chrX	25333910	25333959	FU	48
cg00044501	chrX	37493639	37493688	FU	48
cg00044501	chrX	51176244	51176293	FU	48
cg00044501	chrX	80238098	80238147	FU	48
cg00044501	chrX	96770329	96770378	FU	48
cg00044501	chrX	141479202	141479251	FU	48
cg00044501	chrX	146229477	146229526	FU	48
cg00044501	chr9	34767646	34767695	FU	49
cg00044501	chr9	77823365	77823414	FU	48
cg00044501	chr9	87692397	87692446	FU	48
cg00044501	chr9	125358242	125358291	FU	48
cg00044501	chr8	729160	729209	FU	48
cg00044501	chr8	62033752	62033801	FU	48
cg00044501	chr8	64402688	64402737	FU	48
cg00044501	chr8	75314734	75314783	FU	48
cg00044501	chr8	91411552	91411601	FU	48
cg00044501	chr8	120177442	120177491	FU	48
cg00044501	chr8	120491920	120491969	FU	48
cg00044501	chr7	89095639	89095688	FU	49
cg00044501	chr7	34245682	34245731	FU	48
cg00044501	chr7	56912018	56912067	FU	48
cg00044501	chr7	96215099	96215148	FU	48
cg00044501	chr7	123091059	123091108	FU	48
cg00044501	chr6	46053926	46053975	FU	48
cg00044501	chr6	74723145	74723194	FU	48
cg00044501	chr6	78446171	78446220	FU	48
cg00044501	chr6	103944860	103944909	FU	48
cg00044501	chr6	108181752	108181801	FU	48
cg00044501	chr6	143629288	143629337	FU	48
cg00044501	chr5	175709379	175709428	FU	49
cg00044501	chr5	65684389	65684438	FU	48
cg00044501	chr5	67038553	67038602	FU	48
cg00044501	chr5	95444748	95444797	FU	48
cg00044501	chr5	98681267	98681316	FU	48
cg00044501	chr5	116869116	116869165	FU	48
cg00044501	chr5	118635749	118635798	FU	48
cg00044501	chr5	180335330	180335379	FU	48
cg00044501	chr4	54276102	54276151	FU	49
cg00044501	chr4	65923721	65923770	FU	48
cg00044501	chr4	100970425	100970474	FU	48
cg00044501	chr3	6532412	6532461	FU	48
cg00044501	chr3	40202313	40202362	FU	48
cg00044501	chr3	95006603	95006652	FU	48
cg00044501	chr3	101472692	101472741	FU	48
cg00044501	chr3	107416863	107416912	FU	48
cg00044501	chr3	134724620	134724669	FU	48
cg00044501	chr3	138866970	138867019	FU	48
cg00044501	chr2	55969321	55969370	FU	48
cg00044501	chr2	66196142	66196191	FU	48
cg00044501	chr2	114776497	114776546	FU	48
cg00044501	chr2	143569655	143569704	FU	48
cg00044501	chr2	150407531	150407580	FU	48
cg00044501	chr2	157632882	157632931	FU	48
cg00044501	chr2	157824795	157824844	FU	48
cg00044501	chr2	168525278	168525327	FU	48
cg00044501	chr2	196243762	196243811	FU	48
cg00044501	chr2	209617161	209617210	FU	48
cg00044501	chr19	12121423	12121472	FU	48
cg00044501	chr19	35108857	35108906	FU	48
cg00044501	chr18	976679	976728	FU	48
cg00044501	chr18	29813702	29813751	FU	48
cg00044501	chr18	33820916	33820965	FU	48
cg00044501	chr17	67001082	67001131	FU	48
cg00044501	chr15	30639358	30639407	FU	48
cg00044501	chr15	89103291	89103340	FU	48
cg00044501	chr15	97839343	97839392	FU	48
cg00044501	chr13	51654777	51654826	FU	48
cg00044501	chr13	80397147	80397196	FU	48
cg00044501	chr12	55561193	55561242	FU	49
cg00044501	chr12	84405502	84405551	FU	49
cg00044501	chr12	90206173	90206222	FU	49
cg00044501	chr12	45081008	45081057	FU	48
cg00044501	chr12	55282610	55282659	FU	48
cg00044501	chr12	59622050	59622099	FU	48
cg00044501	chr12	73034104	73034153	FU	48
cg00044501	chr11	9567705	9567754	FU	48
cg00044501	chr11	21696409	21696458	FU	48
cg00044501	chr11	30078574	30078623	FU	48
cg00044501	chr11	90424805	90424854	FU	48
cg00044501	chr11	95365308	95365357	FU	48
cg00044501	chr11	96917082	96917131	FU	48
cg00044501	chr11	112555091	112555140	FU	48
cg00044501	chr10	131536638	131536687	FU	49
cg00044501	chr10	118844367	118844416	FU	48
cg00044501	chr1	84700417	84700466	FU	48
cg00044501	chr1	90685197	90685246	FU	48
cg00044501	chr1	95763611	95763660	FU	48
cg00044501	chr1	146799334	146799383	FU	48
cg00044501	chr1	159544691	159544740	FU	48
cg00044501	chr1	213982067	213982116	FU	48
cg00044501	chr1	238206363	238206412	FU	48
cg00044501	chr8	129757007	129757056	RU	49
cg00044501	chr8	139128564	139128613	RU	48
cg00044501	chr8	132647571	132647620	RU	48
cg00044501	chr8	78852902	78852951	RU	48
cg00044501	chr8	69931397	69931446	RU	48
cg00044501	chr2	235797190	235797239	RU	49
cg00044501	chr2	215548650	215548699	RU	48
cg00044501	chr2	160971185	160971234	RU	48
cg00044501	chr2	135583173	135583222	RU	48
cg00044501	chr2	115762089	115762138	RU	48
cg00044501	chr2	66404460	66404509	RU	48
cg00044501	chr2	43216771	43216820	RU	48
cg00044501	chr2	4205556	4205605	RU	48
cg00044501	chr16	82011116	82011165	RU	48
cg00044501	chr11	129043980	129044029	RU	48
cg00044501	chr11	128010104	128010153	RU	48
cg00044501	chr11	104887179	104887228	RU	48
cg00044501	chr11	31565715	31565764	RU	48
cg00044501	chr11	14866050	14866099	RU	48
cg00044501	chr11	10194851	10194900	RU	48
cg00044501	chr12	89240925	89240974	RU	48
cg00044501	chr12	80871450	80871499	RU	48
cg00044501	chr12	29962816	29962865	RU	48
cg00044501	chr12	25689805	25689854	RU	48
cg00044501	chrX	131266948	131266997	RU	48
cg00044501	chrX	127916789	127916838	RU	48
cg00044501	chrX	124972995	124973044	RU	48
cg00044501	chrX	117165848	117165897	RU	48
cg00044501	chrX	108888053	108888102	RU	48
cg00044501	chrX	106607723	106607772	RU	48
cg00044501	chrX	83005663	83005712	RU	48
cg00044501	chrX	75288795	75288844	RU	48
cg00044501	chrX	16515633	16515682	RU	48
cg00044501	chr5	7170819	7170868	RU	48
cg00044501	chr5	174824929	174824978	RU	48
cg00044501	chr5	91058108	91058157	RU	48
cg00044501	chr5	79198276	79198325	RU	48
cg00044501	chr5	76904647	76904696	RU	48
cg00044501	chr5	44579202	44579251	RU	48
cg00044501	chr5	1710087	1710136	RU	48
cg00044501	chr13	82803303	82803352	RU	48
cg00044501	chr13	80726194	80726243	RU	48
cg00044501	chr3	26824745	26824794	RU	49
cg00044501	chr3	188353988	188354037	RU	48
cg00044501	chr3	126520073	126520122	RU	48
cg00044501	chr3	107976683	107976732	RU	48
cg00044501	chr3	89796921	89796970	RU	48
cg00044501	chr3	58916664	58916713	RU	48
cg00044501	chr3	58792462	58792511	RU	48
cg00044501	chr3	57358767	57358816	RU	48
cg00044501	chr3	28100890	28100939	RU	48
cg00044501	chr3	8653368	8653417	RU	48
cg00044501	chr3	6382664	6382713	RU	48
cg00044501	chr4	168779194	168779243	RU	48
cg00044501	chr4	167771762	167771811	RU	48
cg00044501	chr4	165063117	165063166	RU	48
cg00044501	chr4	107134669	107134718	RU	48
cg00044501	chr4	98554788	98554837	RU	48
cg00044501	chr4	91148917	91148966	RU	48
cg00044501	chr4	85048095	85048144	RU	48
cg00044501	chr4	17850321	17850370	RU	48
cg00044501	chr4	15280435	15280484	RU	48
cg00044501	chr15	82163166	82163215	RU	48
cg00044501	chr15	32475783	32475832	RU	48
cg00044501	chr1	248230965	248231014	RU	48
cg00044501	chr1	223620489	223620538	RU	48
cg00044501	chr1	220037065	220037114	RU	48
cg00044501	chr1	184970819	184970868	RU	48
cg00044501	chr1	171342848	171342897	RU	48
cg00044501	chr1	160753029	160753078	RU	48
cg00044501	chr1	83729445	83729494	RU	48
cg00044501	chr1	83648012	83648061	RU	48
cg00044501	chr7	76357958	76358007	RU	49
cg00044501	chr7	14318650	14318699	RU	49
cg00044501	chr7	146625696	146625745	RU	48
cg00044501	chr7	63192993	63193042	RU	48
cg00044501	chr7	32504297	32504346	RU	48
cg00044501	chr7	32121642	32121691	RU	48
cg00044501	chr7	23360835	23360884	RU	48
cg00044501	chr7	15587086	15587135	RU	48
cg00044501	chr9	127772478	127772527	RU	48
cg00044501	chr9	105999924	105999973	RU	48
cg00044501	chr9	99967584	99967633	RU	48
cg00044501	chr9	18711388	18711437	RU	48
cg00044501	chr9	14664151	14664200	RU	48
cg00044501	chr9	4605955	4606004	RU	48
cg00044501	chr20	25310743	25310792	RU	48
cg00044501	chrY	21196670	21196719	RU	48
cg00044501	chrY	19097080	19097129	RU	48
cg00044501	chr19	29716844	29716893	RU	48
cg00044501	chr14	30943403	30943452	RU	49
cg00044501	chr14	101732692	101732741	RU	48
cg00044501	chr14	84105799	84105848	RU	48
cg00044501	chr14	44168003	44168052	RU	48
cg00044501	chr6	77668836	77668885	RU	48
cg00044501	chr6	142290822	142290871	RU	48
cg00044501	chr6	120843634	120843683	RU	48
cg00044501	chr6	73179291	73179340	RU	48
cg00044501	chr6	55549613	55549662	RU	48
cg00044501	chr6	54826378	54826427	RU	48
cg00044501	chr6	12549575	12549624	RU	48
cg00044501	chr18	25820564	25820613	RU	49
cg00044501	chr18	62239937	62239986	RU	48
cg00044501	chr18	25090130	25090179	RU	48
cg00044501	chr18	535857	535906	RU	48
cg00044501	chr10	113573722	113573771	RU	48
cg00044501	chr10	93263178	93263227	RU	48
cg00044501	chr10	91770970	91771019	RU	48
cg00044501	chr10	65880200	65880249	RU	48
cg00044501	chr10	62452805	62452854	RU	48
cg00044501	chr10	52923323	52923372	RU	48
cg00044501	chr10	35762868	35762917	RU	48
cg00044501	chr10	5264802	5264851	RU	48
cg00045748	chr22	42970564	42970613	RMU	49
cg00045785	chrX	37831352	37831401	FU	48
cg00047162	chr2	132588175	132588224	FMU	49
cg00047162	chr9	139738335	139738384	RMU	49
cg00047553	chr19	52372360	52372409	FU	48
cg00049004	chr1	16882963	16883012	FMU	49
cg00049004	chr1	149082391	149082440	FU	49
cg00049004	chr1	21743718	21743767	FMU	49
cg00049004	chr1	17177915	17177964	RMU	49
cg00049004	chr1	146473834	146473883	RU	49
cg00049947	chr7	5013590	5013639	RMU	49
cg00050555	chr16	2723716	2723765	RMU	49
cg00053113	chr22	39472586	39472635	FU	49
cg00053113	chr22	39416426	39416475	FU	49
cg00053647	chr7	5938195	5938244	FMU	49
cg00053647	chr7	97601761	97601810	RU	49
cg00053716	chr7	62560465	62560514	RU	48
cg00054209	chrY	13263679	13263728	FMU	48
cg00054209	chrUn_gl000243	30658	30707	FMU	48
cg00054209	chrUn_gl000211	52999	53048	FMU	48
cg00054209	chr21	9709174	9709223	FMU	48
cg00054209	chr4	49272585	49272634	RU	48
cg00054352	chr13	114891367	114891416	FU	49
cg00055233	chr9	5304511	5304560	FMU	49
cg00056268	chrUn_gl000221	76846	76895	FMU	48
cg00056268	chr21	9965288	9965337	FMU	48
cg00056268	chr1	143464342	143464391	FMU	48
cg00056268	chr1	142887832	142887881	FMU	48
cg00056268	chr6	2991354	2991403	FU	48
cg00056268	chr19	20179316	20179365	FU	49
cg00056268	chr16	35131413	35131462	RU	48
cg00056268	chr1	143119975	143120024	RMU	48
cg00056268	chr1	142621916	142621965	RU	48
cg00056268	chr14	106992378	106992427	RU	48
cg00056268	chr21	10166988	10167037	RMU	48
cg00057434	chr10	27547652	27547701	RMU	49
cg00057517	chr6	168688598	168688647	RMU	49
cg00058449	chr4	39771906	39771955	RU	48
cg00059277	chr19	53793034	53793083	RU	49
cg00059374	chr17	21825273	21825322	RU	49
cg00059782	chr12	9600887	9600936	FU	48
cg00060165	chr1	778243	778292	RMU	49
cg00060715	chr19	1877920	1877969	FMU	49
cg00060715	chr22	22469873	22469922	FMU	48
cg00060715	chr17	20746786	20746835	RMU	49
cg00060715	chr1	147621156	147621205	RMU	49
cg00060715	chr1	146079320	146079369	RMU	49
cg00061436	chr10	13199970	13200019	RMU	49
cg00062592	chr1	1590450	1590499	RMU	48
cg00063040	chr12	132061862	132061911	RMU	49
cg00063654	chrY	7591319	7591368	RMU	48
cg00064336	chr16	29159675	29159724	FU	49
cg00064464	chr6	116779307	116779356	FU	49
cg00064464	chr2	190176802	190176851	FU	49
cg00064464	chr12	105371344	105371393	FU	48
cg00064464	chr11	35882623	35882672	FU	48
cg00064464	chr11	6015931	6015980	FU	49
cg00064464	chr3	12829709	12829758	FU	48
cg00064464	chr8	41369167	41369216	RU	48
cg00064464	chr2	65894014	65894063	RU	49
cg00064464	chr5	108924418	108924467	RU	48
cg00064464	chr17	58887939	58887988	RU	49
cg00064464	chr9	125600235	125600284	RMU	49
cg00064464	chr20	48573692	48573741	RMU	49
cg00064464	chr19	21144303	21144352	RU	49
cg00064531	chr22	51181851	51181900	FMU	49
cg00065998	chr9	24135251	24135300	FU	48
cg00065998	chr7	148123685	148123734	FU	48
cg00065998	chr13	75842768	75842817	FMU	48
cg00065998	chr8	35886529	35886578	FU	48
cg00065998	chr6	2936227	2936276	FU	49
cg00065998	chr6	8887584	8887633	FU	48
cg00065998	chr6	10337829	10337878	FU	48
cg00065998	chr4	143818834	143818883	FU	48
cg00065998	chr4	187245922	187245971	FU	48
cg00065998	chr18	28368594	28368643	FU	48
cg00065998	chr13	62953544	62953593	FU	48
cg00065998	chr12	32678791	32678840	FU	48
cg00065998	chr12	87724176	87724225	FU	48
cg00065998	chrX	118621975	118622024	RU	48
cg00065998	chr5	114040133	114040182	RU	48
cg00065998	chr4	88317246	88317295	RU	48
cg00065998	chr1	212047783	212047832	RU	48
cg00065998	chr1	187043097	187043146	RU	48
cg00065998	chr1	106174006	106174055	RU	48
cg00065998	chr20	24201505	24201554	RU	48
cg00065998	chr10	130869765	130869814	RU	48
cg00066668	chrX	54242037	54242085	FU	48
cg00066668	chrX	12981297	12981346	FU	48
cg00066668	chrX	39136674	39136723	FU	48
cg00066668	chrX	51022686	51022735	FU	48
cg00066668	chrX	69899320	69899369	FU	48
cg00066668	chr9	131542328	131542377	FU	48
cg00066668	chr7	56217983	56218032	FU	48
cg00066668	chr7	112562542	112562591	FU	48
cg00066668	chr5	37295680	37295729	FU	48
cg00066668	chr5	42980466	42980515	FU	48
cg00066668	chr5	138391891	138391940	FU	48
cg00066668	chr3	32705498	32705547	FU	48
cg00066668	chr20	30014634	30014683	FMU	48
cg00066668	chr20	8624973	8625022	FU	48
cg00066668	chr20	13740933	13740982	FU	48
cg00066668	chr2	55877693	55877742	FMU	49
cg00066668	chr17	18201268	18201317	FU	48
cg00066668	chr17	45497844	45497893	FU	48
cg00066668	chr15	52578121	52578170	FU	48
cg00066668	chr11	81892776	81892825	FMU	49
cg00066668	chr11	86590156	86590205	FMU	49
cg00066668	chr11	81893089	81893138	FU	49
cg00066668	chr10	105366783	105366832	FU	48
cg00066668	chr1	64666716	64666765	FU	48
cg00066668	chr1	150753872	150753921	FU	48
cg00066668	chr1	162435724	162435773	FU	48
cg00066668	chr1	235472321	235472370	FU	48
cg00066668	chrX	55774832	55774881	FU	48
cg00066668	chrX	62612846	62612895	FU	48
cg00066668	chrX	76499694	76499743	FU	48
cg00066668	chrX	128984289	128984338	FU	48
cg00066668	chrX	133973255	133973304	FU	48
cg00066668	chr9	34936597	34936646	FU	48
cg00066668	chr9	102830004	102830053	FU	48
cg00066668	chr9	128339329	128339378	FU	48
cg00066668	chr8	37785170	37785219	FU	48
cg00066668	chr8	90710831	90710880	FU	48
cg00066668	chr7	13142110	13142159	FU	48
cg00066668	chr7	47998950	47998999	FU	48
cg00066668	chr7	50527186	50527235	FU	48
cg00066668	chr7	64245020	64245069	FU	48
cg00066668	chr7	64723329	64723378	FU	48
cg00066668	chr7	99024330	99024379	FU	48
cg00066668	chr6	19939462	19939511	FU	48
cg00066668	chr6	108590950	108590999	FU	48
cg00066668	chr5	1586056	1586105	FU	48
cg00066668	chr5	39334245	39334294	FU	48
cg00066668	chr5	65235906	65235955	FU	48
cg00066668	chr5	76107961	76108010	FU	48
cg00066668	chr5	87911503	87911552	FU	48
cg00066668	chr5	158009337	158009386	FU	48
cg00066668	chr5	175860654	175860703	FU	48
cg00066668	chr4	124605887	124605936	FU	49
cg00066668	chr4	37670369	37670418	FU	48
cg00066668	chr4	38808992	38809041	FU	48
cg00066668	chr4	46379283	46379332	FU	48
cg00066668	chr4	115437589	115437638	FU	48
cg00066668	chr4	148278959	148279008	FU	48
cg00066668	chr4	170491174	170491223	FU	48
cg00066668	chr3	136442065	136442114	FU	49
cg00066668	chr3	15783775	15783824	FU	48
cg00066668	chr3	47993371	47993420	FU	48
cg00066668	chr3	48771471	48771520	FU	48
cg00066668	chr3	51892539	51892588	FU	48
cg00066668	chr3	122466031	122466080	FU	48
cg00066668	chr3	186581858	186581907	FU	48
cg00066668	chr22	41690587	41690636	FU	48
cg00066668	chr21	46244528	46244577	FU	48
cg00066668	chr20	2804244	2804293	FU	48
cg00066668	chr20	4013065	4013114	FU	48
cg00066668	chr20	18174965	18175014	FU	48
cg00066668	chr20	32286826	32286875	FU	48
cg00066668	chr20	35640798	35640847	FU	48
cg00066668	chr2	38630369	38630418	FU	48
cg00066668	chr2	95909129	95909178	FU	48
cg00066668	chr2	153016774	153016823	FU	48
cg00066668	chr2	188421158	188421207	FU	48
cg00066668	chr19	9790548	9790597	FU	48
cg00066668	chr19	18028938	18028987	FU	48
cg00066668	chr17	3757475	3757524	FU	48
cg00066668	chr17	26785732	26785781	FU	48
cg00066668	chr17	40032226	40032275	FU	48
cg00066668	chr17	45474909	45474958	FU	48
cg00066668	chr17	63933426	63933475	FU	48
cg00066668	chr17	79585214	79585263	FU	48
cg00066668	chr16	28459795	28459844	FU	48
cg00066668	chr16	53573020	53573069	FU	48
cg00066668	chr15	41613012	41613061	FU	48
cg00066668	chr15	43306611	43306660	FU	48
cg00066668	chr15	63391005	63391054	FU	48
cg00066668	chr14	100810951	100811000	FU	48
cg00066668	chr13	33290329	33290378	FU	48
cg00066668	chr13	41474416	41474465	FU	48
cg00066668	chr12	12718874	12718923	FU	48
cg00066668	chr12	28026796	28026845	FU	48
cg00066668	chr12	50254543	50254592	FU	48
cg00066668	chr12	121513597	121513646	FU	48
cg00066668	chr11	18142537	18142586	FU	48
cg00066668	chr11	59467051	59467100	FU	48
cg00066668	chr11	86443138	86443187	FU	48
cg00066668	chr10	8910874	8910923	FU	48
cg00066668	chr10	99601298	99601347	FU	48
cg00066668	chr1	23830292	23830341	FU	48
cg00066668	chr1	52647286	52647335	FU	48
cg00066668	chr1	154259927	154259976	FU	48
cg00066668	chr1	161392648	161392697	FU	48
cg00066668	chr1	170387925	170387974	FU	48
cg00066668	chr1	212952272	212952321	FU	48
cg00066668	chr1	232467346	232467395	FU	48
cg00066668	chr8	125444547	125444596	RU	48
cg00066668	chr8	59589244	59589293	RU	48
cg00066668	chr8	42795062	42795111	RU	48
cg00066668	chr8	34952029	34952078	RU	48
cg00066668	chr8	64092969	64093018	RU	48
cg00066668	chr8	30104835	30104884	RU	48
cg00066668	chr2	75023593	75023642	RU	48
cg00066668	chr2	74288984	74289033	RU	48
cg00066668	chr2	43290589	43290638	RU	48
cg00066668	chr16	68197741	68197790	RU	48
cg00066668	chr16	28791976	28792025	RU	48
cg00066668	chr16	28677799	28677848	RU	48
cg00066668	chr16	2450200	2450249	RU	48
cg00066668	chr11	73840556	73840605	RU	48
cg00066668	chr11	47060529	47060578	RU	48
cg00066668	chr12	95629711	95629760	RU	48
cg00066668	chr12	45979531	45979580	RU	48
cg00066668	chr12	32716371	32716420	RU	48
cg00066668	chrX	123262860	123262909	RU	48
cg00066668	chrX	79652865	79652914	RU	48
cg00066668	chrX	77187838	77187887	RU	48
cg00066668	chrX	77022138	77022187	RU	48
cg00066668	chrX	70672347	70672396	RU	48
cg00066668	chrX	70561816	70561865	RU	48
cg00066668	chrX	69591930	69591979	RU	48
cg00066668	chrX	42145308	42145357	RU	48
cg00066668	chrX	16987285	16987334	RU	48
cg00066668	chrX	7527802	7527851	RU	48
cg00066668	chr5	134217969	134218018	RM	48
cg00066668	chr5	38862818	38862867	RMU	48
cg00066668	chr5	132319059	132319108	RU	48
cg00066668	chr5	107895267	107895316	RU	48
cg00066668	chr5	81279758	81279807	RU	48
cg00066668	chr5	175679579	175679628	RU	48
cg00066668	chr5	138112983	138113032	RU	48
cg00066668	chr5	108328676	108328725	RU	48
cg00066668	chr5	67619818	67619867	RU	48
cg00066668	chr5	62379890	62379939	RU	48
cg00066668	chr13	99895201	99895250	RU	48
cg00066668	chr13	45256971	45257020	RU	48
cg00066668	chr13	25544762	25544811	RU	48
cg00066668	chr17	27860295	27860344	RU	48
cg00066668	chr17	17815936	17815985	RU	48
cg00066668	chr17	3275554	3275603	RU	48
cg00066668	chr3	121920702	121920751	RU	48
cg00066668	chr3	58276542	58276591	RU	48
cg00066668	chr3	44863052	44863101	RU	48
cg00066668	chr3	23913300	23913349	RU	48
cg00066668	chr3	142805866	142805915	RU	48
cg00066668	chr3	102974181	102974230	RU	48
cg00066668	chr3	12891457	12891506	RU	48
cg00066668	chr3	5325845	5325894	RU	48
cg00066668	chr4	16395360	16395409	RU	48
cg00066668	chr4	544637	544686	RU	48
cg00066668	chr4	13763145	13763194	RU	48
cg00066668	chr1	109720115	109720164	RMU	48
cg00066668	chr1	182409202	182409251	RU	48
cg00066668	chr1	226303104	226303153	RU	48
cg00066668	chr1	199873904	199873953	RU	48
cg00066668	chr1	179010227	179010276	RU	48
cg00066668	chr1	176366175	176366224	RU	48
cg00066668	chr1	98978604	98978653	RU	48
cg00066668	chr1	97228571	97228620	RU	48
cg00066668	chr7	105051628	105051677	RU	48
cg00066668	chr7	2574356	2574405	RU	48
cg00066668	chr7	93215834	93215883	RU	48
cg00066668	chr7	6711496	6711545	RU	48
cg00066668	chr9	90374251	90374300	RU	48
cg00066668	chr9	112859877	112859926	RU	48
cg00066668	chr9	94990054	94990103	RU	48
cg00066668	chr9	6799001	6799050	RU	48
cg00066668	chr20	30059642	30059691	RMU	48
cg00066668	chr20	34589755	34589804	RU	48
cg00066668	chr20	24607148	24607197	RU	48
cg00066668	chr19	24120383	24120432	RU	48
cg00066668	chr19	38615078	38615127	RU	48
cg00066668	chr19	35413313	35413362	RU	48
cg00066668	chr19	21694315	21694364	RU	48
cg00066668	chr19	18116872	18116921	RU	48
cg00066668	chr14	92024127	92024176	RU	48
cg00066668	chr14	59525821	59525870	RU	48
cg00066668	chr14	55923426	55923475	RU	48
cg00066668	chr14	42144242	42144291	RU	48
cg00066668	chr14	38025192	38025241	RU	48
cg00066668	chr14	31906816	31906865	RU	48
cg00066668	chr6	106302208	106302257	RMU	49
cg00066668	chr6	152220968	152221017	RU	48
cg00066668	chr6	148500396	148500445	RU	48
cg00066668	chr6	33453776	33453825	RU	48
cg00066668	chr6	17736145	17736194	RU	48
cg00066668	chr6	15416355	15416404	RU	48
cg00066668	chr10	121020847	121020896	RU	48
cg00066668	chr10	112527523	112527572	RU	48
cg00066668	chr10	99288957	99289006	RU	48
cg00066668	chr10	93083483	93083532	RU	48
cg00066668	chr10	53153057	53153106	RU	48
cg00066668	chr10	43961072	43961121	RU	48
cg00066668	chr22	24713926	24713975	RU	48
cg00066668	chr22	35022403	35022452	RU	48
cg00066668	chr22	25674028	25674077	RU	48
cg00068684	chr16	3577472	3577521	FU	48
cg00068684	chr7	44060027	44060076	FU	48
cg00068684	chr7	102313371	102313420	FU	48
cg00068684	chr4	77336974	77337023	FU	48
cg00068684	chr4	187284420	187284469	FU	48
cg00068684	chr3	195749166	195749215	FU	48
cg00068684	chr21	47645299	47645348	FU	48
cg00068684	chr17	79643147	79643196	FU	48
cg00068684	chr17	45439796	45439845	FU	48
cg00068684	chrX	27460603	27460652	RU	48
cg00068684	chr5	180107614	180107663	RU	48
cg00068684	chr17	80735749	80735798	RU	48
cg00068684	chr15	79612424	79612473	RU	48
cg00068684	chr1	3718100	3718149	RU	48
cg00068684	chr19	51672655	51672704	RU	48
cg00068684	chr14	106947967	106948016	RU	48
cg00068684	chr14	104447043	104447092	RU	48
cg00070542	chr2	75061718	75061767	FMU	49
cg00071045	chr2	96658462	96658511	FMU	49
cg00071045	chr9	66838053	66838102	FMU	48
cg00071045	chr2	97778421	97778470	RU	49
cg00071452	chr3	165938652	165938701	RMU	48
cg00071575	chr19	12371141	12371190	FU	48
cg00071575	chr5	124144676	124144725	RU	48
cg00072839	chrY	4869220	4869269	FU	49
cg00074091	chr1	224224049	224224098	FMU	49
cg00074091	chr1	746850	746899	FU	48
cg00074638	chr8	35986506	35986555	FMU	48
cg00074638	chr8	36778961	36779010	FU	48
cg00074638	chr7	74625858	74625907	FU	48
cg00074638	chr3	71867098	71867147	FMU	48
cg00074638	chr3	195922008	195922057	FMU	48
cg00074638	chr18	55370566	55370615	FU	48
cg00074638	chr12	85006056	85006105	FU	48
cg00074638	chr9	131379281	131379330	FU	48
cg00074638	chr9	133459679	133459728	FU	48
cg00074638	chr7	99041844	99041893	FMU	48
cg00074638	chr6	16480147	16480196	FU	48
cg00074638	chr21	19001462	19001511	FU	48
cg00074638	chr20	39397358	39397407	FMU	48
cg00074638	chr2	60235285	60235334	FMU	48
cg00074638	chr19	18595038	18595087	FMU	48
cg00074638	chr19	16216635	16216684	FU	48
cg00074638	chr19	37268519	37268568	FU	48
cg00074638	chr18	33265795	33265844	FMU	48
cg00074638	chr14	93434439	93434488	FU	48
cg00074638	chr13	19647247	19647296	FU	48
cg00074638	chr11	117810102	117810151	FU	48
cg00074638	chr1	21495708	21495757	FMU	48
cg00074638	chrX	31740927	31740976	FU	48
cg00074638	chr9	13247990	13248039	FU	48
cg00074638	chr9	88729054	88729103	FU	48
cg00074638	chr8	22908351	22908400	FU	48
cg00074638	chr7	1661777	1661826	FU	48
cg00074638	chr7	38854788	38854837	FU	48
cg00074638	chr7	65361752	65361801	FU	48
cg00074638	chr7	140322899	140322948	FU	48
cg00074638	chr5	77974676	77974725	FU	48
cg00074638	chr5	172941084	172941133	FU	48
cg00074638	chr4	57858393	57858442	FU	48
cg00074638	chr2	88119420	88119469	FU	48
cg00074638	chr2	111328527	111328576	FU	48
cg00074638	chr2	113183101	113183150	FU	48
cg00074638	chr2	228475689	228475738	FU	48
cg00074638	chr2	233871718	233871767	FU	48
cg00074638	chr17	43879455	43879504	FU	48
cg00074638	chr14	23679126	23679175	FU	48
cg00074638	chr14	92910963	92911012	FU	48
cg00074638	chr11	1987482	1987531	FU	48
cg00074638	chr11	47476897	47476946	FU	48
cg00074638	chr11	47726962	47727011	FU	48
cg00074638	chr11	112915171	112915220	FU	48
cg00074638	chr10	112213571	112213620	FU	48
cg00074638	chr1	32906470	32906519	FU	48
cg00074638	chr1	41194033	41194082	FU	48
cg00074638	chr1	100799435	100799484	FU	48
cg00074638	chr8	98835806	98835855	RU	49
cg00074638	chr8	66710648	66710697	RU	48
cg00074638	chr2	232556862	232556911	RU	48
cg00074638	chr2	160561196	160561245	RU	48
cg00074638	chr2	131692320	131692369	RU	48
cg00074638	chr2	110558084	110558133	RU	48
cg00074638	chr2	109344262	109344311	RU	48
cg00074638	chr2	87177091	87177140	RU	48
cg00074638	chr16	83914065	83914114	RU	48
cg00074638	chr16	48333006	48333055	RU	48
cg00074638	chr12	76999596	76999645	RMU	48
cg00074638	chr12	7008324	7008373	RU	48
cg00074638	chr12	121165542	121165591	RU	48
cg00074638	chrX	73204608	73204657	RU	48
cg00074638	chr5	109178710	109178759	RMU	48
cg00074638	chr5	16267193	16267242	RMU	48
cg00074638	chr5	6794850	6794899	RMU	48
cg00074638	chr13	79965762	79965811	RU	48
cg00074638	chr17	46848078	46848127	RU	48
cg00074638	chr17	63577231	63577280	RMU	48
cg00074638	chr17	36994339	36994388	RU	48
cg00074638	chr17	30238240	30238289	RU	48
cg00074638	chr3	51478571	51478620	RU	48
cg00074638	chr3	187823240	187823289	RU	48
cg00074638	chr3	107110379	107110428	RU	48
cg00074638	chr4	76641562	76641611	RMU	48
cg00074638	chr4	5051517	5051566	RU	48
cg00074638	chr4	167852336	167852385	RU	48
cg00074638	chr4	7125102	7125151	RU	48
cg00074638	chr1	43970682	43970731	RU	49
cg00074638	chr1	40197969	40198018	RU	48
cg00074638	chr1	65586199	65586248	RMU	48
cg00074638	chr1	209835284	209835333	RU	48
cg00074638	chr1	144074892	144074941	RU	48
cg00074638	chr1	121087720	121087769	RU	48
cg00074638	chr1	42652722	42652771	RU	49
cg00074638	chr7	74150214	74150263	RU	48
cg00074638	chr7	72596527	72596576	RU	48
cg00074638	chr7	29926176	29926225	RU	48
cg00074638	chr7	138055538	138055587	RU	48
cg00074638	chr9	84254702	84254751	RU	48
cg00074638	chr9	34145794	34145843	RU	48
cg00074638	chr20	18048408	18048457	RU	48
cg00074638	chr19	14819023	14819072	RU	48
cg00074638	chr6	107314223	107314272	RMU	48
cg00074638	chr6	88449270	88449319	RU	48
cg00074638	chr6	25979099	25979148	RU	48
cg00074638	chr6	159637197	159637246	RU	48
cg00074638	chr6	64398428	64398477	RU	48
cg00074638	chr18	9405657	9405706	RU	48
cg00074638	chr10	105201215	105201264	RU	48
cg00074638	chr22	31972214	31972263	RU	48
cg00075383	chr18	63128303	63128352	FU	48
cg00075488	chr22	39378158	39378207	RU	49
cg00075844	chr5	43745840	43745889	RMU	48
cg00077299	chrX	94960630	94960679	FU	48
cg00077299	chr9	16523399	16523448	FU	48
cg00077299	chr2	128816846	128816895	FU	48
cg00077299	chr16	76915322	76915371	FU	48
cg00077299	chr10	26992941	26992990	FU	48
cg00077299	chr1	78766221	78766270	FU	48
cg00077299	chrX	16840394	16840443	FU	48
cg00077299	chr20	34655258	34655307	FU	48
cg00077299	chr2	26318406	26318455	FU	48
cg00077299	chr19	53654721	53654770	FU	48
cg00077299	chr17	48022948	48022997	FU	48
cg00077299	chr15	40655443	40655492	FU	48
cg00077299	chr15	84111721	84111770	FU	48
cg00077299	chr1	195036662	195036711	FU	48
cg00077299	chr8	68083059	68083108	RU	48
cg00077299	chr2	73347576	73347625	RU	48
cg00077299	chr2	239346878	239346927	RU	48
cg00077299	chr2	64442780	64442829	RU	48
cg00077299	chr12	99095881	99095930	RU	48
cg00077299	chr12	84854149	84854198	RU	48
cg00077299	chr12	109805394	109805443	RU	48
cg00077299	chrX	92785751	92785800	RU	48
cg00077299	chr17	42456351	42456400	RU	48
cg00077299	chr1	107560335	107560384	RU	48
cg00077299	chr1	16303556	16303605	RU	48
cg00077299	chr1	24165683	24165732	RU	48
cg00077299	chr7	64125780	64125829	RU	48
cg00077299	chr20	18332971	18333020	RU	48
cg00077299	chr20	46184420	46184469	RU	49
cg00077299	chr19	50101368	50101417	RU	48
cg00077299	chr10	122048363	122048412	RU	48
cg00077299	chr22	24782609	24782658	RU	48
cg00077299	chr21	33229732	33229781	RU	48
cg00079602	chr2	172373955	172374004	FU	48
cg00079602	chr12	4433713	4433762	FU	49
cg00079602	chr3	54660451	54660500	RU	48
cg00079602	chr19	1440141	1440190	RU	49
cg00080253	chr1	101038367	101038416	FMU	48
cg00080253	chr3	52624878	52624927	RMU	48
cg00080418	chr2	107123679	107123728	FU	48
cg00081141	chr7	128293190	128293239	FMU	48
cg00081141	chr5	180753016	180753065	FMU	48
cg00081141	chr3	197946128	197946177	FMU	48
cg00081141	chr16	90234501	90234550	FMU	48
cg00081141	chr10	38740251	38740299	FMU	48
cg00081141	chr1	228159071	228159120	FMU	49
cg00081141	chr1	326401	326450	FMU	48
cg00081141	chr1	228161345	228161393	FU	48
cg00081141	chr7	128294314	128294362	FU	48
cg00081141	chr4	119555425	119555473	FU	48
cg00081141	chr11	129361	129410	RMU	48
cg00081141	chr4	120327420	120327468	RU	48
cg00081141	chr1	222646683	222646732	RU	49
cg00081141	chr1	663172	663221	RMU	48
cg00081141	chr1	137684	137733	RMU	48
cg00081141	chr1	243218576	243218625	RU	48
cg00081141	chr1	243217481	243217529	RU	48
cg00081141	chr19	200830	200879	RMU	48
cg00081852	chr17	3235688	3235737	RU	49
cg00084958	chr20	5283038	5283087	FU	48
cg00085249	chr3	168105204	168105253	FMU	49
cg00085249	chr12	9516796	9516845	FMU	49
cg00085249	chr4	10294809	10294858	RMU	48
cg00087301	chr2	132250281	132250330	RU	48
cg00087430	chr17	39404478	39404527	FU	48
cg00087746	chr10	81039481	81039530	RU	48
cg00088251	chr1	1411351	1411400	RMU	49
cg00089430	chr3	197347293	197347342	FU	49
cg00089430	chr3	195392353	195392402	RU	48
cg00090612	chrX	42747903	42747952	FMU	49
cg00090612	chrX	49825105	49825154	FMU	49
cg00090612	chrX	11725672	11725721	FMU	48
cg00090612	chrX	28225188	28225237	FU	49
cg00090612	chrX	51965525	51965574	FU	49
cg00090612	chrX	81096956	81097005	FMU	48
cg00090612	chrX	19161091	19161140	FU	48
cg00090612	chrX	79182600	79182649	FU	48
cg00090612	chrX	79661044	79661093	FU	48
cg00090612	chrX	106399301	106399350	FU	48
cg00090612	chr9	122817819	122817868	FMU	49
cg00090612	chr9	14664298	14664347	FMU	48
cg00090612	chr9	102261327	102261376	FU	49
cg00090612	chr9	113553682	113553731	FMU	48
cg00090612	chr8	1555997	1556046	FMU	49
cg00090612	chr8	26253431	26253480	FMU	49
cg00090612	chr8	129726902	129726951	FMU	49
cg00090612	chr8	8328673	8328722	FMU	48
cg00090612	chr8	89698239	89698288	FMU	48
cg00090612	chr8	99626978	99627027	FU	49
cg00090612	chr8	126595383	126595432	FMU	48
cg00090612	chr8	16527932	16527981	FU	48
cg00090612	chr7	25642945	25642994	FMU	48
cg00090612	chr7	146603185	146603234	FMU	48
cg00090612	chr6	39422587	39422636	FMU	49
cg00090612	chr6	98864679	98864728	FMU	49
cg00090612	chr6	100271758	100271807	FMU	49
cg00090612	chr6	104157208	104157257	FMU	49
cg00090612	chr6	104937572	104937621	FMU	49
cg00090612	chr6	141887547	141887596	FMU	49
cg00090612	chr6	70720543	70720592	FMU	48
cg00090612	chr6	73280140	73280189	FU	49
cg00090612	chr6	83268422	83268471	FU	49
cg00090612	chr6	113134528	113134577	FU	49
cg00090612	chr6	129319834	129319883	FM	48
cg00090612	chr6	121010190	121010238	FU	48
cg00090612	chr5	19161749	19161798	FMU	49
cg00090612	chr5	42735121	42735170	FMU	49
cg00090612	chr5	130068091	130068140	FMU	49
cg00090612	chr5	7194187	7194236	FU	49
cg00090612	chr5	103854591	103854640	FMU	48
cg00090612	chr5	108595392	108595441	FM	48
cg00090612	chr5	34148252	34148301	FU	48
cg00090612	chr4	138417725	138417774	FMU	49
cg00090612	chr4	146290797	146290846	FMU	49
cg00090612	chr4	11237156	11237205	FU	49
cg00090612	chr4	21161317	21161366	FMU	48
cg00090612	chr4	68043061	68043110	FMU	48
cg00090612	chr4	79269438	79269487	FMU	48
cg00090612	chr4	80859171	80859220	FMU	48
cg00090612	chr4	80888364	80888413	FMU	48
cg00090612	chr4	161495487	161495536	FM	48
cg00090612	chr4	167677329	167677378	FM	48
cg00090612	chr3	22843172	22843221	FMU	49
cg00090612	chr3	43106567	43106616	FMU	49
cg00090612	chr3	58828182	58828231	FMU	49
cg00090612	chr3	102939594	102939643	FMU	49
cg00090612	chr3	118633394	118633443	FMU	49
cg00090612	chr3	145645865	145645914	FMU	49
cg00090612	chr3	158352605	158352654	FMU	49
cg00090612	chr3	63122249	63122298	FU	49
cg00090612	chr3	88919288	88919337	FU	49
cg00090612	chr3	106694596	106694645	FU	49
cg00090612	chr3	108919023	108919072	FM	48
cg00090612	chr3	153224497	153224546	FU	49
cg00090612	chr3	169397579	169397628	FM	48
cg00090612	chr21	27290984	27291033	FMU	48
cg00090612	chr21	18748662	18748711	FU	49
cg00090612	chr21	16299708	16299757	FU	48
cg00090612	chr20	110910	110959	FU	48
cg00090612	chr20	23570243	23570292	FU	48
cg00090612	chr20	42443405	42443454	FU	48
cg00090612	chr2	60368630	60368679	FMU	49
cg00090612	chr2	63062918	63062967	FMU	49
cg00090612	chr2	154576265	154576314	FMU	49
cg00090612	chr2	158225352	158225401	FMU	49
cg00090612	chr2	222849585	222849634	FMU	49
cg00090612	chr2	4781623	4781672	FMU	48
cg00090612	chr2	83995731	83995780	FMU	48
cg00090612	chr2	166342746	166342795	FU	49
cg00090612	chr2	170105436	170105485	FM	48
cg00090612	chr2	188988538	188988587	FM	48
cg00090612	chr19	38328446	38328495	FU	49
cg00090612	chr18	536004	536053	FMU	49
cg00090612	chr18	7966745	7966794	FMU	49
cg00090612	chr18	37145861	37145910	FMU	49
cg00090612	chr18	49267304	49267353	FU	49
cg00090612	chr17	68455401	68455450	FMU	48
cg00090612	chr16	61816284	61816333	FMU	49
cg00090612	chr16	82173153	82173202	FMU	48
cg00090612	chr16	83671174	83671223	FMU	48
cg00090612	chr16	72661478	72661527	FU	49
cg00090612	chr15	64619164	64619213	FMU	49
cg00090612	chr15	85977493	85977542	FMU	48
cg00090612	chr15	58418234	58418283	FU	49
cg00090612	chr15	82022926	82022975	FU	48
cg00090612	chr14	57134550	57134599	FMU	49
cg00090612	chr14	82814198	82814247	FMU	49
cg00090612	chr13	89740439	89740488	FMU	49
cg00090612	chr13	101350641	101350690	FMU	49
cg00090612	chr13	67311919	67311968	FU	48
cg00090612	chr12	70407136	70407185	FMU	49
cg00090612	chr12	106022344	106022393	FMU	49
cg00090612	chr12	113059303	113059352	FMU	49
cg00090612	chr12	42066552	42066601	FU	49
cg00090612	chr12	55738338	55738387	FU	49
cg00090612	chr12	96710025	96710074	FM	48
cg00090612	chr12	101540126	101540175	FM	48
cg00090612	chr12	18008781	18008830	FU	48
cg00090612	chr12	45345047	45345096	FU	48
cg00090612	chr12	55878097	55878146	FU	49
cg00090612	chr12	62335525	62335574	FU	48
cg00090612	chr11	22306657	22306706	FMU	48
cg00090612	chr11	24349800	24349849	FMU	48
cg00090612	chr11	75459963	75460012	FMU	48
cg00090612	chr11	92870108	92870157	FMU	48
cg00090612	chr11	93154442	93154491	FMU	48
cg00090612	chr11	95169683	95169732	FMU	48
cg00090612	chr10	53993365	53993414	FMU	49
cg00090612	chr10	113343978	113344027	FMU	49
cg00090612	chr10	79848511	79848560	FU	49
cg00090612	chr10	109874004	109874053	FU	49
cg00090612	chr1	69389475	69389524	FMU	49
cg00090612	chr1	82716031	82716080	FMU	49
cg00090612	chr1	88807827	88807876	FMU	49
cg00090612	chr1	192470016	192470065	FMU	49
cg00090612	chr1	97070247	97070296	FU	48
cg00090612	chr1	245980141	245980190	FU	48
cg00090612	chrX	108356841	108356890	FU	49
cg00090612	chr8	59827552	59827601	FU	48
cg00090612	chr8	94418344	94418393	FU	48
cg00090612	chr8	98308132	98308181	FU	48
cg00090612	chr8	113606538	113606587	FU	48
cg00090612	chr7	23075651	23075700	FU	49
cg00090612	chr7	35132872	35132921	FU	48
cg00090612	chr7	56652793	56652842	FU	48
cg00090612	chr7	91212890	91212939	FU	48
cg00090612	chr6	44838676	44838725	FU	48
cg00090612	chr6	48331131	48331180	FU	48
cg00090612	chr6	70225335	70225384	FU	48
cg00090612	chr5	6966693	6966742	FU	49
cg00090612	chr5	33122781	33122830	FU	49
cg00090612	chr5	78162932	78162981	FU	49
cg00090612	chr5	39788056	39788105	FU	48
cg00090612	chr5	43718358	43718407	FU	48
cg00090612	chr5	74938363	74938412	FU	48
cg00090612	chr5	99191984	99192033	FU	48
cg00090612	chr5	101525490	101525539	FU	48
cg00090612	chr4	14482678	14482727	FU	48
cg00090612	chr4	16944701	16944750	FU	48
cg00090612	chr4	105708447	105708496	FU	48
cg00090612	chr4	112816260	112816309	FU	48
cg00090612	chr3	4295237	4295286	FU	48
cg00090612	chr3	4958524	4958573	FU	48
cg00090612	chr20	12563458	12563507	FU	48
cg00090612	chr2	66618566	66618615	FU	48
cg00090612	chr2	72291409	72291458	FU	48
cg00090612	chr2	92109504	92109553	FU	48
cg00090612	chr2	118283266	118283315	FU	48
cg00090612	chr2	124897657	124897706	FU	48
cg00090612	chr2	134668356	134668405	FU	48
cg00090612	chr2	143763916	143763965	FU	48
cg00090612	chr19	56334070	56334119	FU	49
cg00090612	chr19	29950501	29950550	FU	48
cg00090612	chr18	4477632	4477681	FU	48
cg00090612	chr18	32786048	32786097	FU	48
cg00090612	chr17	31214457	31214506	FU	48
cg00090612	chr17	53579376	53579425	FU	48
cg00090612	chr15	44544525	44544574	FU	48
cg00090612	chr15	87071630	87071679	FU	48
cg00090612	chr14	30833047	30833096	FU	48
cg00090612	chr14	49563726	49563775	FU	48
cg00090612	chr14	101732839	101732888	FU	48
cg00090612	chr13	42999321	42999370	FU	48
cg00090612	chr13	46219470	46219519	FU	48
cg00090612	chr13	106866194	106866243	FU	48
cg00090612	chr12	4618355	4618404	FU	48
cg00090612	chr12	11450894	11450943	FU	48
cg00090612	chr12	58040555	58040604	FU	48
cg00090612	chr12	64589672	64589721	FU	48
cg00090612	chr12	90930685	90930734	FU	48
cg00090612	chr12	92708072	92708121	FU	48
cg00090612	chr11	5499033	5499082	FU	48
cg00090612	chr11	7756351	7756400	FU	48
cg00090612	chr11	14737757	14737806	FU	48
cg00090612	chr11	63203080	63203129	FU	48
cg00090612	chr11	86758648	86758697	FU	48
cg00090612	chr10	10693125	10693174	FU	48
cg00090612	chr10	83469672	83469721	FU	48
cg00090612	chr1	48616102	48616151	FU	48
cg00090612	chr1	158856198	158856247	FU	48
cg00090612	chr8	127330979	127331028	RMU	49
cg00090612	chr8	85337457	85337506	RMU	49
cg00090612	chr8	73065347	73065396	RMU	49
cg00090612	chr8	36347698	36347747	RMU	49
cg00090612	chr8	10795583	10795632	RMU	49
cg00090612	chr8	135088664	135088713	RMU	48
cg00090612	chr8	120177295	120177344	RMU	48
cg00090612	chr8	88339704	88339753	RMU	48
cg00090612	chr8	73793473	73793522	RMU	48
cg00090612	chr8	129470913	129470962	RU	48
cg00090612	chr8	127817537	127817586	RU	48
cg00090612	chr8	36251772	36251821	RU	49
cg00090612	chr8	130170044	130170093	RU	48
cg00090612	chr8	124877893	124877942	RU	48
cg00090612	chr8	90570240	90570289	RU	48
cg00090612	chr8	64715642	64715691	RU	48
cg00090612	chr2	205861476	205861525	RMU	49
cg00090612	chr2	198557931	198557980	RMU	49
cg00090612	chr2	195937913	195937962	RMU	49
cg00090612	chr2	175274859	175274908	RMU	49
cg00090612	chr2	174569784	174569833	RMU	49
cg00090612	chr2	166593850	166593899	RMU	49
cg00090612	chr2	161712906	161712955	RMU	49
cg00090612	chr2	23453404	23453453	RMU	49
cg00090612	chr2	193138828	193138877	RMU	48
cg00090612	chr2	176352371	176352420	RMU	48
cg00090612	chr2	152561046	152561095	RMU	48
cg00090612	chr2	129622236	129622285	RM	48
cg00090612	chr2	43893285	43893334	RU	49
cg00090612	chr2	122775926	122775975	RU	49
cg00090612	chr2	160151292	160151341	RU	48
cg00090612	chr16	75861532	75861581	RMU	49
cg00090612	chr16	48808161	48808210	RMU	49
cg00090612	chr16	33760726	33760775	RMU	48
cg00090612	chr16	48055047	48055096	RU	49
cg00090612	chr16	73863976	73864025	RU	48
cg00090612	chr11	96144464	96144513	RMU	49
cg00090612	chr11	23325385	23325434	RMU	49
cg00090612	chr11	109053899	109053948	RMU	48
cg00090612	chr11	89052079	89052128	RU	49
cg00090612	chr11	43373314	43373363	RMU	48
cg00090612	chr11	101151858	101151907	RU	48
cg00090612	chr12	2245145	2245194	RMU	49
cg00090612	chr12	126789234	126789283	RMU	48
cg00090612	chr12	106871314	106871363	RU	49
cg00090612	chr12	80643617	80643666	RMU	48
cg00090612	chr12	25642234	25642283	RU	48
cg00090612	chr12	55480837	55480886	RU	48
cg00090612	chr12	5231254	5231303	RU	48
cg00090612	chrX	126256358	126256407	RMU	49
cg00090612	chrX	103287112	103287161	RMU	49
cg00090612	chrX	75227331	75227380	RMU	49
cg00090612	chrX	19964064	19964113	RMU	49
cg00090612	chrX	117013632	117013681	RMU	48
cg00090612	chrX	95318488	95318537	RMU	48
cg00090612	chrX	66150363	66150412	RU	49
cg00090612	chrX	63522118	63522167	RU	49
cg00090612	chrX	54796484	54796533	RU	49
cg00090612	chrX	47648744	47648793	RU	49
cg00090612	chrX	11959080	11959129	RMU	48
cg00090612	chrX	112586727	112586776	RU	48
cg00090612	chrX	148265373	148265422	RU	48
cg00090612	chrX	110837601	110837650	RU	48
cg00090612	chrX	103152104	103152153	RU	48
cg00090612	chr5	170516635	170516684	RMU	49
cg00090612	chr5	124700374	124700423	RMU	49
cg00090612	chr5	96855293	96855342	RMU	49
cg00090612	chr5	57853756	57853805	RMU	49
cg00090612	chr5	30823753	30823802	RMU	49
cg00090612	chr5	155494623	155494672	RMU	48
cg00090612	chr5	77753680	77753729	RU	48
cg00090612	chr5	82759288	82759337	RU	49
cg00090612	chr5	169672449	169672498	RU	48
cg00090612	chr5	165572362	165572411	RU	48
cg00090612	chr5	161038735	161038784	RU	48
cg00090612	chr5	152271679	152271728	RU	48
cg00090612	chr5	138346824	138346873	RU	48
cg00090612	chr5	136386002	136386051	RU	48
cg00090612	chr5	136124164	136124213	RU	48
cg00090612	chr13	44549997	44550046	RMU	49
cg00090612	chr13	49732329	49732378	RMU	48
cg00090612	chr13	30221521	30221570	RMU	48
cg00090612	chr13	19683509	19683558	RMU	48
cg00090612	chr13	39580660	39580709	RU	48
cg00090612	chr13	36588037	36588086	RU	48
cg00090612	chr13	59252429	59252478	RU	49
cg00090612	chr13	109168496	109168545	RU	48
cg00090612	chr13	98325340	98325389	RU	48
cg00090612	chr13	94148449	94148498	RU	48
cg00090612	chr17	58964478	58964527	RMU	49
cg00090612	chr17	32625138	32625187	RMU	48
cg00090612	chr17	31010937	31010986	RMU	48
cg00090612	chr17	12358897	12358946	RU	48
cg00090612	chr3	191872775	191872824	RMU	49
cg00090612	chr3	137358223	137358272	RMU	49
cg00090612	chr3	118725983	118726032	RMU	49
cg00090612	chr3	111280728	111280777	RMU	49
cg00090612	chr3	75174678	75174727	RMU	49
cg00090612	chr3	158818830	158818879	RMU	48
cg00090612	chr3	137179471	137179520	RMU	48
cg00090612	chr3	121766433	121766482	RMU	48
cg00090612	chr3	63203057	63203106	RU	49
cg00090612	chr3	75146811	75146860	RU	49
cg00090612	chr3	192462679	192462728	RU	48
[truncated: 623,146 more rows]
