# Supplementary material for: Critical evaluation of the Illumina MethylationEPIC BeadChip microarray for whole-genome DNA methylation profiling
Source: Genome Biol. 2016 Oct 7;17:208. doi: 10.1186/s13059-016-1066-1 (PMC5055731; doi:10.1186/s13059-016-1066-1)
Supplement: Additional file 3: Table S3. — Genomic regions complementary to cross-reactive probes on the EPIC array with 47 base pair homology. Individual BLAT hits corresponding to the cross-reactive regions in Additional file 1: Table S1. Zero-based coordinates are used. Hits homologous with the reverse complement have been oriented in the forward direction, to be consistent with the annotation in the Illumina manifest file. Reads map to either forward methylated (FM), forward unmethylated (FU), reverse methylated (RM), reverse unmethylated (RU), forward methylated and unmethylated (FMU), or reverse methylated and unmethylated (RMU) in silico versions of the genome. (CSV 46885 kb) [file 13059_2016_1066_MOESM3_ESM.csv]

PROBE	CHR	START	END	GENOME	MATCHED_BASES
cg00001510	chr19	55207859	55207908	FM	47
cg00001510	chr19	54824148	54824197	RU	47
cg00002590	chr1	229084443	229084492	FU	47
cg00002590	chr2	69674003	69674052	RMU	47
cg00002590	chr2	71390033	71390082	RMU	47
cg00002590	chrX	4461744	4461793	RM	47
cg00002590	chrX	64352737	64352786	RMU	47
cg00004771	chr12	9280504	9280553	FMU	47
cg00004771	chr12	95228211	95228260	FU	47
cg00004771	chr4	110800952	110801001	RMU	47
cg00005579	chr1	161372063	161372112	FU	47
cg00005986	chr7	111285394	111285443	RU	47
cg00006378	chr12	121552008	121552057	RU	47
cg00007810	chr4	34911957	34912006	FMU	47
cg00007810	chr4	187955532	187955581	FMU	47
cg00007810	chr3	131476988	131477037	FMU	47
cg00007810	chr3	167774248	167774297	FMU	47
cg00007810	chr14	96408724	96408773	FMU	47
cg00007810	chr9	122586155	122586204	FU	47
cg00007810	chr12	34155191	34155240	RU	47
cg00007810	chrX	89499700	89499749	RU	47
cg00007810	chr4	31201036	31201085	RU	47
cg00007810	chr10	109263598	109263647	RMU	47
cg00010242	chr2	41585866	41585915	FM	47
cg00010242	chr5	92596996	92597045	FM	47
cg00010242	chr5	120400187	120400236	FM	47
cg00010242	chr5	178528321	178528370	FM	47
cg00010242	chrY	21056038	21056087	FU	47
cg00010242	chr9	6136098	6136147	FU	47
cg00010242	chr9	32729269	32729318	FU	47
cg00010242	chr9	68509368	68509417	FU	47
cg00010242	chr9	68989268	68989317	FU	47
cg00010242	chr9	122817768	122817817	FU	47
cg00010242	chr8	65152905	65152954	FU	47
cg00010242	chr8	76236708	76236757	FU	47
cg00010242	chr7	34946105	34946154	FU	47
cg00010242	chr7	83779797	83779846	FU	47
cg00010242	chr7	91136307	91136356	FU	47
cg00010242	chr7	113173648	113173697	FU	47
cg00010242	chr7	119227014	119227063	FU	47
cg00010242	chr6	65099907	65099956	FU	47
cg00010242	chr6	74627483	74627532	FU	47
cg00010242	chr6	79681486	79681535	FU	47
cg00010242	chr6	95467740	95467789	FU	47
cg00010242	chr6	95652105	95652154	FU	47
cg00010242	chr6	99652413	99652462	FU	47
cg00010242	chr4	11794638	11794687	FU	47
cg00010242	chr4	12905304	12905353	FU	47
cg00010242	chr4	13800856	13800905	FU	47
cg00010242	chr4	15280532	15280581	FU	47
cg00010242	chr3	55865898	55865947	FU	47
cg00010242	chr3	89797018	89797067	FU	47
cg00010242	chr20	24881492	24881541	FU	47
cg00010242	chr20	29920768	29920817	FU	47
cg00010242	chr18	4893044	4893093	FU	47
cg00010242	chr18	24859767	24859816	FU	47
cg00010242	chr18	32474992	32475041	FU	47
cg00010242	chr18	37145810	37145859	FU	47
cg00010242	chr16	34703300	34703349	FU	47
cg00010242	chr16	61952460	61952509	FU	47
cg00010242	chr16	63422232	63422281	FU	47
cg00010242	chr16	82011213	82011262	FU	47
cg00010242	chr15	49688434	49688483	FU	47
cg00010242	chr15	102166906	102166955	FU	47
cg00010242	chr14	40817517	40817566	FU	47
cg00010242	chr14	44168100	44168149	FU	47
cg00010242	chr13	37824737	37824786	FU	47
cg00010242	chr13	41309310	41309359	FU	47
cg00010242	chr13	41403208	41403257	FU	47
cg00010242	chr13	74214906	74214955	FU	47
cg00010242	chr12	20821023	20821072	FU	47
cg00010242	chr12	40093143	40093192	FU	47
cg00010242	chr12	78900465	78900514	FU	47
cg00010242	chr12	80871549	80871598	FU	47
cg00010242	chr12	87157905	87157954	FU	47
cg00010242	chr12	130285501	130285550	FU	47
cg00010242	chr11	91902821	91902869	FU	47
cg00010242	chr11	86309256	86309305	FU	47
cg00010242	chr10	792150	792199	FU	47
cg00010242	chr10	1344464	1344513	FU	47
cg00010242	chr10	35762965	35763014	FU	47
cg00010242	chr10	93509627	93509676	FU	47
cg00010242	chr10	111585837	111585886	FU	47
cg00010242	chr10	113822403	113822452	FU	47
cg00010242	chr8	96387659	96387708	RU	47
cg00010242	chr8	82243811	82243860	RU	47
cg00010242	chr8	64402591	64402640	RU	47
cg00010242	chr8	62033655	62033704	RU	47
cg00010242	chr11	101151910	101151958	RU	47
cg00010242	chr11	55288401	55288450	RU	47
cg00010242	chr11	28399925	28399974	RU	47
cg00010242	chr11	28260001	28260050	RU	47
cg00010242	chr11	25302713	25302762	RU	47
cg00010242	chr12	80543571	80543620	RU	47
cg00010242	chr12	73034007	73034056	RU	47
cg00010242	chr12	72914144	72914193	RU	47
cg00010242	chr12	3507100	3507149	RU	47
cg00010242	chrX	149589433	149589482	RU	47
cg00010242	chr13	68260120	68260169	RU	47
cg00010242	chr3	21296945	21296993	RU	47
cg00010242	chr3	159115837	159115886	RU	47
cg00010242	chr3	134724523	134724572	RU	47
cg00010242	chr3	132724201	132724250	RU	47
cg00010242	chr3	115037014	115037063	RU	47
cg00010242	chr4	171709861	171709910	RU	47
cg00010242	chr4	161047084	161047133	RU	47
cg00010242	chr4	139808288	139808337	RU	47
cg00010242	chr15	89103194	89103243	RU	47
cg00010242	chr1	75578270	75578318	RU	47
cg00010242	chr1	223545733	223545782	RU	47
cg00010242	chr1	198284288	198284337	RU	47
cg00010242	chr1	189443597	189443646	RU	47
cg00010242	chr1	185862165	185862214	RU	47
cg00010242	chr1	185753328	185753377	RU	47
cg00010242	chr1	158290171	158290220	RU	47
cg00010242	chr7	124625240	124625289	RU	47
cg00010242	chr7	114670864	114670913	RU	47
cg00010242	chr7	95467003	95467052	RU	47
cg00010242	chr7	37657374	37657423	RU	47
cg00010242	chr7	37208793	37208842	RU	47
cg00010242	chr7	27547515	27547564	RU	47
cg00010242	chr9	106374412	106374461	RU	47
cg00010242	chr9	82115194	82115243	RU	47
cg00010242	chr9	19541927	19541976	RU	47
cg00010242	chr20	8581470	8581519	RU	47
cg00010242	chr20	8095262	8095311	RU	47
cg00010242	chr20	6302189	6302238	RU	47
cg00010242	chrY	15963657	15963706	RU	47
cg00010242	chrY	4914876	4914925	RU	47
cg00010242	chrY	1778379	1778428	RU	47
cg00010242	chr19	44371162	44371210	RU	47
cg00010242	chr19	35108760	35108809	RU	47
cg00010242	chr14	41423839	41423887	RU	47
cg00010242	chr14	86546561	86546610	RU	47
cg00010242	chr14	48754752	48754801	RU	47
cg00010242	chr6	129232505	129232554	RU	47
cg00010242	chr6	103944763	103944812	RU	47
cg00010242	chr18	14988658	14988707	RMU	47
cg00010242	chr18	75249950	75249999	RU	47
cg00010242	chr18	33820819	33820868	RU	47
cg00010242	chr10	93087457	93087506	RU	47
cg00010242	chr10	31236677	31236726	RU	47
cg00010242	chr22	22636893	22636942	RMU	47
cg00010242	chr22	32696369	32696418	RU	47
cg00013196	chr4	41984705	41984754	RU	47
cg00013543	chrX	16844870	16844919	FMU	47
cg00013543	chrX	47314459	47314508	FM	47
cg00013543	chrX	75102877	75102926	FM	47
cg00013543	chrX	109518873	109518922	FM	47
cg00013543	chrX	123107509	123107558	FM	47
cg00013543	chrX	127624595	127624644	FM	47
cg00013543	chrX	136680467	136680516	FM	47
cg00013543	chr9	19215708	19215757	FMU	47
cg00013543	chr9	33544650	33544699	FMU	47
cg00013543	chr9	34117727	34117776	FMU	47
cg00013543	chr9	38043701	38043750	FMU	47
cg00013543	chr9	75077021	75077070	FM	47
cg00013543	chr9	80265394	80265443	FM	47
cg00013543	chr9	115960847	115960896	FM	47
cg00013543	chr9	127898063	127898112	FM	47
cg00013543	chr9	132574119	132574168	FM	47
cg00013543	chr8	32319029	32319078	FMU	47
cg00013543	chr8	48477623	48477672	FMU	47
cg00013543	chr8	56129102	56129151	FM	47
cg00013543	chr8	73269325	73269374	FM	47
cg00013543	chr8	125799338	125799387	FM	47
cg00013543	chr7	1093278	1093327	FMU	47
cg00013543	chr7	15371366	15371415	FMU	47
cg00013543	chr7	22880084	22880133	FMU	47
cg00013543	chr7	31555004	31555053	FMU	47
cg00013543	chr7	46424004	46424053	FM	47
cg00013543	chr7	63121396	63121445	FM	47
cg00013543	chr7	63172911	63172960	FM	47
cg00013543	chr7	75332776	75332825	FM	47
cg00013543	chr7	92183491	92183540	FM	47
cg00013543	chr7	97133587	97133636	FM	47
cg00013543	chr7	107170861	107170910	FM	47
cg00013543	chr7	112387877	112387926	FM	47
cg00013543	chr7	138319832	138319881	FM	47
cg00013543	chr6	365399	365448	FMU	47
cg00013543	chr6	24738271	24738320	FM	47
cg00013543	chr6	33279220	33279269	FM	47
cg00013543	chr6	34432767	34432816	FM	47
cg00013543	chr6	42128741	42128790	FM	47
cg00013543	chr6	42837608	42837657	FM	47
cg00013543	chr6	111265349	111265398	FM	47
cg00013543	chr5	16888519	16888568	FMU	47
cg00013543	chr5	30229792	30229841	FMU	47
cg00013543	chr5	98143092	98143141	FM	47
cg00013543	chr5	118370470	118370519	FM	47
cg00013543	chr4	6802223	6802272	FMU	47
cg00013543	chr4	40227961	40228010	FMU	47
cg00013543	chr4	83545804	83545853	FM	47
cg00013543	chr4	105994622	105994671	FM	47
cg00013543	chr4	117396065	117396114	FM	47
cg00013543	chr4	121459627	121459676	FM	47
cg00013543	chr4	155137601	155137650	FM	47
cg00013543	chr4	162565493	162565542	FM	47
cg00013543	chr4	184070590	184070639	FM	47
cg00013543	chr3	1352500	1352549	FMU	47
cg00013543	chr3	5201102	5201151	FMU	47
cg00013543	chr3	13682404	13682453	FMU	47
cg00013543	chr3	48242603	48242652	FM	47
cg00013543	chr3	74144462	74144511	FM	47
cg00013543	chr3	127793500	127793549	FM	47
cg00013543	chr3	136026632	136026681	FM	47
cg00013543	chr22	16439634	16439683	FMU	47
cg00013543	chr22	32047549	32047598	FMU	47
cg00013543	chr22	36911390	36911439	FM	47
cg00013543	chr22	42409191	42409240	FM	47
cg00013543	chr21	37645097	37645146	FMU	47
cg00013543	chr20	1543954	1544003	FMU	47
cg00013543	chr20	1780469	1780518	FMU	47
cg00013543	chr20	3815329	3815378	FMU	47
cg00013543	chr20	5045037	5045086	FMU	47
cg00013543	chr20	17725322	17725371	FMU	47
cg00013543	chr20	32001859	32001908	FM	47
cg00013543	chr20	45836351	45836400	FM	47
cg00013543	chr2	9740649	9740698	FMU	47
cg00013543	chr2	37562002	37562051	FM	47
cg00013543	chr2	48702801	48702850	FM	47
cg00013543	chr2	53347322	53347371	FM	47
cg00013543	chr2	74556531	74556580	FM	47
cg00013543	chr2	118671577	118671626	FM	47
cg00013543	chr2	164520207	164520256	FM	47
cg00013543	chr2	170856451	170856500	FM	47
cg00013543	chr2	219531706	219531755	FM	47
cg00013543	chr2	220010469	220010518	FM	47
cg00013543	chr19	21319369	21319418	FM	47
cg00013543	chr19	22229344	22229393	FM	47
cg00013543	chr19	38667426	38667475	FM	47
cg00013543	chr19	44249968	44250017	FM	47
cg00013543	chr19	51169105	51169154	FM	47
cg00013543	chr19	51793497	51793546	FM	47
cg00013543	chr19	53216959	53217008	FM	47
cg00013543	chr19	54334386	54334435	FM	47
cg00013543	chr18	3366454	3366503	FMU	47
cg00013543	chr18	55754921	55754970	FMU	47
cg00013543	chr18	72069493	72069542	FM	47
cg00013543	chr17	8190750	8190799	FM	47
cg00013543	chr17	10125836	10125885	FM	47
cg00013543	chr17	12064728	12064777	FM	47
cg00013543	chr17	37845973	37846022	FM	47
cg00013543	chr17	58250319	58250368	FM	47
cg00013543	chr17	66479817	66479866	FM	47
cg00013543	chr17	73181134	73181183	FM	47
cg00013543	chr16	383147	383196	FMU	47
cg00013543	chr16	5453166	5453215	FMU	47
cg00013543	chr16	29715501	29715550	FMU	47
cg00013543	chr16	29727579	29727628	FMU	47
cg00013543	chr16	58560542	58560591	FM	47
cg00013543	chr16	59543086	59543135	FM	47
cg00013543	chr16	83872576	83872625	FM	47
cg00013543	chr15	46014679	46014728	FMU	47
cg00013543	chr15	46257871	46257920	FMU	47
cg00013543	chr15	64203233	64203282	FM	47
cg00013543	chr15	89563817	89563866	FM	47
cg00013543	chr14	20171916	20171965	FMU	47
cg00013543	chr14	20816993	20817042	FMU	47
cg00013543	chr14	21227920	21227969	FMU	47
cg00013543	chr14	34526090	34526139	FMU	47
cg00013543	chr13	20476571	20476620	FMU	47
cg00013543	chr13	39488096	39488145	FMU	47
cg00013543	chr13	45666399	45666448	FMU	47
cg00013543	chr13	97037248	97037297	FM	47
cg00013543	chr13	103029973	103030022	FM	47
cg00013543	chr12	7841197	7841246	FMU	47
cg00013543	chr12	17889493	17889542	FM	47
cg00013543	chr12	30726980	30727029	FM	47
cg00013543	chr12	51770232	51770281	FM	47
cg00013543	chr12	94480115	94480164	FM	47
cg00013543	chr12	104621895	104621944	FM	47
cg00013543	chr12	106835673	106835722	FM	47
cg00013543	chr12	120617924	120617973	FM	47
cg00013543	chr11	33606879	33606928	FMU	47
cg00013543	chr11	71757405	71757454	FM	47
cg00013543	chr11	75357660	75357709	FM	47
cg00013543	chr11	101972606	101972655	FM	47
cg00013543	chr11	118954764	118954813	FM	47
cg00013543	chr10	34007398	34007447	FMU	47
cg00013543	chr10	35592520	35592569	FMU	47
cg00013543	chr10	36182396	36182445	FM	47
cg00013543	chr10	94507939	94507988	FM	47
cg00013543	chr10	95214861	95214910	FM	47
cg00013543	chr10	99388959	99389008	FM	47
cg00013543	chr10	99430709	99430758	FM	47
cg00013543	chr1	20190158	20190207	FM	47
cg00013543	chr1	67961485	67961534	FM	47
cg00013543	chr1	90433111	90433160	FM	47
cg00013543	chr1	100344955	100345004	FM	47
cg00013543	chr1	113403357	113403406	FM	47
cg00013543	chr1	167613531	167613580	FM	47
cg00013543	chr1	169950057	169950106	FM	47
cg00013543	chr1	179919517	179919566	FM	47
cg00013543	chr1	183555284	183555333	FM	47
cg00013543	chr1	214748861	214748910	FM	47
cg00013543	chr1	223025341	223025390	FM	47
cg00013543	chr1	237971775	237971824	FM	47
cg00013543	chr1	245660270	245660319	FM	47
cg00013543	chr9	33428080	33428129	FMU	47
cg00013543	chr9	112605235	112605284	FM	47
cg00013543	chr4	97040911	97040960	FM	47
cg00013543	chr4	98469116	98469165	FM	47
cg00013543	chr2	38967805	38967854	FM	47
cg00013543	chr19	41216851	41216900	FM	47
cg00013543	chr15	30938987	30939036	FMU	47
cg00013543	chr14	35379226	35379275	FMU	47
cg00013543	chr13	81711251	81711300	FMU	47
cg00013543	chr11	18619772	18619821	FMU	47
cg00013543	chr11	65443429	65443478	FM	47
cg00013543	chr1	16490446	16490495	FMU	47
cg00013543	chr1	46775157	46775206	FM	47
cg00013543	chrY	331886	331935	FU	47
cg00013543	chrY	1173076	1173125	FU	47
cg00013543	chrY	2520630	2520679	FU	47
cg00013543	chrY	3882025	3882074	FU	47
cg00013543	chrY	15427303	15427352	FU	47
cg00013543	chrY	28387909	28387958	FU	47
cg00013543	chrX	381886	381935	FU	47
cg00013543	chrX	1223076	1223125	FU	47
cg00013543	chrX	2570630	2570679	FU	47
cg00013543	chrX	3027175	3027224	FU	47
cg00013543	chrX	8445333	8445382	FU	47
cg00013543	chrX	16472530	16472579	FU	47
cg00013543	chrX	23240009	23240058	FU	47
cg00013543	chrX	25073402	25073451	FU	47
cg00013543	chrX	26445063	26445112	FU	47
cg00013543	chrX	33905674	33905723	FU	47
cg00013543	chrX	40834183	40834232	FU	47
cg00013543	chrX	41099570	41099619	FU	47
cg00013543	chrUn_gl000232	29468	29517	FU	47
cg00013543	chr9	5985600	5985649	FU	47
cg00013543	chr9	6682460	6682509	FU	47
cg00013543	chr9	10152640	10152689	FU	47
cg00013543	chr9	18282710	18282759	FU	47
cg00013543	chr9	33992201	33992250	FU	47
cg00013543	chr9	35128929	35128978	FU	47
cg00013543	chr9	36460699	36460748	FU	47
cg00013543	chr8	8259395	8259444	FU	47
cg00013543	chr8	19834107	19834156	FU	47
cg00013543	chr8	22370404	22370453	FU	47
cg00013543	chr8	25147173	25147222	FU	47
cg00013543	chr8	26608401	26608450	FU	47
cg00013543	chr8	35148281	35148330	FU	47
cg00013543	chr8	37135207	37135256	FU	47
cg00013543	chr8	37922038	37922087	FU	47
cg00013543	chr8	42931835	42931884	FU	47
cg00013543	chr7	3249063	3249112	FU	47
cg00013543	chr7	4694085	4694134	FU	47
cg00013543	chr7	4735382	4735431	FU	47
cg00013543	chr7	4888584	4888633	FU	47
cg00013543	chr7	18011887	18011936	FU	47
cg00013543	chr7	19825070	19825119	FU	47
cg00013543	chr7	23345628	23345677	FU	47
cg00013543	chr7	27380354	27380403	FU	47
cg00013543	chr6	2956870	2956919	FU	47
cg00013543	chr6	3030693	3030742	FU	47
cg00013543	chr6	4036016	4036065	FU	47
cg00013543	chr6	4739210	4739259	FU	47
cg00013543	chr6	6774748	6774797	FU	47
cg00013543	chr6	7982646	7982695	FU	47
cg00013543	chr5	5049091	5049140	FU	47
cg00013543	chr5	10240922	10240971	FU	47
cg00013543	chr5	31789840	31789889	FU	47
cg00013543	chr5	36034263	36034312	FU	47
cg00013543	chr5	55388509	55388558	FU	47
cg00013543	chr5	56452590	56452639	FU	47
cg00013543	chr5	60436869	60436918	FU	47
cg00013543	chr5	68490871	68490920	FU	47
cg00013543	chr5	69041043	69041092	FU	47
cg00013543	chr5	69413433	69413482	FU	47
cg00013543	chr5	69620996	69621045	FU	47
cg00013543	chr4	4984407	4984456	FU	47
cg00013543	chr4	5185019	5185068	FU	47
cg00013543	chr4	17018150	17018199	FU	47
cg00013543	chr4	24307250	24307299	FU	47
cg00013543	chr4	39375213	39375262	FU	47
cg00013543	chr4	40083547	40083596	FU	47
cg00013543	chr4	41679243	41679292	FU	47
cg00013543	chr4	54775877	54775926	FU	47
cg00013543	chr3	4880826	4880875	FU	47
cg00013543	chr3	9449499	9449548	FU	47
cg00013543	chr3	9716610	9716659	FU	47
cg00013543	chr3	11980260	11980309	FU	47
cg00013543	chr3	12889908	12889957	FU	47
cg00013543	chr22	18015752	18015801	FU	47
cg00013543	chr22	23070349	23070398	FU	47
cg00013543	chr22	27539771	27539820	FU	47
cg00013543	chr22	28208548	28208597	FU	47
cg00013543	chr22	31927694	31927743	FU	47
cg00013543	chr22	32370176	32370225	FU	47
cg00013543	chr22	33217956	33218005	FU	47
cg00013543	chr22	35683756	35683805	FU	47
cg00013543	chr22	36494347	36494396	FU	47
cg00013543	chr22	37244633	37244682	FU	47
cg00013543	chr22	38085993	38086042	FU	47
cg00013543	chr22	39720089	39720138	FU	47
cg00013543	chr21	24928611	24928660	FU	47
cg00013543	chr21	25639211	25639260	FU	47
cg00013543	chr21	30438676	30438725	FU	47
cg00013543	chr21	34857586	34857635	FU	47
cg00013543	chr21	37531564	37531613	FU	47
cg00013543	chr21	38650352	38650401	FU	47
cg00013543	chr21	39781220	39781269	FU	47
cg00013543	chr21	41668573	41668622	FU	47
cg00013543	chr21	43207291	43207340	FU	47
cg00013543	chr21	45495745	45495794	FU	47
cg00013543	chr21	46144666	46144715	FU	47
cg00013543	chr20	433608	433657	FU	47
cg00013543	chr20	2764322	2764371	FU	47
cg00013543	chr20	3187157	3187206	FU	47
cg00013543	chr20	3892353	3892402	FU	47
cg00013543	chr20	3980216	3980265	FU	47
cg00013543	chr20	13214057	13214106	FU	47
cg00013543	chr20	17548321	17548370	FU	47
cg00013543	chr2	7709278	7709327	FU	47
cg00013543	chr2	10242748	10242797	FU	47
cg00013543	chr2	15392437	15392486	FU	47
cg00013543	chr19	267786	267835	FU	47
cg00013543	chr19	2705348	2705397	FU	47
cg00013543	chr19	3305558	3305607	FU	47
cg00013543	chr19	4243908	4243957	FU	47
cg00013543	chr19	5740413	5740462	FU	47
cg00013543	chr19	11248124	11248173	FU	47
cg00013543	chr19	11578052	11578101	FU	47
cg00013543	chr19	15652506	15652555	FU	47
cg00013543	chr18	313604	313653	FU	47
cg00013543	chr18	762001	762050	FU	47
cg00013543	chr18	9294863	9294912	FU	47
cg00013543	chr18	19025250	19025299	FU	47
cg00013543	chr18	21080414	21080463	FU	47
cg00013543	chr18	21286857	21286906	FU	47
cg00013543	chr18	27274978	27275027	FU	47
cg00013543	chr18	40124217	40124266	FU	47
cg00013543	chr18	41674349	41674398	FU	47
cg00013543	chr18	43946070	43946119	FU	47
cg00013543	chr18	46919955	46920004	FU	47
cg00013543	chr17	2155210	2155259	FU	47
cg00013543	chr17	3616859	3616908	FU	47
cg00013543	chr17	4287733	4287782	FU	47
cg00013543	chr16	99253	99302	FU	47
cg00013543	chr16	2267963	2268012	FU	47
cg00013543	chr16	9109652	9109701	FU	47
cg00013543	chr16	12896273	12896322	FU	47
cg00013543	chr16	14083585	14083634	FU	47
cg00013543	chr16	14600998	14601047	FU	47
cg00013543	chr16	20830892	20830941	FU	47
cg00013543	chr16	22143519	22143568	FU	47
cg00013543	chr16	22387272	22387321	FU	47
cg00013543	chr16	23175156	23175205	FU	47
cg00013543	chr16	31156223	31156272	FU	47
cg00013543	chr15	28172250	28172299	FU	47
cg00013543	chr15	35339276	35339325	FU	47
cg00013543	chr15	41670783	41670832	FU	47
cg00013543	chr15	45635026	45635075	FU	47
cg00013543	chr15	48033728	48033777	FU	47
cg00013543	chr15	50619911	50619960	FU	47
cg00013543	chr15	56752003	56752052	FU	47
cg00013543	chr15	59072418	59072467	FU	47
cg00013543	chr15	59830108	59830157	FU	47
cg00013543	chr15	62869457	62869506	FU	47
cg00013543	chr15	63656201	63656250	FU	47
cg00013543	chr14	20217572	20217621	FU	47
cg00013543	chr14	23207262	23207311	FU	47
cg00013543	chr14	31881894	31881943	FU	47
cg00013543	chr14	34871782	34871831	FU	47
cg00013543	chr14	36160090	36160139	FU	47
cg00013543	chr14	39586291	39586340	FU	47
cg00013543	chr14	40080539	40080588	FU	47
cg00013543	chr14	44382492	44382541	FU	47
cg00013543	chr13	20369441	20369490	FU	47
cg00013543	chr13	21846563	21846612	FU	47
cg00013543	chr13	24710430	24710479	FU	47
cg00013543	chr13	34001907	34001956	FU	47
cg00013543	chr13	35180012	35180061	FU	47
cg00013543	chr13	36400475	36400524	FU	47
cg00013543	chr13	41755667	41755716	FU	47
cg00013543	chr13	41839373	41839422	FU	47
cg00013543	chr13	73581762	73581811	FU	47
cg00013543	chr13	87902377	87902426	FU	47
cg00013543	chr12	459109	459158	FU	47
cg00013543	chr12	882239	882288	FU	47
cg00013543	chr12	7137310	7137359	FU	47
cg00013543	chr12	7823165	7823214	FU	47
cg00013543	chr12	8103463	8103512	FU	47
cg00013543	chr12	8156538	8156587	FU	47
cg00013543	chr12	8159027	8159076	FU	47
cg00013543	chr12	9020058	9020107	FU	47
cg00013543	chr11	9300657	9300706	FU	47
cg00013543	chr11	9464954	9465003	FU	47
cg00013543	chr11	9536490	9536539	FU	47
cg00013543	chr11	11702784	11702833	FU	47
cg00013543	chr11	16778270	16778319	FU	47
cg00013543	chr11	18538303	18538352	FU	47
cg00013543	chr11	20773910	20773959	FU	47
cg00013543	chr11	26469661	26469710	FU	47
cg00013543	chr11	27751344	27751393	FU	47
cg00013543	chr11	32437009	32437058	FU	47
cg00013543	chr11	43872426	43872475	FU	47
cg00013543	chr10	7359418	7359467	FU	47
cg00013543	chr10	13111070	13111119	FU	47
cg00013543	chr10	18475163	18475212	FU	47
cg00013543	chr10	18599349	18599398	FU	47
cg00013543	chr10	22005997	22006046	FU	47
cg00013543	chr10	28761711	28761760	FU	47
cg00013543	chr10	30511489	30511538	FU	47
cg00013543	chr10	30721280	30721329	FU	47
cg00013543	chr10	30733207	30733256	FU	47
cg00013543	chr10	35190202	35190251	FU	47
cg00013543	chr10	35525325	35525374	FU	47
cg00013543	chr1	8305026	8305075	FU	47
cg00013543	chr1	8313606	8313655	FU	47
cg00013543	chr1	9077194	9077243	FU	47
cg00013543	chr1	9268726	9268775	FU	47
cg00013543	chr1	9825257	9825306	FU	47
cg00013543	chr1	10098153	10098202	FU	47
cg00013543	chr1	13338052	13338101	FU	47
cg00013543	chr1	13874433	13874482	FU	47
cg00013543	chr1	18943823	18943872	FU	47
cg00013543	chr1	19458182	19458231	FU	47
cg00013543	chr8	95781442	95781491	RMU	47
cg00013543	chr8	71011028	71011077	RM	47
cg00013543	chr8	55328247	55328296	RM	47
cg00013543	chr8	40154462	40154511	RM	47
cg00013543	chr8	36740254	36740303	RM	47
cg00013543	chr8	145973150	145973199	RU	47
cg00013543	chr8	144741065	144741114	RU	47
cg00013543	chr8	141505590	141505639	RU	47
cg00013543	chr8	139343238	139343287	RU	47
cg00013543	chr8	136191812	136191861	RU	47
cg00013543	chr8	129009440	129009489	RU	47
cg00013543	chr8	126371728	126371777	RU	47
cg00013543	chr8	126278486	126278535	RU	47
cg00013543	chr8	126020484	126020533	RU	47
cg00013543	chr8	123886725	123886774	RU	47
cg00013543	chr8	119044902	119044951	RU	47
cg00013543	chr8	106667612	106667661	RU	47
cg00013543	chr8	98754937	98754986	RU	47
cg00013543	chr2	232532857	232532906	RMU	47
cg00013543	chr2	231503857	231503906	RMU	47
cg00013543	chr2	187609407	187609456	RM	47
cg00013543	chr2	64280476	64280525	RM	47
cg00013543	chr2	55540357	55540406	RM	47
cg00013543	chr2	40272659	40272708	RM	47
cg00013543	chr2	38424156	38424205	RM	47
cg00013543	chr2	27312873	27312922	RM	47
cg00013543	chr2	25746923	25746972	RM	47
cg00013543	chr2	127931273	127931322	RM	47
cg00013543	chr2	237236478	237236527	RU	47
cg00013543	chr2	234180077	234180126	RU	47
cg00013543	chr16	71555121	71555170	RMU	47
cg00013543	chr16	69847218	69847267	RMU	47
cg00013543	chr16	46924938	46924987	RM	47
cg00013543	chr16	21334229	21334278	RM	47
cg00013543	chr16	19713458	19713507	RM	47
cg00013543	chr16	4473495	4473544	RM	47
cg00013543	chr16	1917626	1917675	RM	47
cg00013543	chr16	3010225	3010273	RU	47
cg00013543	chr16	89850322	89850371	RU	47
cg00013543	chr16	89596400	89596449	RU	47
cg00013543	chr16	84391777	84391826	RU	47
cg00013543	chr16	81332726	81332775	RU	47
cg00013543	chr16	77283234	77283283	RU	47
cg00013543	chr16	58525517	58525566	RU	47
cg00013543	chr11	118853579	118853628	RMU	47
cg00013543	chr11	90564653	90564702	RMU	47
cg00013543	chr11	85241193	85241242	RM	47
cg00013543	chr11	75081471	75081520	RM	47
cg00013543	chr11	73355818	73355867	RM	47
cg00013543	chr11	70970174	70970223	RM	47
cg00013543	chr11	47719877	47719926	RM	47
cg00013543	chr11	39034008	39034057	RM	47
cg00013543	chr11	119184264	119184313	RU	47
cg00013543	chr11	112017806	112017855	RU	47
cg00013543	chr11	111735653	111735702	RU	47
cg00013543	chr11	110207453	110207502	RU	47
cg00013543	chr11	107933725	107933774	RU	47
cg00013543	chr11	107781179	107781228	RU	47
cg00013543	chr11	107745125	107745174	RU	47
cg00013543	chr12	132492646	132492695	RMU	47
cg00013543	chr12	122221541	122221590	RMU	47
cg00013543	chr12	110693710	110693759	RM	47
cg00013543	chr12	109190671	109190720	RM	47
cg00013543	chr12	96874039	96874088	RM	47
cg00013543	chr12	96006357	96006406	RM	47
cg00013543	chr12	54304451	54304500	RM	47
cg00013543	chr12	41865958	41866007	RM	47
cg00013543	chr12	132420231	132420280	RU	47
cg00013543	chr12	129205989	129206038	RU	47
cg00013543	chr12	128772756	128772805	RU	47
cg00013543	chr12	127589760	127589809	RU	47
cg00013543	chr12	123902285	123902334	RU	47
cg00013543	chr12	123223659	123223708	RU	47
cg00013543	chr12	120943512	120943561	RU	47
cg00013543	chr12	119664834	119664883	RU	47
cg00013543	chrX	148606346	148606395	RMU	47
cg00013543	chrX	100288984	100289033	RM	47
cg00013543	chrX	46446323	46446372	RM	47
cg00013543	chrX	47903733	47903782	RM	47
cg00013543	chrX	154027162	154027211	RU	47
cg00013543	chrX	150489373	150489422	RU	47
cg00013543	chrX	145422807	145422856	RU	47
cg00013543	chrX	140197453	140197502	RU	47
cg00013543	chrX	122997511	122997560	RU	47
cg00013543	chrX	116780132	116780181	RU	47
cg00013543	chrX	112015691	112015740	RU	47
cg00013543	chrX	100887722	100887771	RU	47
cg00013543	chr5	139603877	139603926	RM	47
cg00013543	chr5	53308507	53308556	RM	47
cg00013543	chr5	179513357	179513406	RU	47
cg00013543	chr5	179173527	179173576	RU	47
cg00013543	chr5	179145682	179145731	RU	47
cg00013543	chr5	176554971	176555020	RU	47
cg00013543	chr5	175064229	175064278	RU	47
cg00013543	chr5	171640943	171640992	RU	47
cg00013543	chr13	87683916	87683965	RMU	47
cg00013543	chr13	53009259	53009308	RMU	47
cg00013543	chr13	37485998	37486047	RMU	47
cg00013543	chr13	29303507	29303556	RM	47
cg00013543	chr13	115081791	115081840	RU	47
cg00013543	chr13	109617907	109617956	RU	47
cg00013543	chr13	100369198	100369247	RU	47
cg00013543	chr13	95653375	95653424	RU	47
cg00013543	chr13	82129511	82129560	RU	47
cg00013543	chr13	53577024	53577073	RU	47
cg00013543	chr13	41913428	41913477	RU	47
cg00013543	chr13	41779609	41779658	RU	47
cg00013543	chr13	41203432	41203481	RU	47
cg00013543	chr17	65998866	65998915	RMU	47
cg00013543	chr17	60517539	60517588	RM	47
cg00013543	chr17	58653673	58653722	RMU	47
cg00013543	chr17	37842662	37842711	RM	47
cg00013543	chr17	36498375	36498424	RM	47
cg00013543	chr17	5769729	5769778	RM	47
cg00013543	chr17	4668583	4668632	RM	47
cg00013543	chr17	80522759	80522808	RU	47
cg00013543	chr17	74479520	74479569	RU	47
cg00013543	chr17	71235228	71235277	RU	47
cg00013543	chr17	63572365	63572414	RU	47
cg00013543	chr17	62526779	62526828	RU	47
cg00013543	chr17	57993299	57993348	RU	47
cg00013543	chr3	197642653	197642702	RMU	47
cg00013543	chr3	187604370	187604419	RMU	47
cg00013543	chr3	172645852	172645901	RM	47
cg00013543	chr3	142540912	142540961	RM	47
cg00013543	chr3	101408915	101408964	RM	47
cg00013543	chr3	57895492	57895541	RM	47
cg00013543	chr3	48980237	48980286	RM	47
cg00013543	chr3	47836610	47836659	RM	47
cg00013543	chr3	27841591	27841640	RM	47
cg00013543	chr3	119559224	119559273	RM	47
cg00013543	chr3	197108874	197108923	RU	47
cg00013543	chr3	196482482	196482531	RU	47
cg00013543	chr3	191648074	191648123	RU	47
cg00013543	chr3	190385891	190385940	RU	47
cg00013543	chr3	186471449	186471498	RU	47
cg00013543	chr3	186447614	186447663	RU	47
cg00013543	chr4	163568483	163568532	RMU	47
cg00013543	chr4	99630140	99630189	RM	47
cg00013543	chr4	97459430	97459479	RM	47
cg00013543	chr4	60738121	60738170	RM	47
cg00013543	chr4	8904782	8904831	RM	47
cg00013543	chr4	187368117	187368166	RU	47
cg00013543	chr4	187364225	187364274	RU	47
cg00013543	chr4	174393013	174393062	RU	47
cg00013543	chr4	166064741	166064790	RU	47
cg00013543	chr4	160579122	160579171	RU	47
cg00013543	chr4	158753533	158753582	RU	47
cg00013543	chr4	148645533	148645582	RU	47
cg00013543	chr4	148591483	148591532	RU	47
cg00013543	chr4	146160081	146160130	RU	47
cg00013543	chr4	140312766	140312815	RU	47
cg00013543	chr4	140150405	140150454	RU	47
cg00013543	chr15	65464454	65464503	RM	47
cg00013543	chr15	26797307	26797356	RM	47
cg00013543	chr15	96801529	96801578	RU	47
cg00013543	chr15	93911968	93912017	RU	47
cg00013543	chr15	93394711	93394760	RU	47
cg00013543	chr15	90114712	90114761	RU	47
cg00013543	chr15	74844689	74844738	RU	47
cg00013543	chr15	71093343	71093392	RU	47
cg00013543	chr15	67672343	67672392	RU	47
cg00013543	chr15	67020344	67020393	RU	47
cg00013543	chr1	244076865	244076914	RMU	47
cg00013543	chr1	237705546	237705595	RMU	47
cg00013543	chr1	161355917	161355966	RM	47
cg00013543	chr1	156763902	156763951	RM	47
cg00013543	chr1	155831562	155831611	RM	47
cg00013543	chr1	87703559	87703608	RM	47
cg00013543	chr1	25083539	25083588	RM	47
cg00013543	chr1	25055413	25055462	RM	47
cg00013543	chr1	23742652	23742701	RM	47
cg00013543	chr1	17887213	17887262	RM	47
cg00013543	chr1	8879111	8879160	RM	47
cg00013543	chr1	246565177	246565226	RU	47
cg00013543	chr1	241289602	241289651	RU	47
cg00013543	chr1	236510236	236510285	RU	47
cg00013543	chr7	158637465	158637514	RMU	47
cg00013543	chr7	144246273	144246322	RMU	47
cg00013543	chr7	139011932	139011981	RMU	47
cg00013543	chr7	128133419	128133468	RMU	47
cg00013543	chr7	127370175	127370224	RMU	47
cg00013543	chr7	100207016	100207065	RM	47
cg00013543	chr7	74107247	74107296	RM	47
cg00013543	chr7	56983591	56983640	RM	47
cg00013543	chr7	20794725	20794774	RM	47
cg00013543	chr7	146823718	146823767	RU	47
cg00013543	chr7	142642868	142642917	RU	47
cg00013543	chr7	140106838	140106887	RU	47
cg00013543	chr7	138094507	138094556	RU	47
cg00013543	chr7	130676313	130676362	RU	47
cg00013543	chr7	127969305	127969354	RU	47
cg00013543	chr9	131724367	131724416	RMU	47
cg00013543	chr9	86612179	86612228	RM	47
cg00013543	chr9	17405926	17405975	RM	47
cg00013543	chr9	140152107	140152156	RU	47
cg00013543	chr9	134284259	134284308	RU	47
cg00013543	chr9	133908208	133908257	RU	47
cg00013543	chr9	133754417	133754466	RU	47
cg00013543	chr9	132593856	132593905	RU	47
cg00013543	chr9	127811177	127811226	RU	47
cg00013543	chr9	125813679	125813728	RU	47
cg00013543	chr9	124997812	124997861	RU	47
cg00013543	chr20	62533874	62533923	RMU	47
cg00013543	chr20	50120714	50120763	RMU	47
cg00013543	chr20	38996553	38996602	RM	47
cg00013543	chr20	36179718	36179767	RM	47
cg00013543	chr20	33686241	33686290	RM	47
cg00013543	chr20	52286494	52286543	RU	47
cg00013543	chr20	50641840	50641889	RU	47
cg00013543	chr20	48693700	48693749	RU	47
cg00013543	chr20	48609679	48609728	RU	47
cg00013543	chr20	46175428	46175477	RU	47
cg00013543	chr20	42414046	42414095	RU	47
cg00013543	chr20	42270031	42270080	RU	47
cg00013543	chr20	42057973	42058022	RU	47
cg00013543	chr20	40454059	40454108	RU	47
cg00013543	chr20	40323898	40323947	RU	47
cg00013543	chr20	39893995	39894044	RU	47
cg00013543	chrY	25574955	25575004	RU	47
cg00013543	chrY	1874281	1874330	RU	47
cg00013543	chrY	310135	310184	RU	47
cg00013543	chr19	39559343	39559392	RM	47
cg00013543	chr19	37437707	37437756	RM	47
cg00013543	chr19	22819054	22819103	RM	47
cg00013543	chr19	58684876	58684925	RU	47
cg00013543	chr19	57525822	57525871	RU	47
cg00013543	chr19	56119833	56119882	RU	47
cg00013543	chr19	55548858	55548907	RU	47
cg00013543	chr19	54985766	54985815	RU	47
cg00013543	chr19	54131996	54132045	RU	47
cg00013543	chr19	53914698	53914747	RU	47
cg00013543	chr19	51097700	51097749	RU	47
cg00013543	chr19	50447807	50447856	RU	47
cg00013543	chr19	49333053	49333102	RU	47
cg00013543	chr19	48315276	48315325	RU	47
cg00013543	chr14	105519650	105519699	RMU	47
cg00013543	chr14	103064312	103064361	RMU	47
cg00013543	chr14	100272806	100272855	RMU	47
cg00013543	chr14	75720643	75720692	RMU	47
cg00013543	chr14	73387445	73387494	RMU	47
cg00013543	chr14	69401894	69401943	RM	47
cg00013543	chr14	53479854	53479903	RM	47
cg00013543	chr14	35640208	35640257	RM	47
cg00013543	chr14	23283152	23283201	RM	47
cg00013543	chr14	19387708	19387757	RM	47
cg00013543	chr14	101556934	101556983	RU	47
cg00013543	chr14	92473165	92473214	RU	47
cg00013543	chr14	90568380	90568429	RU	47
cg00013543	chr14	79043961	79044010	RU	47
cg00013543	chr14	78274005	78274054	RU	47
cg00013543	chr14	77586907	77586956	RU	47
cg00013543	chr14	74625334	74625383	RU	47
cg00013543	chr14	73795729	73795778	RU	47
cg00013543	chr6	153594223	153594272	RM	47
cg00013543	chr6	134591212	134591261	RM	47
cg00013543	chr6	52163441	52163490	RM	47
cg00013543	chr6	37381994	37382043	RM	47
cg00013543	chr6	32472405	32472454	RM	47
cg00013543	chr6	32340072	32340121	RM	47
cg00013543	chr6	6787820	6787869	RM	47
cg00013543	chr6	43032965	43033014	RM	47
cg00013543	chr6	167510361	167510410	RU	47
cg00013543	chr6	165851829	165851878	RU	47
cg00013543	chr6	163247648	163247697	RU	47
cg00013543	chr6	161885199	161885248	RU	47
cg00013543	chr6	155661089	155661138	RU	47
cg00013543	chr6	151740058	151740107	RU	47
cg00013543	chr6	149789270	149789319	RU	47
cg00013543	chr18	72415475	72415524	RMU	47
cg00013543	chr18	56231507	56231556	RMU	47
cg00013543	chr18	1658456	1658505	RM	47
cg00013543	chr18	56351831	56351880	RU	47
cg00013543	chr18	43776099	43776148	RU	47
cg00013543	chr18	34194966	34195015	RU	47
cg00013543	chr18	34010332	34010381	RU	47
cg00013543	chr18	27752757	27752806	RU	47
cg00013543	chr18	24330135	24330184	RU	47
cg00013543	chr18	21433390	21433439	RU	47
cg00013543	chr18	20233960	20234009	RU	47
cg00013543	chr18	19362237	19362286	RU	47
cg00013543	chr18	9675586	9675635	RU	47
cg00013543	chr10	127077201	127077250	RMU	47
cg00013543	chr10	106003789	106003838	RMU	47
cg00013543	chr10	103829819	103829868	RMU	47
cg00013543	chr10	69689716	69689765	RM	47
cg00013543	chr10	43121074	43121123	RM	47
cg00013543	chr10	134342629	134342678	RU	47
cg00013543	chr10	126606912	126606961	RU	47
cg00013543	chr10	112737156	112737205	RU	47
cg00013543	chr10	111774438	111774487	RU	47
cg00013543	chr10	109888155	109888204	RU	47
cg00013543	chr10	103841522	103841571	RU	47
cg00013543	chr10	103505965	103506014	RU	47
cg00013543	chr10	103040055	103040104	RU	47
cg00013543	chr10	98188714	98188763	RU	47
cg00013543	chr10	94275470	94275519	RU	47
cg00013543	chr22	19546093	19546142	RM	47
cg00013543	chr22	50995738	50995787	RU	47
cg00013543	chr22	47300517	47300566	RU	47
cg00013543	chr22	45096915	45096964	RU	47
cg00013543	chr22	44121174	44121223	RU	47
cg00013543	chr22	44037974	44038023	RU	47
cg00013543	chr22	41144008	41144057	RU	47
cg00013543	chr22	38740526	38740575	RU	47
cg00013543	chr22	35698482	35698531	RU	47
cg00013543	chr22	22460853	22460902	RU	47
cg00013543	chr22	22253954	22254003	RU	47
cg00013543	chr22	22247789	22247838	RU	47
cg00013543	chr22	22199677	22199726	RU	47
cg00013543	chr22	20108925	20108974	RU	47
cg00013543	chr21	30986886	30986935	RMU	47
cg00013543	chr21	46358165	46358214	RU	47
cg00013543	chr21	37691877	37691926	RU	47
cg00013543	chr21	33389685	33389734	RU	47
cg00013543	chr21	27687334	27687383	RU	47
cg00013543	chr21	18880780	18880829	RU	47
cg00014561	chrX	79028313	79028362	FMU	47
cg00014561	chr9	31456033	31456082	FMU	47
cg00014561	chr3	61966656	61966705	FMU	47
cg00014561	chr13	113810365	113810414	FMU	47
cg00014561	chr12	120095349	120095398	FMU	47
cg00014561	chr2	201762912	201762961	FU	47
cg00014561	chr13	36830398	36830447	FU	47
cg00014561	chr13	111891221	111891270	FU	47
cg00014561	chr11	97830137	97830186	FU	47
cg00014561	chr1	187391173	187391222	FU	47
cg00014561	chr8	40408321	40408369	RMU	47
cg00014561	chr11	17986901	17986950	RU	47
cg00014561	chr12	74194315	74194364	RMU	47
cg00014561	chrX	98832468	98832517	RMU	47
cg00014561	chr9	134934019	134934068	RU	47
cg00014561	chr21	25198648	25198697	RMU	47
cg00014748	chr7	62024742	62024791	FMU	47
cg00014748	chr5	46340426	46340475	FMU	47
cg00014748	chr10	42533579	42533627	FMU	47
cg00014748	chr10	42536634	42536682	FMU	47
cg00014748	chr10	42539690	42539738	FMU	47
cg00014748	chr10	42542748	42542796	FMU	47
cg00014748	chr10	42545806	42545854	FMU	47
cg00014748	chr10	42528486	42528535	FMU	47
cg00014748	chr10	42528826	42528875	FMU	47
cg00014748	chr8	46882775	46882823	RMU	47
cg00014748	chr8	46881413	46881461	RMU	47
cg00014748	chr8	46859986	46860034	RMU	47
cg00014748	chr8	43817702	43817750	RMU	47
cg00014748	chr8	43797307	43797355	RMU	47
cg00014748	chr8	43804260	43804309	RMU	47
cg00014748	chr11	48859642	48859690	RMU	47
cg00014748	chr12	38015075	38015123	RMU	47
cg00014748	chr12	34841758	34841806	RMU	47
cg00014748	chr12	34837636	34837684	RMU	47
cg00014748	chr7	61986338	61986386	RU	47
cg00014748	chr10	42409221	42409269	RMU	47
cg00014748	chr10	42400583	42400631	RMU	47
cg00014748	chr10	42400245	42400293	RMU	47
cg00015286	chr1	66418200	66418249	FM	47
cg00015286	chrX	46256268	46256317	FU	47
cg00015286	chrX	56407433	56407482	FU	47
cg00015286	chr9	83749	83798	FU	47
cg00015286	chr9	6799399	6799448	FU	47
cg00015286	chr9	90374643	90374692	FU	47
cg00015286	chr9	100261009	100261058	FU	47
cg00015286	chr9	114380359	114380408	FU	47
cg00015286	chr9	125820166	125820215	FU	47
cg00015286	chr9	128543633	128543682	FU	47
cg00015286	chr8	21570353	21570402	FU	47
cg00015286	chr8	30105233	30105282	FU	47
cg00015286	chr8	42774919	42774968	FU	47
cg00015286	chr8	125444906	125444955	FU	47
cg00015286	chr8	142213083	142213132	FU	47
cg00015286	chr7	1187432	1187481	FU	47
cg00015286	chr7	64429282	64429331	FU	47
cg00015286	chr7	65859893	65859942	FU	47
cg00015286	chr7	92174960	92175009	FU	47
cg00015286	chr7	99486666	99486715	FU	47
cg00015286	chr7	101003411	101003460	FU	47
cg00015286	chr7	105052026	105052075	FU	47
cg00015286	chr6	5836715	5836764	FU	47
cg00015286	chr6	15416753	15416802	FU	47
cg00015286	chr6	17736543	17736592	FU	47
cg00015286	chr5	53717028	53717076	FU	47
cg00015286	chr5	37014144	37014193	FU	47
cg00015286	chr5	55311635	55311684	FU	47
cg00015286	chr5	55554513	55554562	FU	47
cg00015286	chr5	61810253	61810302	FU	47
cg00015286	chr5	62380288	62380337	FU	47
cg00015286	chr4	7604720	7604769	FU	47
cg00015286	chr4	37511419	37511468	FU	47
cg00015286	chr4	55192512	55192561	FU	47
cg00015286	chr4	123938111	123938160	FU	47
cg00015286	chr4	129005614	129005663	FU	47
cg00015286	chr4	153788482	153788531	FU	47
cg00015286	chr4	159668463	159668512	FU	47
cg00015286	chr4	165941934	165941983	FU	47
cg00015286	chr4	184658776	184658825	FU	47
cg00015286	chr3	2958819	2958868	FU	47
cg00015286	chr3	12891855	12891904	FU	47
cg00015286	chr22	22031820	22031869	FU	47
cg00015286	chr22	31580735	31580784	FU	47
cg00015286	chr22	35022803	35022852	FU	47
cg00015286	chr22	41142233	41142282	FU	47
cg00015286	chr22	42027966	42028015	FU	47
cg00015286	chr21	27068534	27068583	FU	47
cg00015286	chr20	30060040	30060089	FU	47
cg00015286	chr20	31773835	31773884	FU	47
cg00015286	chr20	40184725	40184774	FU	47
cg00015286	chr19	21694713	21694762	FU	47
cg00015286	chr19	22883925	22883974	FU	47
cg00015286	chr19	39347157	39347206	FU	47
cg00015286	chr19	53097405	53097454	FU	47
cg00015286	chr19	53773757	53773806	FU	47
cg00015286	chr18	2868628	2868677	FU	47
cg00015286	chr18	6828184	6828233	FU	47
cg00015286	chr18	13099013	13099062	FU	47
cg00015286	chr18	30728222	30728271	FU	47
cg00015286	chr18	46607708	46607757	FU	47
cg00015286	chr18	48644285	48644334	FU	47
cg00015286	chr17	1307148	1307197	FU	47
cg00015286	chr17	3016734	3016783	FU	47
cg00015286	chr17	5625055	5625104	FU	47
cg00015286	chr17	26932107	26932156	FU	47
cg00015286	chr17	29308212	29308261	FU	47
cg00015286	chr17	31250673	31250722	FU	47
cg00015286	chr17	33522867	33522916	FU	47
cg00015286	chr17	78511663	78511712	FU	47
cg00015286	chr16	2450598	2450647	FU	47
cg00015286	chr16	28749693	28749742	FU	47
cg00015286	chr16	46687870	46687919	FU	47
cg00015286	chr16	49244948	49244997	FU	47
cg00015286	chr16	58431545	58431594	FU	47
cg00015286	chr15	43460156	43460205	FU	47
cg00015286	chr15	52752677	52752726	FU	47
cg00015286	chr14	31907214	31907263	FU	47
cg00015286	chr14	35622430	35622479	FU	47
cg00015286	chr14	36447673	36447722	FU	47
cg00015286	chr14	42144640	42144689	FU	47
cg00015286	chr14	64505395	64505444	FU	47
cg00015286	chr14	65363233	65363282	FU	47
cg00015286	chr14	77201652	77201701	FU	47
cg00015286	chr14	92024525	92024574	FU	47
cg00015286	chr13	25545156	25545205	FU	47
cg00015286	chr13	26087929	26087978	FU	47
cg00015286	chr13	96581282	96581331	FU	47
cg00015286	chr12	64299	64348	FU	47
cg00015286	chr12	48895126	48895175	FU	47
cg00015286	chr12	48914965	48915014	FU	47
cg00015286	chr12	56042776	56042825	FU	47
cg00015286	chr12	57178295	57178344	FU	47
cg00015286	chr12	57902278	57902327	FU	47
cg00015286	chr12	70153994	70154043	FU	47
cg00015286	chr11	31993391	31993440	FU	47
cg00015286	chr11	65530974	65531023	FU	47
cg00015286	chr10	135228504	135228552	FU	47
cg00015286	chr10	2849006	2849055	FU	47
cg00015286	chr10	12269089	12269138	FU	47
cg00015286	chr10	32789808	32789857	FU	47
cg00015286	chr10	43961470	43961519	FU	47
cg00015286	chr10	71753459	71753508	FU	47
cg00015286	chr10	86108042	86108091	FU	47
cg00015286	chr10	121021245	121021294	FU	47
cg00015286	chr10	121319781	121319830	FU	47
cg00015286	chr10	123963507	123963556	FU	47
cg00015286	chr8	100938981	100939030	RU	47
cg00015286	chr8	70157385	70157434	RU	47
cg00015286	chr8	66528501	66528550	RU	47
cg00015286	chr8	52071144	52071193	RU	47
cg00015286	chr16	66664375	66664424	RU	47
cg00015286	chr16	66548156	66548205	RU	47
cg00015286	chr16	47214427	47214476	RU	47
cg00015286	chr16	28388183	28388232	RU	47
cg00015286	chr16	8164549	8164598	RU	47
cg00015286	chr11	86589438	86589487	RU	47
cg00015286	chr11	86442741	86442790	RU	47
cg00015286	chr12	90804482	90804531	RU	47
cg00015286	chr12	89897025	89897074	RU	47
cg00015286	chr12	70595044	70595093	RU	47
cg00015286	chr12	57356764	57356813	RU	47
cg00015286	chr12	53317762	53317811	RU	47
cg00015286	chr12	49235377	49235426	RU	47
cg00015286	chrX	133972857	133972906	RU	47
cg00015286	chrX	125774870	125774919	RU	47
cg00015286	chrX	118495492	118495541	RU	47
cg00015286	chrX	79967781	79967830	RU	47
cg00015286	chrX	79846021	79846070	RU	47
cg00015286	chrX	73385679	73385728	RU	47
cg00015286	chrX	68641371	68641420	RU	47
cg00015286	chrX	67545841	67545890	RU	47
cg00015286	chr5	138447667	138447716	RU	47
cg00015286	chr5	119483250	119483299	RU	47
cg00015286	chr5	118334320	118334369	RU	47
cg00015286	chr5	118300268	118300317	RU	47
cg00015286	chr5	117617850	117617899	RU	47
cg00015286	chr5	87911181	87911230	RU	47
cg00015286	chr5	77391968	77392017	RU	47
cg00015286	chr13	52653569	52653618	RU	47
cg00015286	chr13	50139284	50139333	RU	47
cg00015286	chr13	36540775	36540824	RU	47
cg00015286	chr13	33815811	33815860	RU	47
cg00015286	chr13	32573750	32573799	RU	47
cg00015286	chr13	30843352	30843401	RU	47
cg00015286	chr3	196700202	196700251	RU	47
cg00015286	chr3	196112007	196112056	RU	47
cg00015286	chr3	195970538	195970587	RU	47
cg00015286	chr3	145813807	145813856	RU	47
cg00015286	chr3	137591126	137591175	RU	47
cg00015286	chr4	152652400	152652449	RU	47
cg00015286	chr4	127691892	127691941	RU	47
cg00015286	chr4	124605606	124605655	RU	47
cg00015286	chr4	123995383	123995432	RU	47
cg00015286	chr4	119712813	119712862	RU	47
cg00015286	chr15	60658181	60658230	RU	47
cg00015286	chr7	149250768	149250817	RU	47
cg00015286	chr7	138785722	138785771	RU	47
cg00015286	chr9	125628817	125628866	RU	47
cg00015286	chr9	123066750	123066799	RU	47
cg00015286	chr9	102829606	102829655	RU	47
cg00015286	chr9	100558260	100558309	RU	47
cg00015286	chr9	88926668	88926717	RU	47
cg00015286	chr9	88188152	88188201	RU	47
cg00015286	chr9	79569913	79569962	RU	47
cg00015286	chr9	34936199	34936248	RU	47
cg00015286	chr9	33600419	33600468	RU	47
cg00015286	chr20	35753756	35753805	RU	47
cg00015286	chr20	32719784	32719833	RU	47
cg00015286	chr20	32286428	32286477	RU	47
cg00015286	chr20	30014236	30014285	RU	47
cg00015286	chr20	18174683	18174732	RU	47
cg00015286	chr20	17759355	17759404	RU	47
cg00015286	chr20	5682131	5682180	RU	47
cg00015286	chr19	57994080	57994129	RU	47
cg00015286	chr19	50643822	50643871	RU	47
cg00015286	chr19	50589145	50589194	RU	47
cg00015286	chr19	44992529	44992578	RU	47
cg00015286	chr19	34622910	34622959	RU	47
cg00015286	chr19	23355502	23355551	RU	47
cg00015286	chr14	100810553	100810602	RU	47
cg00015286	chr14	70943816	70943865	RU	47
cg00015286	chr14	67807524	67807573	RU	47
cg00015286	chr14	34880643	34880692	RU	47
cg00015286	chr14	23700982	23701031	RU	47
cg00015286	chr6	155007943	155007992	RU	47
cg00015286	chr6	150828237	150828286	RU	47
cg00015286	chr6	108255058	108255107	RU	47
cg00015286	chr6	108124081	108124130	RU	47
cg00015286	chr6	58516444	58516493	RU	47
cg00015286	chr6	29685808	29685857	RU	47
cg00015286	chr6	27620815	27620864	RU	47
cg00015286	chr18	74357021	74357070	RU	47
cg00015286	chr18	56922344	56922393	RU	47
cg00015286	chr18	29539626	29539675	RU	47
cg00015286	chr18	11344178	11344227	RU	47
cg00015286	chr10	122557587	122557636	RU	47
cg00015286	chr10	103795294	103795343	RU	47
cg00015286	chr10	43918216	43918265	RU	47
cg00015286	chr10	43342283	43342332	RU	47
cg00015286	chr10	32258145	32258194	RU	47
cg00015286	chr10	8910476	8910525	RU	47
cg00015286	chr22	43376626	43376675	RU	47
cg00015286	chr22	28948908	28948957	RU	47
cg00015286	chr21	45241601	45241650	RU	47
cg00015286	chr21	40528688	40528737	RU	47
cg00015286	chr21	29935665	29935714	RU	47
cg00015572	chr10	55683826	55683875	FMU	47
cg00015572	chrX	127740467	127740516	FU	47
cg00015572	chr6	3771757	3771806	FU	47
cg00015572	chr6	6940209	6940258	FU	47
cg00015572	chr4	163124625	163124674	FU	47
cg00015572	chr3	71380169	71380218	FU	47
cg00015572	chr21	20865809	20865858	FU	47
cg00015572	chr2	148584314	148584363	FU	47
cg00015572	chr2	217749856	217749905	FU	47
cg00015572	chr1	188782102	188782151	FU	47
cg00015572	chr8	122680100	122680149	RU	47
cg00015572	chr2	216480057	216480106	RU	47
cg00015572	chrX	104360838	104360887	RU	47
cg00015572	chr7	116638499	116638548	RU	47
cg00015572	chr14	105218271	105218320	RU	47
cg00015572	chr18	63673639	63673688	RU	47
cg00016625	chrUn_gl000231	12088	12137	FM	47
cg00017437	chr13	25113854	25113903	FU	47
cg00017437	chr13	19920263	19920312	RU	47
cg00019091	chr5	21203875	21203924	FMU	47
cg00019091	chr11	7183992	7184041	FMU	47
cg00019091	chr12	63532196	63532245	RMU	47
cg00020893	chr5	180667270	180667319	FMU	47
cg00020893	chr13	57378800	57378849	FMU	47
cg00020893	chr1	147301260	147301309	FMU	47
cg00020893	chr1	173911883	173911932	FMU	47
cg00020893	chrX	96495520	96495569	FU	47
cg00020893	chr9	99352158	99352207	FU	47
cg00020893	chr7	2313454	2313503	FU	47
cg00020893	chr6	54521945	54521994	FU	47
cg00020893	chr6	132473615	132473664	FU	47
cg00020893	chr6	138701819	138701868	FU	47
cg00020893	chr4	39501565	39501614	FU	47
cg00020893	chr3	132055019	132055068	FU	47
cg00020893	chr22	29802013	29802062	FU	47
cg00020893	chr2	236117274	236117323	FU	47
cg00020893	chr19	45265062	45265111	FU	47
cg00020893	chr18	57807492	57807541	FU	47
cg00020893	chr17	6940960	6941009	FU	47
cg00020893	chr17	59269051	59269100	FU	47
cg00020893	chr16	46474014	46474063	FU	47
cg00020893	chr15	40559775	40559824	FU	47
cg00020893	chr15	65643787	65643836	FU	47
cg00020893	chr14	100402035	100402084	FU	47
cg00020893	chr11	1401269	1401318	FU	47
cg00020893	chr11	3563199	3563248	FU	47
cg00020893	chr10	94315845	94315894	FU	47
cg00020893	chr10	133646691	133646740	FU	47
cg00020893	chr2	232273857	232273906	RU	47
cg00020893	chr2	6225870	6225919	RU	47
cg00020893	chr16	55488281	55488330	RMU	47
cg00020893	chr16	1666868	1666917	RU	47
cg00020893	chr11	69488677	69488726	RMU	47
cg00020893	chr11	13348419	13348468	RMU	47
cg00020893	chr11	120935588	120935637	RU	47
cg00020893	chr12	63612170	63612219	RU	47
cg00020893	chrX	102445110	102445159	RMU	47
cg00020893	chrX	102310444	102310493	RU	47
cg00020893	chrX	3860284	3860333	RU	47
cg00020893	chr5	60510478	60510527	RU	47
cg00020893	chr3	128699932	128699981	RU	47
cg00020893	chr3	15006074	15006123	RU	47
cg00020893	chr1	170623927	170623976	RU	47
cg00020893	chr1	9955018	9955067	RU	47
cg00020893	chr7	73177993	73178042	RMU	47
cg00020893	chr7	154082108	154082157	RU	47
cg00020893	chr7	93936387	93936436	RU	47
cg00020893	chr9	134302770	134302819	RU	47
cg00020893	chr9	36199499	36199548	RU	47
cg00020893	chr10	54822264	54822313	RU	47
cg00020893	chr10	24904756	24904805	RU	47
cg00020893	chr22	25656723	25656772	RU	47
cg00021023	chr12	65813648	65813697	RMU	47
cg00021023	chr5	169568797	169568846	RU	47
cg00021044	chr7	99099143	99099192	FU	47
cg00021044	chr5	24315160	24315209	FU	47
cg00021044	chr4	138775337	138775385	FU	47
cg00021044	chr13	53853317	53853366	FU	47
cg00021044	chr11	39100871	39100920	FU	47
cg00021044	chr11	85317700	85317749	FU	47
cg00021044	chr8	50569209	50569258	RU	47
cg00021044	chr16	63650783	63650832	RU	47
cg00021044	chr12	33393922	33393971	RU	47
cg00021044	chrX	146978102	146978151	RU	47
cg00021044	chr3	153087021	153087070	RMU	47
cg00021044	chr4	90601081	90601130	RMU	47
cg00021044	chr4	174638422	174638471	RU	47
cg00021044	chr4	173290101	173290150	RU	47
cg00021044	chr4	168285024	168285073	RU	47
cg00021044	chr15	92393414	92393463	RU	47
cg00021044	chr1	190994320	190994369	RU	47
cg00021044	chr9	580306	580355	RU	47
cg00021044	chr10	75364580	75364629	RMU	47
cg00021044	chr10	96218656	96218705	RU	47
cg00022262	chr12	132960546	132960595	FMU	47
cg00022262	chr12	132960589	132960638	FMU	47
cg00022262	chr12	132960883	132960932	FMU	47
cg00022262	chr12	132957974	132958023	FU	47
cg00022262	chr12	132958790	132958839	FU	47
cg00022262	chr12	132959908	132959957	FU	47
cg00022262	chr12	132961098	132961147	FU	47
cg00022606	chrX	20129787	20129836	FU	47
cg00022606	chr9	136867607	136867656	FU	47
cg00024361	chr2	145905174	145905223	FMU	47
cg00024361	chrX	99951007	99951056	FMU	47
cg00024361	chr1	204365148	204365197	RMU	47
cg00025002	chr7	149314178	149314227	FU	47
cg00025185	chr11	5166593	5166642	FU	47
cg00025185	chrX	87063026	87063075	RU	47
cg00029052	chrX	67792630	67792679	FMU	47
cg00029052	chrX	143485344	143485393	FMU	47
cg00029052	chr9	46405354	46405403	FMU	47
cg00029052	chr9	67808442	67808491	FMU	47
cg00029052	chr7	43893557	43893606	FMU	47
cg00029052	chr20	44031167	44031216	FMU	47
cg00029052	chr2	10630867	10630916	FMU	47
cg00029052	chr2	61147554	61147603	FMU	47
cg00029052	chr19	12031146	12031194	FMU	47
cg00029052	chr17	29065241	29065290	FMU	47
cg00029052	chr17	64474590	64474639	FMU	47
cg00029052	chr15	41479506	41479555	FMU	47
cg00029052	chr15	41552811	41552860	FMU	47
cg00029052	chr14	34871336	34871385	FMU	47
cg00029052	chr14	56442924	56442973	FMU	47
cg00029052	chr13	19640948	19640997	FMU	47
cg00029052	chr12	122888286	122888335	FMU	47
cg00029052	chr1	202953349	202953398	FMU	47
cg00029052	chr9	101021821	101021870	FMU	47
cg00029052	chr9	113107878	113107927	FMU	47
cg00029052	chr7	4391174	4391223	FMU	47
cg00029052	chr5	176575645	176575694	FMU	47
cg00029052	chr4	170813912	170813961	FMU	47
cg00029052	chr21	21471238	21471287	FMU	47
cg00029052	chr20	30913211	30913260	FMU	47
cg00029052	chr2	32656482	32656531	FMU	47
cg00029052	chr2	86822183	86822232	FMU	47
cg00029052	chr2	136861855	136861904	FMU	47
cg00029052	chr19	35966413	35966462	FMU	47
cg00029052	chr17	39462141	39462190	FMU	47
cg00029052	chr14	91648543	91648592	FMU	47
cg00029052	chr12	110447890	110447939	FM	47
cg00029052	chr1	22475415	22475464	FMU	47
cg00029052	chr1	36416770	36416819	FMU	47
cg00029052	chrY	27849398	27849447	FU	47
cg00029052	chrX	48505581	48505630	FU	47
cg00029052	chrX	150099232	150099281	FU	47
cg00029052	chr9	107994292	107994341	FU	47
cg00029052	chr9	132784704	132784753	FU	47
cg00029052	chr8	55012462	55012511	FU	47
cg00029052	chr7	7062400	7062449	FU	47
cg00029052	chr7	35279580	35279629	FU	47
cg00029052	chr7	54212695	54212744	FU	47
cg00029052	chr7	74294894	74294943	FU	47
cg00029052	chr7	89965510	89965559	FU	47
cg00029052	chr7	96361967	96362016	FU	47
cg00029052	chr7	98845943	98845992	FU	47
cg00029052	chr7	158561327	158561376	FU	47
cg00029052	chr6	51985886	51985935	FU	47
cg00029052	chr6	105383827	105383876	FU	47
cg00029052	chr6	130616286	130616335	FU	47
cg00029052	chr6	151733355	151733404	FU	47
cg00029052	chr6	170796753	170796802	FU	47
cg00029052	chr5	24462090	24462139	FU	47
cg00029052	chr5	134138070	134138119	FU	47
cg00029052	chr5	150065925	150065974	FU	47
cg00029052	chr4	18186010	18186059	FU	47
cg00029052	chr4	40280059	40280108	FU	47
cg00029052	chr4	131027847	131027896	FU	47
cg00029052	chr4	166583255	166583304	FU	47
cg00029052	chr3	24737235	24737284	FU	47
cg00029052	chr3	45297332	45297381	FU	47
cg00029052	chr3	113883816	113883865	FU	47
cg00029052	chr3	181886518	181886567	FU	47
cg00029052	chr22	26354099	26354148	FU	47
cg00029052	chr22	41561645	41561694	FU	47
cg00029052	chr22	49850239	49850288	FU	47
cg00029052	chr21	44380350	44380399	FU	47
cg00029052	chr21	44563023	44563072	FU	47
cg00029052	chr20	14133291	14133340	FU	47
cg00029052	chr20	33136728	33136777	FU	47
cg00029052	chr20	44040287	44040336	FU	47
cg00029052	chr2	187744083	187744131	FU	47
cg00029052	chr2	27475799	27475848	FU	47
cg00029052	chr2	104516503	104516552	FU	47
cg00029052	chr2	128577532	128577581	FU	47
cg00029052	chr2	132639380	132639429	FU	47
cg00029052	chr2	158402512	158402561	FU	47
cg00029052	chr2	169060322	169060371	FU	47
cg00029052	chr2	209202665	209202714	FU	47
cg00029052	chr19	33629176	33629225	FU	47
cg00029052	chr19	55803346	55803395	FU	47
cg00029052	chr18	117707	117756	FU	47
cg00029052	chr18	54140286	54140335	FU	47
cg00029052	chr18	55502657	55502706	FU	47
cg00029052	chr17	20328968	20329017	FU	47
cg00029052	chr17	34274728	34274777	FU	47
cg00029052	chr17	78294408	78294457	FU	47
cg00029052	chr16	2851058	2851107	FU	47
cg00029052	chr16	89336222	89336271	FU	47
cg00029052	chr16	89908839	89908888	FU	47
cg00029052	chr14	82720242	82720291	FU	47
cg00029052	chr14	91181019	91181068	FU	47
cg00029052	chr13	110904589	110904638	FU	47
cg00029052	chr12	64247019	64247068	FU	47
cg00029052	chr12	121695269	121695318	FU	47
cg00029052	chr12	123837057	123837106	FU	47
cg00029052	chr11	50204263	50204312	FU	47
cg00029052	chr11	67281509	67281558	FU	47
cg00029052	chr11	93557292	93557341	FU	47
cg00029052	chr11	99749888	99749937	FU	47
cg00029052	chr10	95179138	95179187	FU	47
cg00029052	chr1	1435192	1435241	FU	47
cg00029052	chr1	9002401	9002450	FU	47
cg00029052	chr1	35666276	35666325	FU	47
cg00029052	chr1	45833885	45833934	FU	47
cg00029052	chr1	62864555	62864604	FU	47
cg00029052	chr1	65034822	65034871	FU	47
cg00029052	chr1	115309980	115310029	FU	47
cg00029052	chr1	185544251	185544300	FU	47
cg00029052	chr8	136068611	136068660	RMU	47
cg00029052	chr8	67644829	67644878	RU	47
cg00029052	chr8	46955838	46955887	RU	47
cg00029052	chr8	30530091	30530140	RU	47
cg00029052	chr2	236264364	236264413	RMU	47
cg00029052	chr2	175634115	175634164	RMU	47
cg00029052	chr2	223590871	223590920	RMU	47
cg00029052	chr2	224422539	224422588	RU	47
cg00029052	chr2	169199050	169199099	RU	47
cg00029052	chr2	81845004	81845053	RU	47
cg00029052	chr2	51014447	51014496	RU	47
cg00029052	chr2	48407054	48407103	RU	47
cg00029052	chr2	43579446	43579495	RU	47
cg00029052	chr2	32411504	32411553	RU	47
cg00029052	chr2	27004728	27004777	RU	47
cg00029052	chr16	75127032	75127081	RU	47
cg00029052	chr16	67812002	67812051	RU	47
cg00029052	chr16	49973065	49973114	RU	47
cg00029052	chr16	4450384	4450433	RU	47
cg00029052	chr11	43439135	43439184	RMU	47
cg00029052	chr11	121074069	121074118	RU	47
cg00029052	chr11	116583715	116583764	RU	47
cg00029052	chr11	31776168	31776217	RU	47
cg00029052	chr11	2963278	2963327	RU	47
cg00029052	chr12	121852646	121852695	RMU	47
cg00029052	chr12	133439843	133439892	RU	47
cg00029052	chr12	130798475	130798524	RU	47
cg00029052	chr12	51944892	51944941	RU	47
cg00029052	chrX	1349994	1350043	RM	47
cg00029052	chrX	148691867	148691916	RU	47
cg00029052	chrX	146432625	146432674	RU	47
cg00029052	chr5	15722781	15722830	RMU	47
cg00029052	chr5	176344710	176344759	RU	47
cg00029052	chr5	159494937	159494986	RU	47
cg00029052	chr5	133318330	133318379	RU	47
cg00029052	chr5	78845037	78845086	RU	47
cg00029052	chr5	68492221	68492270	RU	47
cg00029052	chr5	35786511	35786560	RU	47
cg00029052	chr5	22859012	22859061	RU	47
cg00029052	chr13	96306410	96306459	RMU	47
cg00029052	chr13	33797545	33797594	RU	47
cg00029052	chr3	185294360	185294409	RMU	47
cg00029052	chr3	101653248	101653297	RMU	47
cg00029052	chr3	190226425	190226474	RU	47
cg00029052	chr3	172831719	172831768	RU	47
cg00029052	chr3	170227483	170227532	RU	47
cg00029052	chr3	137536136	137536185	RU	47
cg00029052	chr3	128705753	128705802	RU	47
cg00029052	chr3	45968206	45968255	RU	47
cg00029052	chr4	104588164	104588213	RMU	47
cg00029052	chr4	41618294	41618343	RMU	47
cg00029052	chr4	2541575	2541624	RMU	47
cg00029052	chr4	166438768	166438817	RU	47
cg00029052	chr4	125914049	125914098	RU	47
cg00029052	chr4	56812959	56813008	RU	47
cg00029052	chr4	38879335	38879384	RU	47
cg00029052	chr15	56217015	56217064	RU	47
cg00029052	chr1	27643885	27643934	RMU	47
cg00029052	chr1	12908932	12908981	RMU	47
cg00029052	chr1	246373761	246373810	RU	47
cg00029052	chr1	236664710	236664759	RU	47
cg00029052	chr1	229190535	229190584	RU	47
cg00029052	chr1	199821252	199821301	RU	47
cg00029052	chr1	178129519	178129568	RU	47
cg00029052	chr1	108722735	108722784	RU	47
cg00029052	chr1	92404201	92404250	RU	47
cg00029052	chr1	52437602	52437651	RU	47
cg00029052	chr1	50964271	50964320	RU	47
cg00029052	chr7	73513810	73513859	RMU	47
cg00029052	chr7	132613206	132613255	RU	47
cg00029052	chr7	76855009	76855058	RU	47
cg00029052	chr7	65521403	65521452	RU	47
cg00029052	chr7	37246905	37246954	RU	47
cg00029052	chr9	46098912	46098961	RMU	47
cg00029052	chr9	45712728	45712777	RMU	47
cg00029052	chr9	44975935	44975984	RMU	47
cg00029052	chr9	106655883	106655932	RU	47
cg00029052	chr9	33824239	33824288	RU	47
cg00029052	chr20	35189489	35189538	RU	47
cg00029052	chr20	19927424	19927473	RU	47
cg00029052	chr20	18027906	18027955	RU	47
cg00029052	chrY	1299994	1300043	RM	47
cg00029052	chrY	26112972	26113021	RU	47
cg00029052	chrY	14344181	14344230	RU	47
cg00029052	chr19	34817809	34817858	RMU	47
cg00029052	chr19	16245828	16245877	RU	47
cg00029052	chr19	15626285	15626334	RU	47
cg00029052	chr19	3791855	3791904	RU	47
cg00029052	chr14	100500312	100500361	RU	47
cg00029052	chr6	108538708	108538757	RMU	47
cg00029052	chr6	141879897	141879946	RMU	47
cg00029052	chr6	25259768	25259816	RU	47
cg00029052	chr6	160781239	160781288	RU	47
cg00029052	chr6	143719444	143719493	RU	47
cg00029052	chr6	35665869	35665918	RU	47
cg00029052	chr6	34229980	34230029	RU	47
cg00029052	chr18	18534287	18534336	RU	47
cg00029052	chr10	127867365	127867414	RU	47
cg00029052	chr10	64811681	64811730	RU	47
cg00029052	chr10	35365727	35365776	RU	47
cg00029052	chr22	48651548	48651597	RU	47
cg00029052	chr22	39717801	39717850	RU	47
cg00029052	chr22	25432635	25432684	RU	47
cg00029052	chr21	33980716	33980765	RU	47
cg00029052	chrUn_gl000242	21509	21558	RU	47
cg00029597	chr5	89924143	89924192	FMU	47
cg00029597	chr7	134655834	134655883	FMU	47
cg00029597	chr2	159961114	159961163	RMU	47
cg00029597	chr2	159958845	159958894	RMU	47
cg00029597	chr2	120094685	120094734	RMU	47
cg00029597	chr5	134019257	134019306	RMU	47
cg00029928	chr16	4362395	4362444	FU	47
cg00030176	chr6	29856305	29856354	FU	47
cg00030176	chr6	29975156	29975205	FU	47
cg00032458	chr3	131679321	131679370	FMU	47
cg00032716	chr7	156959813	156959861	FMU	47
cg00033102	chr3	52424008	52424057	FMU	47
cg00033102	chr16	4075246	4075295	FMU	47
cg00033102	chr10	8520657	8520706	FMU	47
cg00033102	chr21	36441426	36441475	FU	47
cg00033102	chr2	178099716	178099765	FU	47
cg00033102	chr18	12680467	12680516	FU	47
cg00033102	chr10	94631436	94631485	FU	47
cg00033102	chr5	138737999	138738048	RMU	47
cg00033102	chr1	8266254	8266303	RU	47
cg00033102	chr14	105306417	105306466	RMU	47
cg00033102	chr22	30994980	30995029	RU	47
cg00033127	chr11	107609364	107609413	FU	47
cg00033584	chrX	67384257	67384306	FMU	47
cg00033584	chr3	104059714	104059763	FMU	47
cg00033584	chr2	35193475	35193524	FMU	47
cg00033584	chr2	123703509	123703558	FMU	47
cg00033584	chr12	8874889	8874938	FMU	47
cg00033584	chr12	77602452	77602501	FMU	47
cg00033584	chr8	51259991	51260040	RMU	47
cg00033584	chr16	64112346	64112395	RMU	47
cg00033584	chr16	48709314	48709363	RMU	47
cg00033584	chr5	62122871	62122920	RMU	47
cg00033584	chr13	106934949	106934998	RMU	47
cg00033584	chr13	59164664	59164713	RMU	47
cg00033584	chr4	123224517	123224566	RMU	47
cg00034407	chr17	22023454	22023503	FMU	47
cg00034407	chr11	10529657	10529706	RMU	47
cg00034407	chr4	156385531	156385580	RMU	47
cg00034639	chr5	6633855	6633904	FU	47
cg00035864	chrY	8462177	8462226	RMU	47
cg00036984	chr7	90261216	90261265	FMU	47
cg00038233	chr11	123892415	123892464	FMU	47
cg00039936	chrX	54369984	54370033	FMU	47
cg00039936	chr6	76302776	76302825	FMU	47
cg00039936	chr4	110913486	110913535	FMU	47
cg00039936	chr3	57498182	57498231	FMU	47
cg00039936	chr16	10590130	10590179	FMU	47
cg00039936	chr14	103332198	103332247	FMU	47
cg00039936	chr10	118297700	118297749	FMU	47
cg00039936	chr3	15381261	15381310	FMU	47
cg00039936	chr18	55422631	55422680	FMU	47
cg00039936	chr8	138117600	138117649	FMU	47
cg00039936	chr3	146289269	146289318	FMU	47
cg00039936	chr8	57829648	57829697	FMU	47
cg00039936	chr8	119988757	119988806	FMU	47
cg00039936	chr3	180949530	180949579	FMU	47
cg00039936	chr3	194935521	194935570	FMU	47
cg00039936	chr19	1021526	1021575	FMU	47
cg00039936	chr19	893489	893538	FMU	47
cg00039936	chr18	66526176	66526225	FMU	47
cg00039936	chr15	32576358	32576407	FMU	47
cg00039936	chr14	32671256	32671305	FMU	47
cg00039936	chr12	98115499	98115548	FMU	47
cg00039936	chr10	13259274	13259323	FMU	47
cg00039936	chr1	10359029	10359078	FMU	47
cg00039936	chr1	180727863	180727912	FMU	47
cg00039936	chr7	95970457	95970506	FU	47
cg00039936	chr2	175422745	175422794	RMU	47
cg00039936	chr16	57864491	57864540	RMU	47
cg00039936	chr11	88346024	88346073	RMU	47
cg00039936	chr12	58199988	58200037	RMU	47
cg00039936	chr12	45948387	45948436	RMU	47
cg00039936	chrX	131714196	131714245	RMU	47
cg00039936	chrX	67321923	67321972	RMU	47
cg00039936	chrX	140212266	140212315	RMU	47
cg00039936	chrX	48635431	48635480	RMU	47
cg00039936	chr3	175115082	175115131	RMU	47
cg00039936	chr3	38345315	38345364	RMU	47
cg00039936	chr4	39299276	39299325	RMU	47
cg00039936	chr15	68132328	68132377	RMU	47
cg00039936	chr15	30546656	30546705	RMU	47
cg00039936	chr1	19631621	19631670	RMU	47
cg00039936	chr1	182951398	182951447	RMU	47
cg00039936	chr7	151349624	151349673	RMU	47
cg00039936	chr7	123430710	123430759	RMU	47
cg00039936	chr7	92331073	92331122	RMU	47
cg00039936	chr9	15776229	15776278	RMU	47
cg00039936	chr14	32672420	32672469	RMU	47
cg00041636	chr7	136849066	136849115	FU	47
cg00041636	chr7	121081134	121081183	RU	47
cg00041641	chr1	20214559	20214608	FMU	47
cg00041641	chr19	56805068	56805117	FU	47
cg00041935	chrX	30446554	30446603	RMU	47
cg00042254	chrX	43504297	43504346	FMU	47
cg00044501	chr2	122809616	122809665	FMU	47
cg00044501	chrX	116897085	116897133	FU	47
cg00044501	chrX	13156389	13156438	FU	47
cg00044501	chrX	36253680	36253729	FU	47
cg00044501	chrX	56613903	56613952	FU	47
cg00044501	chrX	66852301	66852350	FU	47
cg00044501	chr9	18844981	18845030	FU	47
cg00044501	chr9	89226771	89226820	FU	47
cg00044501	chr9	95668147	95668196	FU	47
cg00044501	chr8	2269580	2269629	FU	47
cg00044501	chr8	16509270	16509319	FU	47
cg00044501	chr8	27412745	27412794	FU	47
cg00044501	chr8	43121536	43121585	FU	47
cg00044501	chr8	51696202	51696251	FU	47
cg00044501	chr8	62186370	62186419	FU	47
cg00044501	chr8	84932893	84932942	FU	47
cg00044501	chr8	87604388	87604437	FU	47
cg00044501	chr8	98607746	98607795	FU	47
cg00044501	chr7	8343565	8343614	FU	47
cg00044501	chr7	16423565	16423614	FU	47
cg00044501	chr7	36598526	36598575	FU	47
cg00044501	chr7	54572372	54572421	FU	47
cg00044501	chr7	63000478	63000527	FU	47
cg00044501	chr7	141685707	141685756	FU	47
cg00044501	chr6	4836257	4836306	FU	47
cg00044501	chr6	30054202	30054251	FU	47
cg00044501	chr6	72542233	72542282	FU	47
cg00044501	chr6	76615255	76615304	FU	47
cg00044501	chr5	30429408	30429457	FU	47
cg00044501	chr5	45749090	45749139	FU	47
cg00044501	chr5	51383847	51383896	FU	47
cg00044501	chr5	79080560	79080609	FU	47
cg00044501	chr5	97108126	97108175	FU	47
cg00044501	chr5	119517663	119517712	FU	47
cg00044501	chr5	119762725	119762774	FU	47
cg00044501	chr5	121851127	121851176	FU	47
cg00044501	chr4	16409958	16410007	FU	47
cg00044501	chr4	23649188	23649237	FU	47
cg00044501	chr4	48925692	48925741	FU	47
cg00044501	chr4	70885186	70885235	FU	47
cg00044501	chr4	72285357	72285406	FU	47
cg00044501	chr4	73035435	73035484	FU	47
cg00044501	chr4	94516024	94516073	FU	47
cg00044501	chr4	98487532	98487581	FU	47
cg00044501	chr4	100692415	100692464	FU	47
cg00044501	chr4	111614636	111614685	FU	47
cg00044501	chr4	111684583	111684632	FU	47
cg00044501	chr4	117702009	117702058	FU	47
cg00044501	chr4	127989551	127989600	FU	47
cg00044501	chr3	118831386	118831434	FU	47
cg00044501	chr3	11533756	11533805	FU	47
cg00044501	chr3	19005118	19005167	FU	47
cg00044501	chr3	40949720	40949769	FU	47
cg00044501	chr3	82159985	82160034	FU	47
cg00044501	chr3	89994059	89994108	FU	47
cg00044501	chr3	94784595	94784644	FU	47
cg00044501	chr3	121657431	121657480	FU	47
cg00044501	chr3	134749885	134749934	FU	47
cg00044501	chr22	28788650	28788699	FU	47
cg00044501	chr22	51195549	51195598	FU	47
cg00044501	chr21	17292847	17292896	FU	47
cg00044501	chr20	12429582	12429631	FU	47
cg00044501	chr20	17101366	17101415	FU	47
cg00044501	chr20	54481248	54481297	FU	47
cg00044501	chr2	3847778	3847827	FU	47
cg00044501	chr2	16416654	16416703	FU	47
cg00044501	chr2	51545803	51545852	FU	47
cg00044501	chr2	52272483	52272532	FU	47
cg00044501	chr2	66157269	66157318	FU	47
cg00044501	chr19	23618881	23618930	FU	47
cg00044501	chr19	33084299	33084348	FU	47
cg00044501	chr19	37194777	37194826	FU	47
cg00044501	chr18	53560463	53560512	FU	47
cg00044501	chr17	11770282	11770331	FU	47
cg00044501	chr16	63032201	63032250	FU	47
cg00044501	chr15	38434839	38434888	FU	47
cg00044501	chr15	39133086	39133135	FU	47
cg00044501	chr15	87876441	87876490	FU	47
cg00044501	chr14	37825932	37825981	FU	47
cg00044501	chr14	56486555	56486604	FU	47
cg00044501	chr14	72448823	72448872	FU	47
cg00044501	chr13	25386600	25386649	FU	47
cg00044501	chr13	41444527	41444576	FU	47
cg00044501	chr13	46244148	46244197	FU	47
cg00044501	chr13	79093322	79093371	FU	47
cg00044501	chr13	81644165	81644214	FU	47
cg00044501	chr13	106035397	106035446	FU	47
cg00044501	chr12	42037038	42037087	FU	47
cg00044501	chr12	42065926	42065975	FU	47
cg00044501	chr12	42443237	42443286	FU	47
cg00044501	chr12	46820659	46820708	FU	47
cg00044501	chr12	55480984	55481033	FU	47
cg00044501	chr12	72914241	72914290	FU	47
cg00044501	chr12	97749140	97749189	FU	47
cg00044501	chr11	33652146	33652195	FU	47
cg00044501	chr11	108954742	108954791	FU	47
cg00044501	chr10	19875975	19876024	FU	47
cg00044501	chr10	86538811	86538860	FU	47
cg00044501	chr1	14714630	14714679	FU	47
cg00044501	chr1	48835393	48835442	FU	47
cg00044501	chr1	97324710	97324759	FU	47
cg00044501	chr1	108710233	108710282	FU	47
cg00044501	chr8	132262745	132262794	RU	47
cg00044501	chr8	129772252	129772301	RU	47
cg00044501	chr8	122430269	122430318	RU	47
cg00044501	chr8	119560934	119560983	RU	47
cg00044501	chr8	115516412	115516461	RU	47
cg00044501	chr8	99750986	99751035	RU	47
cg00044501	chr8	80894667	80894716	RU	47
cg00044501	chr8	69655762	69655811	RU	47
cg00044501	chr8	59282874	59282923	RU	47
cg00044501	chr8	37317956	37318005	RU	47
cg00044501	chr2	161858832	161858880	RU	47
cg00044501	chr2	229620567	229620616	RU	47
cg00044501	chr2	177661304	177661353	RU	47
cg00044501	chr2	167710370	167710419	RU	47
cg00044501	chr2	97044870	97044919	RU	47
cg00044501	chr2	91639488	91639537	RU	47
cg00044501	chr2	90417711	90417760	RU	47
cg00044501	chr2	84452021	84452070	RU	47
cg00044501	chr16	59397264	59397313	RU	47
cg00044501	chr16	56188578	56188627	RU	47
cg00044501	chr16	53430958	53431007	RU	47
cg00044501	chr16	34394681	34394730	RU	47
cg00044501	chr11	132190214	132190263	RU	47
cg00044501	chr11	130854316	130854365	RU	47
cg00044501	chr11	108131511	108131560	RU	47
cg00044501	chr11	101723372	101723421	RU	47
cg00044501	chr11	63186350	63186399	RU	47
cg00044501	chr11	58782868	58782917	RU	47
cg00044501	chr11	54895477	54895526	RU	47
cg00044501	chr11	42536355	42536404	RU	47
cg00044501	chr11	38213449	38213498	RU	47
cg00044501	chr11	27960772	27960821	RU	47
cg00044501	chr12	115723086	115723134	RU	47
cg00044501	chr12	130285404	130285453	RU	47
cg00044501	chr12	87157808	87157857	RU	47
cg00044501	chr12	76713562	76713611	RU	47
cg00044501	chr12	66972205	66972254	RU	47
cg00044501	chr12	47820844	47820893	RU	47
cg00044501	chr12	45325639	45325688	RU	47
cg00044501	chrX	154651791	154651840	RU	47
cg00044501	chrX	130712809	130712858	RU	47
cg00044501	chrX	130093063	130093112	RU	47
cg00044501	chrX	128471175	128471224	RU	47
cg00044501	chrX	115290608	115290657	RU	47
cg00044501	chrX	94117530	94117579	RU	47
cg00044501	chrX	93194898	93194947	RU	47
cg00044501	chr5	153102971	153103020	RU	47
cg00044501	chr5	137304442	137304491	RU	47
cg00044501	chr5	111216691	111216740	RU	47
cg00044501	chr5	102007089	102007138	RU	47
cg00044501	chr5	60156374	60156423	RU	47
cg00044501	chr5	58690701	58690750	RU	47
cg00044501	chr5	18472082	18472131	RU	47
cg00044501	chr13	98260064	98260113	RMU	47
cg00044501	chr13	77773320	77773369	RU	47
cg00044501	chr13	70356466	70356515	RU	47
cg00044501	chr13	51556347	51556396	RU	47
cg00044501	chr13	48356180	48356229	RU	47
cg00044501	chr13	30833653	30833702	RU	47
cg00044501	chr13	23149029	23149078	RU	47
cg00044501	chr3	180166418	180166467	RU	47
cg00044501	chr3	135943295	135943344	RU	47
cg00044501	chr3	122451877	122451926	RU	47
cg00044501	chr3	105015223	105015272	RU	47
cg00044501	chr3	90383379	90383428	RU	47
cg00044501	chr4	187971814	187971863	RU	47
cg00044501	chr4	172824438	172824487	RU	47
cg00044501	chr4	160725680	160725729	RU	47
cg00044501	chr4	143174651	143174700	RU	47
cg00044501	chr4	142470612	142470661	RU	47
cg00044501	chr4	141334654	141334703	RU	47
cg00044501	chr4	118843295	118843344	RU	47
cg00044501	chr15	97976080	97976129	RU	47
cg00044501	chr15	90177702	90177751	RU	47
cg00044501	chr15	45031595	45031644	RU	47
cg00044501	chr15	43468049	43468098	RU	47
cg00044501	chr15	36487728	36487777	RU	47
cg00044501	chr1	183627361	183627410	RU	47
cg00044501	chr1	91752361	91752410	RU	47
cg00044501	chr1	75942104	75942153	RU	47
cg00044501	chr1	66946764	66946813	RU	47
cg00044501	chr1	60052634	60052683	RU	47
cg00044501	chr7	127932223	127932272	RU	47
cg00044501	chr7	116049070	116049119	RU	47
cg00044501	chr7	107148496	107148545	RU	47
cg00044501	chr7	103917131	103917180	RU	47
cg00044501	chr7	103850335	103850384	RU	47
cg00044501	chr7	57599448	57599497	RU	47
cg00044501	chr7	57104396	57104445	RU	47
cg00044501	chr7	12536995	12537044	RU	47
cg00044501	chr9	82959951	82960000	RU	47
cg00044501	chr9	32149229	32149278	RU	47
cg00044501	chr9	26249926	26249975	RU	47
cg00044501	chr9	17539715	17539764	RU	47
cg00044501	chr9	13038040	13038089	RU	47
cg00044501	chr9	9931370	9931419	RU	47
cg00044501	chr9	1749692	1749741	RU	47
cg00044501	chr20	24881395	24881444	RU	47
cg00044501	chrY	4841436	4841485	RU	47
cg00044501	chr19	33337096	33337145	RU	47
cg00044501	chr14	54700754	54700803	RU	47
cg00044501	chr14	28142422	28142471	RU	47
cg00044501	chr6	126994851	126994900	RU	47
cg00044501	chr6	102536230	102536279	RU	47
cg00044501	chr6	95561005	95561054	RU	47
cg00044501	chr6	79177080	79177129	RU	47
cg00044501	chr6	67340879	67340928	RU	47
cg00044501	chr6	57199803	57199852	RU	47
cg00044501	chr6	50587730	50587779	RU	47
cg00044501	chr6	49354751	49354800	RU	47
cg00044501	chr18	46742289	46742338	RU	47
cg00044501	chr10	107495626	107495675	RU	47
cg00044501	chr10	75976795	75976844	RU	47
cg00044501	chr10	57361791	57361840	RU	47
cg00044501	chr10	44763916	44763965	RU	47
cg00044501	chr10	36147754	36147803	RU	47
cg00044501	chr10	32847764	32847813	RU	47
cg00044501	chr10	18916484	18916533	RU	47
cg00044501	chr10	5151969	5152018	RU	47
cg00044501	chr21	41405246	41405295	RU	47
cg00044501	chr21	18748515	18748564	RU	47
cg00046977	chr8	29172594	29172643	FU	47
cg00047553	chr4	186971601	186971650	FU	47
cg00047553	chr9	139683783	139683832	RMU	47
cg00048838	chr6	27775603	27775652	RU	47
cg00051510	chrY	5870165	5870214	FMU	47
cg00051510	chrX	92140145	92140194	FMU	47
cg00051510	chr9	28634673	28634722	FMU	47
cg00051510	chr9	96925828	96925877	FMU	47
cg00051510	chr8	26523998	26524047	FMU	47
cg00051510	chr8	50394864	50394913	FMU	47
cg00051510	chr6	40383937	40383986	FMU	47
cg00051510	chr4	129681593	129681642	FMU	47
cg00051510	chr4	158463505	158463554	FMU	47
cg00051510	chr3	49923446	49923495	FMU	47
cg00051510	chr21	33363721	33363770	FMU	47
cg00051510	chr21	37587892	37587941	FMU	47
cg00051510	chr20	31997626	31997675	FMU	47
cg00051510	chr2	74099089	74099138	FMU	47
cg00051510	chr18	409025	409074	FMU	47
cg00051510	chr18	19717938	19717987	FMU	47
cg00051510	chr16	4771826	4771875	FMU	47
cg00051510	chr16	7025457	7025506	FMU	47
cg00051510	chr13	21590608	21590657	FMU	47
cg00051510	chr12	52058181	52058230	FMU	47
cg00051510	chr12	118580471	118580520	FMU	47
cg00051510	chr11	70222284	70222333	FMU	47
cg00051510	chr1	16097931	16097980	FMU	47
cg00051510	chr1	164893445	164893494	FMU	47
cg00051510	chr1	231185899	231185948	FMU	47
cg00051510	chr8	33461084	33461133	FU	47
cg00051510	chr17	38185640	38185689	FU	47
cg00051510	chr8	99842233	99842282	RMU	47
cg00051510	chr16	11917679	11917728	RMU	47
cg00051510	chr11	59841570	59841619	RMU	47
cg00051510	chr17	67391405	67391454	RMU	47
cg00051510	chr17	27819937	27819986	RMU	47
cg00051510	chr1	24922551	24922600	RMU	47
cg00051510	chr1	1492571	1492620	RMU	47
cg00051510	chr9	111711902	111711951	RMU	47
cg00051510	chr9	138452132	138452181	RU	47
cg00051510	chr20	34168345	34168394	RMU	47
cg00051510	chr19	30247683	30247732	RMU	47
cg00051510	chr6	114705235	114705284	RMU	47
cg00051510	chr18	45217397	45217446	RMU	47
cg00051510	chrUn_gl000241	30658	30707	RU	47
cg00051623	chr11	104943437	104943486	FMU	47
cg00051623	chr11	104973339	104973388	FMU	47
cg00051629	chr10	5424972	5425021	RMU	47
cg00052561	chr19	12146262	12146311	FU	47
cg00052626	chr1	15851122	15851171	FM	47
cg00054209	chr4	49526629	49526678	FU	47
cg00054209	chr9	99983968	99984017	RU	47
cg00054209	chrUn_gl000214	108571	108620	RM	47
cg00056208	chr20	51626075	51626124	RMU	47
cg00056268	chrY	9938947	9938996	FMU	47
cg00056268	chr19	51253303	51253352	FMU	47
cg00056268	chrY	13367424	13367473	FMU	47
cg00056268	chrUn_gl000218	94136	94185	FU	47
cg00056268	chr5	179040205	179040254	FU	47
cg00056268	chr21	44389866	44389915	FU	47
cg00056268	chr4	172079356	172079405	FU	47
cg00056268	chr20	23849492	23849541	FU	47
cg00056268	chr19	33487683	33487732	FU	47
cg00056268	chr16	34510938	34510987	RU	47
cg00056268	chr17	66065861	66065910	RU	47
cg00056268	chr19	6656185	6656233	RMU	47
cg00056268	chr19	46773599	46773648	RU	47
cg00056268	chr19	6661266	6661314	RU	47
cg00056268	chr6	28733993	28734042	RU	47
cg00056268	chr21	9650987	9651036	RMU	47
cg00056672	chr13	55514139	55514187	FU	47
cg00059643	chr11	39892975	39893023	RMU	47
cg00060715	chr22	21022743	21022792	FMU	47
cg00061679	chrY	27043486	27043535	FMU	47
cg00061679	chrY	25427810	25427859	FMU	47
cg00061679	chrY	25285144	25285193	RMU	47
cg00061679	chrY	26918867	26918916	RMU	47
cg00061956	chr4	74535025	74535074	FMU	47
cg00061956	chr16	2714165	2714214	FU	47
cg00061956	chr11	4517653	4517702	FU	47
cg00063040	chr12	132061355	132061404	RM	47
cg00063040	chr12	132061522	132061571	RM	47
cg00064464	chr1	182929039	182929088	FU	47
cg00064464	chr4	17913733	17913782	RU	47
cg00064464	chr4	40022272	40022321	RU	47
cg00064464	chr1	238655066	238655115	RMU	47
cg00064464	chr6	19613374	19613423	RU	47
cg00065998	chr6	141939534	141939583	FMU	47
cg00065998	chrY	3967341	3967390	FU	47
cg00065998	chrY	17545908	17545957	FU	47
cg00065998	chrX	18102107	18102156	FU	47
cg00065998	chrX	89776518	89776567	FU	47
cg00065998	chrX	143865323	143865372	FU	47
cg00065998	chrUn_gl000227	105868	105917	FU	47
cg00065998	chr9	21959434	21959483	FU	47
cg00065998	chr9	40060153	40060202	FU	47
cg00065998	chr9	40368875	40368924	FU	47
cg00065998	chr9	91897524	91897573	FU	47
cg00065998	chr9	95307715	95307764	FU	47
cg00065998	chr8	21944250	21944299	FU	47
cg00065998	chr8	29161955	29162004	FU	47
cg00065998	chr8	77081990	77082039	FU	47
cg00065998	chr7	86070068	86070117	FU	47
cg00065998	chr7	148646358	148646407	FU	47
cg00065998	chr6	179778	179827	FU	47
cg00065998	chr6	7344634	7344683	FU	47
cg00065998	chr6	8666387	8666436	FU	47
cg00065998	chr6	33500352	33500401	FU	47
cg00065998	chr6	34236988	34237037	FU	47
cg00065998	chr6	84899271	84899320	FU	47
cg00065998	chr6	107253816	107253865	FU	47
cg00065998	chr6	125447188	125447237	FU	47
cg00065998	chr6	153454942	153454991	FU	47
cg00065998	chr6	155684388	155684437	FU	47
cg00065998	chr5	10375453	10375502	FU	47
cg00065998	chr5	17083744	17083793	FU	47
cg00065998	chr5	23691418	23691467	FU	47
cg00065998	chr5	63446091	63446140	FU	47
cg00065998	chr4	6674635	6674684	FU	47
cg00065998	chr4	31440458	31440507	FU	47
cg00065998	chr4	43674559	43674608	FU	47
cg00065998	chr4	78492002	78492051	FU	47
cg00065998	chr4	80043271	80043320	FU	47
cg00065998	chr4	124459256	124459305	FU	47
cg00065998	chr4	163660877	163660926	FU	47
cg00065998	chr3	7610467	7610516	FU	47
cg00065998	chr3	73318528	73318577	FU	47
cg00065998	chr3	159778495	159778544	FU	47
cg00065998	chr3	166693806	166693855	FU	47
cg00065998	chr3	175655345	175655394	FU	47
cg00065998	chr22	41989709	41989758	FU	47
cg00065998	chr21	25179516	25179565	FU	47
cg00065998	chr20	18207593	18207642	FU	47
cg00065998	chr20	42927957	42928006	FU	47
cg00065998	chr20	44720673	44720722	FU	47
cg00065998	chr2	36915588	36915637	FU	47
cg00065998	chr2	39471600	39471649	FU	47
cg00065998	chr2	72314195	72314244	FU	47
cg00065998	chr2	75938884	75938933	FU	47
cg00065998	chr2	77817783	77817832	FU	47
cg00065998	chr2	163882969	163883018	FU	47
cg00065998	chr2	164770307	164770356	FU	47
cg00065998	chr2	181556298	181556347	FU	47
cg00065998	chr2	198235478	198235527	FU	47
cg00065998	chr18	39445906	39445955	FU	47
cg00065998	chr18	56126789	56126838	FU	47
cg00065998	chr17	57250067	57250116	FU	47
cg00065998	chr16	64377982	64378031	FU	47
cg00065998	chr15	65367546	65367595	FU	47
cg00065998	chr15	93575241	93575290	FU	47
cg00065998	chr14	52589145	52589194	FU	47
cg00065998	chr14	89578175	89578224	FU	47
cg00065998	chr13	92949102	92949151	FU	47
cg00065998	chr13	100729953	100730002	FU	47
cg00065998	chr12	6251546	6251595	FU	47
cg00065998	chr12	6268825	6268874	FU	47
cg00065998	chr12	7792619	7792668	FU	47
cg00065998	chr12	22530024	22530073	FU	47
cg00065998	chr12	23439043	23439092	FU	47
cg00065998	chr12	74796910	74796959	FU	47
cg00065998	chr12	95773544	95773593	FU	47
cg00065998	chr12	130506783	130506832	FU	47
cg00065998	chr11	34011830	34011879	FU	47
cg00065998	chr11	79968790	79968839	FU	47
cg00065998	chr11	82681898	82681947	FU	47
cg00065998	chr10	9225496	9225545	FU	47
cg00065998	chr10	13301789	13301838	FU	47
cg00065998	chr10	86901339	86901388	FU	47
cg00065998	chr10	120542598	120542647	FU	47
cg00065998	chr1	37984036	37984085	FU	47
cg00065998	chr1	40853708	40853757	FU	47
cg00065998	chr1	187672934	187672983	FU	47
cg00065998	chr8	127727029	127727078	RU	47
cg00065998	chr8	101329150	101329199	RU	47
cg00065998	chr8	100175775	100175824	RU	47
cg00065998	chr8	77359996	77360045	RU	47
cg00065998	chr8	76577847	76577896	RU	47
cg00065998	chr8	70538866	70538915	RU	47
cg00065998	chr8	22928446	22928495	RU	47
cg00065998	chr8	8639049	8639098	RU	47
cg00065998	chr2	50311495	50311544	RMU	47
cg00065998	chr2	204650446	204650495	RU	47
cg00065998	chr2	191625829	191625878	RU	47
cg00065998	chr2	189471270	189471319	RU	47
cg00065998	chr2	165851413	165851462	RU	47
cg00065998	chr2	125745135	125745184	RU	47
cg00065998	chr2	114462130	114462179	RU	47
cg00065998	chr2	108363943	108363992	RU	47
cg00065998	chr11	129841876	129841925	RU	47
cg00065998	chr11	117849351	117849400	RU	47
cg00065998	chr11	14113022	14113071	RU	47
cg00065998	chr12	119035129	119035178	RU	47
cg00065998	chr12	105299439	105299488	RU	47
cg00065998	chr12	68113161	68113210	RU	47
cg00065998	chr12	31958872	31958921	RU	47
cg00065998	chr12	10378376	10378425	RU	47
cg00065998	chr12	6300185	6300234	RU	47
cg00065998	chrX	141833658	141833707	RU	47
cg00065998	chrX	124824720	124824769	RU	47
cg00065998	chrX	95767399	95767448	RU	47
cg00065998	chrX	49928127	49928176	RU	47
cg00065998	chr5	159621051	159621100	RU	47
cg00065998	chr5	85865488	85865537	RU	47
cg00065998	chr13	110385169	110385218	RU	47
cg00065998	chr17	45134797	45134846	RU	47
cg00065998	chr3	173929910	173929959	RU	47
cg00065998	chr3	171716809	171716858	RU	47
cg00065998	chr3	165642274	165642323	RU	47
cg00065998	chr3	163270258	163270307	RU	47
cg00065998	chr3	134758419	134758468	RU	47
cg00065998	chr3	85183159	85183208	RU	47
cg00065998	chr3	81816686	81816735	RU	47
cg00065998	chr3	29515141	29515190	RU	47
cg00065998	chr4	185911390	185911439	RU	47
cg00065998	chr4	177546464	177546513	RU	47
cg00065998	chr4	119898353	119898402	RU	47
cg00065998	chr4	86942908	86942957	RU	47
cg00065998	chr4	69981110	69981159	RU	47
cg00065998	chr4	63357762	63357811	RU	47
cg00065998	chr4	53276060	53276109	RU	47
cg00065998	chr4	27980105	27980154	RU	47
cg00065998	chr15	62478910	62478959	RU	47
cg00065998	chr15	40367123	40367172	RU	47
cg00065998	chr15	27076475	27076524	RU	47
cg00065998	chr1	210072294	210072343	RU	47
cg00065998	chr1	188810455	188810504	RU	47
cg00065998	chr1	187982582	187982631	RU	47
cg00065998	chr1	154504717	154504766	RU	47
cg00065998	chr1	144018222	144018271	RU	47
cg00065998	chr1	116689325	116689374	RU	47
cg00065998	chr1	103125717	103125766	RU	47
cg00065998	chr1	60435485	60435534	RU	47
cg00065998	chr7	152236120	152236169	RU	47
cg00065998	chr7	91256855	91256904	RU	47
cg00065998	chr7	48242657	48242706	RU	47
cg00065998	chr7	12595932	12595981	RU	47
cg00065998	chr9	122632708	122632757	RU	47
cg00065998	chr9	15700187	15700236	RU	47
cg00065998	chr20	9622385	9622434	RU	47
cg00065998	chrY	2866565	2866614	RU	47
cg00065998	chr19	43726232	43726281	RU	47
cg00065998	chr14	102601997	102602046	RU	47
cg00065998	chr14	87371923	87371972	RU	47
cg00065998	chr6	166806987	166807036	RU	47
cg00065998	chr6	149019327	149019376	RU	47
cg00065998	chr6	140469406	140469455	RU	47
cg00065998	chr6	107685596	107685645	RU	47
cg00065998	chr6	38092260	38092309	RU	47
cg00065998	chr6	36332156	36332205	RU	47
cg00065998	chr6	12018301	12018350	RU	47
cg00065998	chr6	8666159	8666208	RU	47
cg00065998	chr18	57457832	57457881	RU	47
cg00065998	chr18	49893422	49893471	RU	47
cg00065998	chr18	7178812	7178861	RU	47
cg00066668	chr15	43368593	43368642	FM	47
cg00066668	chrY	1304189	1304238	FU	47
cg00066668	chrX	1354189	1354238	FU	47
cg00066668	chrX	46134675	46134724	FU	47
cg00066668	chrX	67546236	67546285	FU	47
cg00066668	chr9	34137408	34137457	FU	47
cg00066668	chr9	88188550	88188599	FU	47
cg00066668	chr9	88927066	88927115	FU	47
cg00066668	chr9	134783136	134783185	FU	47
cg00066668	chr8	128328337	128328386	FU	47
cg00066668	chr7	26301416	26301465	FU	47
cg00066668	chr7	27084231	27084280	FU	47
cg00066668	chr7	37332083	37332132	FU	47
cg00066668	chr7	112191602	112191651	FU	47
cg00066668	chr7	140061881	140061930	FU	47
cg00066668	chr7	149251166	149251215	FU	47
cg00066668	chr6	13134058	13134106	FU	47
cg00066668	chr6	34754133	34754182	FU	47
cg00066668	chr6	35308043	35308092	FU	47
cg00066668	chr5	32142241	32142290	FU	47
[truncated: 998,000+ more rows]
