# Supplementary material for: Critical evaluation of the Illumina MethylationEPIC BeadChip microarray for whole-genome DNA methylation profiling
Source: Genome Biol. 2016 Oct 7;17:208. doi: 10.1186/s13059-016-1066-1 (PMC5055731; doi:10.1186/s13059-016-1066-1)
Supplement: Additional file 4: Table S4. — Probes overlapping genetic variants at targeted CpG sites. (CSV 1336 kb) [file 13059_2016_1066_MOESM4_ESM.csv]

PROBE	DESIGN_TYPE	CHR	MAPINFO	STRAND	VARIANT_START	VARIANT_END	VARIANT_ID	VARIANT_TYPE	REF	ALT	AF	EAS_AF	SAS_AF	AFR_AF	EUR_AF	AMR_AF
cg19453472	I	7	1139076	R	1139076	1139076	rs34062359	SNP	C	T	0.138578	0.0804	0.1892	0.0908	0.1839	0.1772
cg19006848	II	5	55810448	F	55810449	55810449	rs245142	SNP	G	A	0.231829	0.3383	0.2648	0.2057	0.174	0.1643
cg23368162	II	6	30314115	F	30314116	30314116	rs2844749	SNP	G	A	0.153355	0.2431	0.0961	0.0212	0.2624	0.1974
cg24643105	II	11	113928473	F	113928473	113928473	rs34029763	SNP	C	T	0.175319	0.0198	0.2239	0.0681	0.3787	0.2421
cg13060624	II	1	221061254	R	221061254	221061254	rs2807860	SNP	C	T	0.543331	0.4266	0.4346	0.7625	0.502	0.5086
cg11009100	II	10	24370705	F	24370706	24370706	rs116560094	SNP	G	A	0.053115	0	0	0.1899	0.001	0.0202
cg07277756	I	18	10589357	R	10589355	10589365	rs148054226	INDEL	ACCGCCGCCGC	A	0.494409	0.4732	0.5971	0.4554	0.4662	0.4957
cg09492330	II	16	58493428	F	58493429	58493429	rs16960166	SNP	G	A	0.189497	0.1835	0.2311	0.0628	0.2634	0.2738
cg03152870	II	18	77088134	R	77088134	77088134	rs34520551	SNP	C	T	0.383986	0.3512	0.408	0.3313	0.4235	0.4409
cg11982081	II	16	28014560	F	28014560	28014560	rs11640841	SNP	C	T	0.419529	0.6687	0.4755	0.0817	0.505	0.4986
cg14509777	II	3	126219626	R	126219627	126219627	rs34025926	SNP	G	A	0.216653	0.005	0.2924	0.2602	0.3091	0.2003
cg13898384	II	15	42708225	F	42708226	42708226	rs1062016	SNP	G	A	0.0852636	0.0764	0.0726	0.2042	0.003	0.0086
cg03262887	II	20	29978114	F	29978115	29978115	rs6120073	SNP	G	A	0.0916534	0	0.002	0.3056	0.0308	0.0317
cg19758385	I	13	112981660	R	112981660	112981660	rs9324284	SNP	C	T	0.0904553	0.006	0.0532	0.2723	0.0169	0.0259
cg22798261	II	19	376653	R	376653	376653	rs4897963	SNP	C	G	0.21885	0.0675	0.2076	0.3623	0.2167	0.1844
cg21003931	II	12	132166293	F	132166294	132166294	rs34399306	SNP	G	A;T	0.0367412;0.35643	0;0.3373	0.0215;0.4939	0.1097;0.1853	0.007;0.4811	0.0159;0.3357
cg24911934	I	18	67873000	R	67873001	67873001	rs73966851	SNP	G	A	0.076877	0.002	0.0358	0.2088	0.0288	0.062
cg06500073	II	4	169186137	F	169186137	169186137	rs477355	SNP	C	T	0.398363	0.2192	0.4356	0.6354	0.3211	0.2666
cg09113590	II	1	237993724	R	237993724	237993724	rs2275692	SNP	C	T	0.0842652	0.0546	0.0593	0.0136	0.2237	0.0951
cg07757545	I	11	47660054	R	47660055	47660055	rs7943931	SNP	G	A	0.984625	0.999	1	0.9501	0.996	0.9914
cg06911277	I	4	9693312	F	9693296	9693324	rs140001367	INDEL	CGCTCCGTCTCGGCCCCGCCCCAAGCCCA	C	0.577077	0.6865	0.6401	0.3873	0.6879	0.5303
cg25674027	II	12	103325781	F	103325781	103325781	rs7969789	SNP	C	T	0.435903	0.2222	0.2955	0.764	0.3171	0.4914
cg06228565	II	3	4356984	F	4356985	4356985	rs9836925	SNP	G	A	0.318091	0.0992	0.1953	0.7095	0.2197	0.2061
cg22804805	II	7	150765472	R	150765472	150765472	rs13247141	SNP	C	T	0.247005	0.3046	0.2658	0.1331	0.2018	0.4193
cg07671395	II	17	66224249	R	66224249	66224249	rs114534641	SNP	C	T	0.0613019	0.004	0.046	0.0484	0.1332	0.0865
cg07671395	II	17	66224249	R	66224250	66224250	rs7214388	SNP	G	A	0.246605	0.1935	0.1963	0.4289	0.17	0.1585
cg19412031	I	10	109674378	F	109674378	109674378	rs73401559	SNP	C	A	0.166334	0	0.0982	0.385	0.1113	0.1671
cg17251423	I	5	139088815	R	139088802	139088819	rs67799164	INDEL	GCAGGGTAGGGCGCGCGA	G	0.717252	0.8363	0.7822	0.5643	0.7048	0.7622
cg22755816	I	20	55966417	R	55966418	55966418	rs564131359	INDEL	G	GGA	0.999401	1	1	0.9977	1	1
cg13523718	II	7	158098282	R	158098283	158098283	rs10239871	SNP	G	A	0.879193	0.8571	0.954	0.7708	0.9682	0.8833
cg05258937	II	6	722957	R	722957	722957	rs7770942	SNP	C	T	0.113818	0	0.1033	0.2579	0.0805	0.0677
cg01134858	II	7	112055182	R	112055182	112055182	rs2396534	SNP	C	T	0.0509185	0.001	0.0389	0.1452	0.0109	0.0187
cg19723528	II	22	22044239	R	22044240	22044240	rs8142802	SNP	G	A;T	0.00439297;0.238019	0;0.0873	0;0.2178	0.0144;0.2466	0.001;0.339	0.0029;0.3228
cg14019746	II	9	116104416	R	116104416	116104416	rs10981744	SNP	C	T	0.176917	0.0337	0.2014	0.3767	0.0875	0.0994
cg15385397	I	4	90411303	R	90411303	90411303	rs143746756	SNP	C	T	0.0521166	0	0	0.1899	0	0.0144
cg07138500	II	5	121698215	F	121698215	121698215	rs17149096	SNP	C	T	0.0523163	0	0	0.1884	0.007	0.0086
cg06012695	II	6	28770593	F	28770593	28770593	rs58108126	SNP	C	T	0.0634984	0.0298	0.1012	0.0832	0.0437	0.0504
cg08515884	II	1	64622068	F	64622069	64622069	rs4619008	SNP	G	A	0.285743	0.3621	0.317	0.1755	0.3082	0.3084
cg00149117	II	X	71769393	R	71769394	71769394	rs17312115	SNP	G	A	0.245563	0.6571	0.2535	0.0389	0.0561	0.3073
cg01697159	II	15	74094663	R	74094664	74094664	rs16958273	SNP	G	A	0.134784	0.3581	0.1166	0.0045	0.1044	0.1282
cg00894219	II	2	160107186	F	160107187	160107187	rs16843822	SNP	G	A	0.0732827	0	0.0613	0.1989	0.0219	0.0317
cg04788627	II	1	169200510	F	169200510	169200510	rs61808865	SNP	C	T	0.111621	0.1369	0.0532	0.1309	0.1014	0.1354
cg16246915	I	19	48775232	F	48775233	48775233	rs76655518	SNP	G	A	0.0712859	0.001	0.0399	0.1989	0.0278	0.0375
cg15624109	II	1	19816162	F	19816163	19816163	rs12739730	SNP	G	A	0.330072	0.3502	0.4601	0.1293	0.4702	0.2968
cg07829712	II	6	21202184	R	21202185	21202185	rs80301325	SNP	G	A	0.0742812	0.0486	0.0869	0.0182	0.1372	0.1095
cg12578563	I	11	1159210	R	1159210	1159210	rs56002968	SNP	C	T	0.206669	0.1062	0.1728	0.3888	0.163	0.1167
cg01413796	II	18	24160196	F	24160197	24160197	rs8096605	SNP	G	A	0.505591	0.5694	0.5521	0.4062	0.502	0.5418
cg02537902	I	15	75917955	R	75917956	75917956	rs28372917	SNP	G	A	0.081869	0.0298	0.045	0.0295	0.2256	0.1009
cg16931770	I	20	2731371	R	2731372	2731372	rs6132963	SNP	G	A	0.178514	0.2024	0.0982	0.2769	0.1501	0.111
cg12129912	II	10	97123120	R	97123121	97123121	rs7085208	SNP	G	A;C	0.179513;0.141573	0.2639;0.4177	0.1912;0.1472	0.1324;0.0091	0.0905;0.0686	0.2594;0.0908
cg10140452	II	8	53810585	R	53810585	53810585	rs72637637	SNP	C	G	0.0597045	0.0476	0.0317	0.1263	0.0437	0.013
cg02956194	II	6	153455993	R	153455994	153455994	rs672341	SNP	G	A	0.289137	0.0575	0.1851	0.4032	0.4245	0.3588
cg18422632	II	11	19618976	R	19618977	19618977	rs4497386	SNP	G	A	0.121206	0.0437	0.0787	0.3283	0.008	0.0634
cg07206001	II	6	150263118	F	150263119	150263119	rs17079083	SNP	G	A;T	0.133986;0.00179712	0.3373;0	0.1616;0	0.0484;0.0068	0.0328;0	0.1095;0
cg09116501	II	12	30354142	R	30354142	30354142	rs1843323	SNP	C	A	0.221845	0.4821	0.2935	0.1256	0.1093	0.0893
cg24145109	I	1	5806951	R	5806952	5806952	rs74049466	SNP	G	A	0.113019	0.0238	0.0859	0.2829	0.0487	0.0504
cg08214342	II	4	41562902	R	41562903	41562903	rs11940415	SNP	G	A	0.072484	0	0.0644	0.1717	0.0557	0.0245
cg14298777	II	19	28399736	R	28399736	28399736	rs55770229	SNP	C	T	0.0605032	0.0129	0.1411	0.0522	0.0457	0.0533
cg14435059	I	12	9557205	R	9557205	9557207	ss1388103744	INDEL	CGG	C	0.472244	0.3085	0.3845	0.6679	0.4911	0.4337
cg07656596	II	10	49650830	F	49650830	49650830	rs56078229	SNP	C	T	0.175319	0.2867	0.2935	0.0166	0.1958	0.1196
cg06134630	II	2	62532445	F	62532446	62532446	rs6756542	SNP	G	T	0.159345	0.1062	0.138	0.2708	0.1223	0.1081
cg23813082	II	21	45648328	R	45648328	45648328	rs73907125	SNP	C	T	0.0786741	0.0933	0.1299	0.112	0.0129	0.0173
cg13523561	II	12	12970188	F	12970188	12970188	rs73285349	SNP	C	G;T	0.108227;0.0253594	0.0288;0	0.1022;0	0.1762;0.093	0.1074;0	0.1037;0.0058
cg09715768	II	13	114202537	F	114202538	114202538	rs574394433	SNP	G	C	0.0714856	0.1379	0.0348	0.0325	0.0944	0.0677
cg00364753	II	7	5104274	F	5104275	5104275	rs12674330	SNP	G	A	0.177716	0.372	0.229	0.0446	0.1272	0.1499
cg23712522	I	8	145754850	R	145754851	145754851	rs115814584	SNP	G	A	0.0694888	0	0.0031	0.2557	0	0.0101
cg12546355	I	7	155333337	R	155333337	155333337	rs11533868	SNP	C	T	0.458067	0.6687	0.5521	0.0976	0.5268	0.6066
cg14746884	II	13	28537233	R	28537234	28537234	rs77050040	SNP	G	A	0.0625	0	0	0.2254	0.002	0.0187
cg21920560	II	7	1138716	R	1138716	1138716	rs11976805	SNP	C	T	0.227636	0.1845	0.1963	0.2814	0.2217	0.2406
cg04540199	II	2	20813684	F	20813684	20813684	rs72782380	SNP	C	T	0.139976	0.0913	0.1892	0.0923	0.2048	0.1383
cg04540199	II	2	20813684	F	20813685	20813685	rs67364128	SNP	G	C	0.165735	0.1538	0.1217	0.0832	0.3201	0.1787
cg11418303	I	1	71511514	R	71511515	71511515	rs1005747	SNP	G	A	0.319289	0.2569	0.4744	0.1505	0.4672	0.2983
cg19619592	II	7	21301717	R	21301718	21301718	rs6461543	SNP	G	A	0.609225	0.4167	0.5143	0.7632	0.6402	0.6844
cg15570860	II	11	8986840	F	8986840	8986840	rs10689687	INDEL	C	CAG	0.575879	0.5536	0.7372	0.2322	0.7863	0.7305
cg03860992	II	5	161273013	R	161273013	161273013	rs77748393	SNP	C	T	0.0960463	0.0754	0.1339	0.0983	0.0577	0.1239
cg06559364	I	6	33396096	R	33396096	33396096	rs1106606	SNP	C	T	0.053115	0.0179	0.0593	0.0061	0.1143	0.0965
cg14941036	II	4	4229392	R	4229392	4229392	rs4563446	SNP	C	T	0.304113	0.2212	0.2209	0.3464	0.3767	0.3559
cg16515500	I	18	13826508	R	13826508	13826508	rs2236701	SNP	C	T	0.264377	0.3433	0.1483	0.3109	0.173	0.3573
cg27070288	II	7	143729883	R	143729883	143729883	rs7777698	SNP	C	T	0.464657	0.5556	0.2147	0.6634	0.333	0.4971
cg01061164	I	6	170686343	F	170686344	170686344	rs35479904	SNP	G	A	0.246406	0.755	0.1667	0.0938	0.0765	0.1571
cg19218082	I	13	111111172	R	111111173	111111173	rs7990214	SNP	G	A	0.491414	0.2232	0.4417	0.6505	0.5974	0.4942
cg25505551	II	2	3063236	F	3063237	3063237	rs13004913	SNP	G	A	0.319888	0.4058	0.3067	0.1641	0.3231	0.5058
cg06866839	II	2	1062495	R	1062495	1062495	rs35192112	SNP	C	T	0.176518	0.2143	0.2117	0.1657	0.175	0.0951
cg08974687	II	5	140246511	F	140246511	140246511	rs17208327	SNP	C	T	0.0826677	0.0179	0.0521	0.0862	0.1431	0.1254
cg21514997	II	2	159173778	R	159173779	159173779	rs4581847	SNP	G	A	0.847843	0.9722	0.9202	0.6422	0.8976	0.8847
cg02197419	I	6	30042206	R	30042207	30042207	rs11755372	SNP	G	C	0.0529153	0.0843	0.0951	0.0575	0.006	0.0072
cg19969067	II	18	77527158	R	77527159	77527163	rs145047453	INDEL	GCTCA	G	0.0766773	0.1071	0.1718	0.0378	0.0338	0.0346
cg10970349	II	1	1555396	F	1555396	1555396	rs12725787	SNP	C	T	0.0519169	0.0258	0.1094	0.0318	0.0537	0.0447
cg00684178	II	2	242752080	R	242752080	242752080	rs73014012	SNP	C	T	0.190895	0.2192	0.3824	0.0151	0.2227	0.1686
cg13680178	II	19	52387283	F	52387283	52387283	rs10423838	SNP	C	T	0.373003	0.3065	0.4407	0.6112	0.1461	0.2493
cg18873965	I	12	133378609	R	133378610	133378610	rs75002364	SNP	G	A	0.171925	0.1716	0.1329	0.1225	0.2813	0.1628
cg09063552	II	16	80193029	R	80193030	80193030	rs9941114	SNP	G	C	0.192891	0.2242	0.1667	0.3585	0.0567	0.0663
cg08657228	II	20	170641	R	170642	170642	rs1469781	SNP	G	A	0.580871	0.4544	0.5245	0.7292	0.5736	0.572
cg09966920	II	6	55921912	R	55921912	55921912	rs76291943	SNP	C	T	0.0804712	0.0843	0.1115	0.0356	0.0845	0.111
cg23321220	II	6	166019640	R	166019641	166019642	rs112594528	INDEL	GA	G	0.200479	0.1696	0.1605	0.2625	0.2097	0.17
cg13915909	II	9	96584786	F	96584787	96584787	rs62575609	SNP	G	A	0.0892572	0.1558	0.0798	0.0068	0.1392	0.0908
cg10787614	I	12	5998329	F	5998330	5998330	rs12303649	SNP	G	C	0.144569	0.0169	0.0613	0.2769	0.1958	0.121
cg06997365	II	1	6409226	R	6409226	6409226	rs72858370	SNP	C	T	0.0998403	0.0238	0.046	0.2905	0.0199	0.0389
cg25906976	II	2	152148585	F	152148586	152148586	rs11694240	SNP	G	A	0.172324	0.0516	0.1656	0.3374	0.1203	0.1182
cg21449027	II	19	48884948	F	48884949	48884949	rs275844	SNP	G	A	0.262979	0.3353	0.3425	0.2859	0.1362	0.1859
cg15897435	II	4	78852682	F	78852682	78852682	rs6533344	SNP	C	T	0.749601	0.5387	0.7076	0.9834	0.7068	0.732
cg15724941	I	4	125261225	F	125261225	125261225	rs555170	SNP	C	T	0.415735	0.4831	0.5164	0.2322	0.4851	0.4251
cg06532877	II	12	3580229	R	3580229	3580229	rs80311640	SNP	C	G	0.0519169	0	0.0665	0.0477	0.0885	0.062
cg06542429	I	10	33769585	R	33769586	33769586	rs1889949	SNP	G	C	0.713858	0.9058	0.7822	0.4735	0.7276	0.7767
cg09234283	II	4	113207277	F	113207277	113207277	rs17604670	SNP	C	T	0.0770767	0.0565	0.0409	0.1157	0.0845	0.0735
cg02042775	II	5	10612626	F	10612627	10612627	rs10035299	SNP	G	A	0.610623	0.8502	0.6861	0.1528	0.7813	0.781
cg13881958	II	3	42003503	F	42003504	42003504	rs9868854	SNP	G	C	0.0882588	0.1458	0.0695	0.1339	0.0179	0.0461
cg04219001	II	6	30696003	F	30696003	30696003	rs41270529	SNP	C	T	0.0944489	0.0774	0.1094	0.1634	0.0388	0.0476
cg03478816	II	X	70154731	F	70154732	70154732	rs5981033	SNP	G	A	0.166093	0.0013	0.0724	0.1755	0.389	0.1908
cg03478816	II	X	70154731	F	70154732	70154732	X:70154732_G/A	SNP	G	A;C	0.166358;0.000264901	0.0013;0.0013	0.0724;0	0.1755;0	0.389;0	0.1927;0
cg10070328	II	7	27475596	F	27475596	27475596	rs78867640	SNP	C	T	0.154553	0.247	0.1636	0.208	0.0129	0.111
cg07593801	II	6	8029270	R	8029271	8029271	rs74806240	SNP	G	A	0.0533147	0	0.0532	0.1536	0.003	0.013
cg15473481	II	12	56103744	F	56103744	56103744	rs73119213	SNP	C	T	0.0626997	0.001	0.0532	0.118	0.0716	0.0476
cg22946335	II	10	49948301	R	49948302	49948302	rs11101447	SNP	G	A	0.0535144	0	0.0307	0.0431	0.1252	0.0793
cg16527629	II	6	34524698	F	34524698	34524698	rs2233632	SNP	C	T	0.588259	0.5794	0.772	0.3238	0.6928	0.6945
cg23713600	II	1	46671850	F	46671850	46671850	rs61784561	SNP	C	T	0.0786741	0.001	0.1534	0.0068	0.168	0.0937
cg13916633	II	11	35644854	R	35644855	35644855	rs80269603	SNP	G	A	0.0938498	0.0169	0.0593	0.1657	0.1074	0.098
cg04605607	II	6	74229257	R	74229258	74229258	rs2073466	SNP	G	T	0.511781	0.4177	0.684	0.3843	0.6889	0.3919
cg17143291	II	1	181458839	R	181458840	181458840	rs7521268	SNP	G	A	0.0910543	0.0308	0.0951	0.1445	0.1064	0.049
cg05633925	II	14	66328756	R	66328757	66328757	rs76557865	SNP	G	C	0.0694888	0	0	0.2489	0.004	0.0216
cg20281046	I	4	17416010	R	17416011	17416011	rs113031655	SNP	G	A	0.202676	0.1171	0.272	0.2572	0.2068	0.1196
cg08885102	II	5	455157	R	455158	455158	rs7702826;rs150790248	SNP;INDEL	G	C;GTGGCTCTCTGTGCAACCC	0.00139776;0.534744	0;0.5159	0.001;0.4867	0.0045;0.705	0;0.4205	0;0.4712
cg21164300	I	9	136098495	R	136098496	136098496	rs28546420	SNP	G	A	0.696685	0.6498	0.5051	0.8071	0.7903	0.6888
cg21027267	I	6	31453799	R	31453799	31453799	rs2428500	SNP	C	T	0.613618	0.6974	0.5849	0.5204	0.6252	0.6931
cg13957457	I	11	1103876	F	1103876	1103876	rs41532344	SNP	C	T	0.10603	0.1448	0.1288	0.1331	0.0447	0.0548
cg07412317	I	16	13983454	F	13983454	13983454	rs55950959	INDEL	C	CG	0.389976	0.2232	0.1881	0.7224	0.3718	0.3098
cg10712578	II	8	96619989	F	96619989	96619989	rs10104185	SNP	C	T	0.325679	0.4653	0.3333	0.3411	0.1769	0.2983
cg04194884	II	17	43114333	R	43114333	43114333	rs75648943	SNP	C	T	0.0501198	0.0169	0.0838	0.0219	0.0875	0.0504
cg22409914	II	6	72000436	R	72000437	72000437	rs76567759	SNP	G	A	0.101637	0.25	0.0798	0.0166	0.0477	0.1571
cg05191217	I	5	154070325	R	154070325	154070326	rs11355499	INDEL	CG	C	0.759185	0.6786	0.7301	0.9168	0.7555	0.6225
cg06467504	I	11	66650500	R	66650501	66650501	rs78144798	SNP	G	A	0.0938498	0.0079	0.1616	0.0197	0.2097	0.0965
cg03371439	II	1	204437594	R	204437594	204437594	rs12093802	SNP	C	T	0.129193	0.001	0.0082	0.4607	0.005	0.0346
cg23784675	II	18	34837596	R	34837596	34837596	rs72900309	SNP	C	T	0.20008	0.1052	0.093	0.3623	0.1928	0.1902
cg00540941	II	6	32974843	F	32974843	32974843	rs6913008	SNP	C	T	0.150559	0.1895	0.1575	0.0908	0.16	0.1844
cg15209419	I	1	203186092	R	203186093	203186093	rs1065761	SNP	G	A;C	0.0249601;0.109625	0;0.0645	0;0.1012	0.0908;0.1082	0;0.1262	0.0072;0.1657
cg18744898	II	1	25392295	R	25392295	25392295	rs7524965	SNP	C	T	0.0678914	0	0.001	0.2451	0.001	0.0202
cg02305961	I	14	105157042	R	105157042	105157042	rs12147788	SNP	C	T	0.175719	0.0536	0.2423	0.149	0.2624	0.1844
cg06778639	I	16	71460225	F	71460225	71460225	rs9930764	SNP	C	A	0.0632987	0	0	0.2315	0.001	0.0144
cg25638870	II	11	89224717	F	89224718	89224718	rs2289123	SNP	G	T	0.541134	0.5317	0.7239	0.1974	0.7684	0.6225
cg26509031	I	6	167313144	F	167313144	167313144	rs62436400	SNP	C	G	0.142173	0.002	0.0971	0.1445	0.2972	0.1801
cg15015498	II	5	156561993	F	156561994	156561994	rs17054258	SNP	G	A	0.0521166	0	0.0225	0.1589	0.0139	0.0216
cg00019880	I	17	53832578	F	53832579	53832579	rs60959625	SNP	G	A	0.0607029	0.0704	0.0215	0.0734	0.0547	0.0865
cg16032134	II	15	26031571	R	26031571	26031571	rs11636393	SNP	C	T	0.421326	0.626	0.3661	0.3374	0.4095	0.379
cg22897878	II	18	12305205	F	12305205	12305205	rs62098960	SNP	C	T	0.171126	0.1587	0.3027	0.0802	0.164	0.1873
cg15669528	I	11	4208905	R	4208906	4208906	rs12803541	SNP	G	A	0.517772	0.4692	0.4652	0.5204	0.5606	0.5951
cg23517936	II	11	11589700	F	11589700	11589700	rs74757237	SNP	C	T	0.126597	0.1944	0.0215	0.1967	0.008	0.2147
cg11229715	II	2	225441832	R	225441833	225441833	rs1494109	SNP	G	A	0.781949	0.7956	0.7434	0.9213	0.667	0.7176
cg24895779	II	19	15938819	F	15938819	15938819	rs62106093	SNP	C	T	0.0676917	0.0635	0.0624	0.0363	0.1004	0.0937
cg04418936	II	6	152388255	R	152388255	152388255	rs72993652	SNP	C	T	0.0515176	0.006	0.1125	0.0295	0.0795	0.0331
cg06055755	II	1	245516276	R	245516276	245516276	rs77028046	SNP	C	T	0.0632987	0.0367	0.0092	0.1914	0.006	0.0173
cg11121001	II	6	3015489	R	3015489	3015489	rs4149366	SNP	C	T	0.175719	0.1587	0.1237	0.348	0.0686	0.1009
cg06842238	II	17	64401835	R	64401835	64401835	rs4622544	SNP	C	T	0.830272	0.8323	0.9325	0.6944	0.8847	0.8631
cg02018040	II	22	27152963	F	27152964	27152964	rs1573720	SNP	G	T	0.596446	0.5645	0.7137	0.5348	0.6064	0.5807
cg02998155	I	7	84879464	F	84879464	84879464	rs13309665	SNP	C	T	0.198283	0.371	0.3456	0.031	0.1531	0.1239
cg03368029	II	8	143122227	F	143122228	143122228	rs4917304	SNP	G	A	0.16234	0.2421	0.1247	0.2095	0.0656	0.1499
cg16145187	II	17	53684393	R	53684394	53684394	rs9898105	SNP	G	T	0.396166	0.2937	0.2301	0.8472	0.2058	0.196
cg18756931	II	1	20095795	R	20095796	20095796	rs2235653	SNP	G	A	0.197085	0.3571	0.138	0.0998	0.2147	0.2075
cg18860280	II	10	81679850	R	81679851	81679851	rs45555035	SNP	G	A	0.0543131	0	0.0031	0.1717	0.0249	0.0245
cg11083511	II	17	80869706	R	80869706	80869706	rs12601746	SNP	C	G	0.127796	0.0913	0.364	0.003	0.1262	0.0879
cg08426161	I	15	90931457	R	90931457	90931457	rs2589941	SNP	C	T	0.677716	0.8204	0.6176	0.8026	0.4414	0.6599
cg14506175	II	9	133336854	R	133336855	133336855	rs202160990;rs186439322	SNP;INDEL	G	GC;T	0.0820687;0.0211661	0.0367;0	0.1319;0	0.0318;0.0772	0.1491;0.001	0.0764;0.0043
cg18015625	II	2	168674479	F	168674480	168674480	rs836718	SNP	G	A	0.334465	0.5714	0.2464	0.2882	0.2396	0.3401
cg04233326	II	6	33564867	F	33564868	33564868	rs59600351	SNP	G	T	0.255791	0.1151	0.1329	0.5098	0.2078	0.219
cg06671703	II	4	58585643	R	58585643	58585643	rs4864636	SNP	C	T	0.450879	0.6151	0.3845	0.295	0.494	0.5403
cg10675527	II	8	1590039	R	1590040	1590040	rs111351728	SNP	G	C	0.0810703	0.0635	0.0041	0.2179	0.001	0.0706
cg07879942	I	19	47013270	R	47013270	47013270	rs111611824	SNP	C	T	0.113818	0.2698	0.0798	0.0477	0.0845	0.1037
cg16577546	II	20	46798536	R	46798537	46798537	rs228198	SNP	G	A	0.134185	0.0565	0.1421	0.2436	0.0994	0.0778
cg04483506	I	1	23886151	R	23886151	23886151	rs16828576	SNP	C	T	0.108227	0.2966	0.0491	0.0507	0.0537	0.1066
cg17001333	II	1	213843678	R	213843679	213843679	rs10779607	SNP	G	A	0.387979	0.5675	0.1626	0.4463	0.2982	0.464
cg17281658	II	1	174149464	R	174149464	174149464	rs724889	SNP	C	T	0.26897	0.0615	0.2628	0.4047	0.2753	0.3112
cg09774124	II	10	73329530	R	73329531	73329531	rs7901462	SNP	G	A	0.076278	0.1518	0.046	0.0915	0.0149	0.0692
cg12261762	II	18	8730751	F	8730751	8730751	rs4239334	SNP	C	T	0.476637	0.5982	0.4867	0.5189	0.4105	0.3012
cg16489924	II	4	322726	R	322726	322726	rs56182615	SNP	C	G;T	0.171925;0.00599042	0.1637;0	0.138;0	0.0144;0.0212	0.2296;0	0.4481;0.0029
cg04160515	II	2	239463147	R	239463148	239463148	rs6726956	SNP	G	A	0.407947	0.3532	0.3016	0.6528	0.326	0.2896
cg12581298	II	7	1080836	R	1080836	1080836	rs79272360	SNP	C	T	0.10603	0.0685	0.1646	0.0363	0.1521	0.1441
cg00775915	II	7	580703	R	580704	580704	rs111266049	SNP	G	C	0.277556	0.1478	0.1779	0.5295	0.2227	0.2061
cg05219829	II	14	77942315	F	77942316	77942316	rs3742732	SNP	G	A	0.0642971	0.0149	0.0746	0.0363	0.0765	0.1571
cg03512439	II	X	69642725	R	69642726	69642728	rs201262459	INDEL	GCA	G	0.0956291	0.1505	0.0529	0.1157	0.0744	0.0668
cg17171259	II	1	64469027	F	64469027	64469027	rs285383	SNP	C	T	0.663538	0.9494	0.8282	0.1815	0.7763	0.7709
cg22188345	II	2	181846598	F	181846594	181846598	rs112293809	INDEL	TGTAC	T	0.11901	0.0923	0.1595	0.0946	0.1431	0.1124
cg11023392	I	13	37004715	F	37004716	37004716	rs3814805	SNP	G	C	0.175919	0.1161	0.226	0.0809	0.2724	0.2334
cg13672736	I	9	135114066	F	135114066	135114066	rs56236217	SNP	C	T	0.261781	0.3274	0.2975	0.2239	0.1501	0.3501
cg18779103	II	4	72896386	R	72896387	72896387	rs6830003	SNP	G	A	0.0902556	0.006	0.0184	0.3169	0.002	0.0101
cg03131155	I	12	9600453	F	9600453	9600453	ss1388105304	SNP	C	A	0.249601	0.1438	0.316	0.2995	0.2217	0.255
cg01128042	II	10	115465924	R	115465925	115465925	rs34293126	SNP	G	T	0.172324	0.3423	0.1022	0.0174	0.2386	0.2233
cg00106621	II	7	8300728	R	8300728	8300728	rs3807803	SNP	C	A	0.647564	0.6161	0.4151	0.885	0.6083	0.6254
cg19216631	II	7	155131325	R	155131325	155131325	rs13224097	SNP	C	T	0.122204	0.0069	0.0736	0.056	0.3161	0.2032
cg20096820	II	10	73281737	R	73281738	73281738	rs12264426	SNP	G	A	0.140575	0.2758	0.1125	0.0439	0.1918	0.0937
cg27117243	I	6	30723079	R	30723080	30723080	rs34306534	SNP	G	A	0.0607029	0.0665	0.0746	0.0136	0.0994	0.0663
cg19592003	II	6	49928115	R	49928116	49928116	rs17736782	SNP	G	A	0.0593051	0.0079	0.0808	0.0272	0.1282	0.0648
cg23438516	II	14	106892175	F	106892175	106892175	rs7159093	SNP	C	T	0.683107	0.6141	0.7791	0.9054	0.4742	0.5274
cg10841831	II	10	127671070	R	127671071	127671071	rs10901494	SNP	G	A	0.388778	0.3145	0.4703	0.4191	0.3857	0.3285
cg17048834	II	6	30080230	R	30080231	30080231	rs3734838	SNP	G	A	0.0694888	0.1141	0.0706	0.0333	0.0775	0.0605
cg14048271	II	19	35577342	R	35577343	35577343	rs4806078	SNP	G	A	0.532947	0.6121	0.5757	0.4629	0.5109	0.5231
cg06894070	II	11	71238205	F	71238205	71238205	rs2002906	SNP	C	T	0.799321	0.8294	0.6155	0.8245	0.9543	0.7421
cg23421392	II	2	10942687	R	10942687	10942687	rs4758	SNP	C	T	0.459864	0.4613	0.638	0.1989	0.5835	0.5245
cg01226797	II	21	47931990	F	47931991	47931991	rs2839300	SNP	G	A	0.122204	0.0139	0.0675	0.2179	0.173	0.1009
cg04702538	II	17	16318972	F	16318972	16318972	rs77272400	SNP	C	T	0.0648962	0.0655	0.0777	0.0076	0.1203	0.0749
cg27286614	I	7	2050401	F	2050401	2050401	rs11771625	SNP	C	T	0.36222	0.5843	0.3476	0.1135	0.3976	0.4827
cg18645527	II	2	38819905	R	38819906	38819906	rs12996029	SNP	G	A	0.0988419	0.1032	0.0174	0.1437	0.1133	0.1009
cg02418439	II	16	85368973	F	85368974	85368974	rs8061803	SNP	G	A	0.0824681	0.0665	0.0767	0.0938	0.0676	0.1138
cg16046605	II	1	152596413	R	152596414	152596414	rs7527788	SNP	G	A	0.311901	0.3294	0.2975	0.2632	0.3837	0.2954
cg13732130	II	14	30382993	R	30382993	30382993	rs10133885	SNP	C	T	0.0892572	0.0754	0.1043	0.1581	0.0348	0.036
cg17304188	I	10	133874744	F	133874745	133874745	rs201168081	INDEL	G	GGC	0.542332	0.5179	0.6544	0.5454	0.4553	0.5403
cg04422742	II	6	32527793	R	32527793	32527793	rs28646006	SNP	C	T	0.550519	0.5238	0.4151	0.6036	0.5875	0.6254
cg11107675	II	16	5932659	F	5932660	5932660	rs62017080	SNP	G	A	0.349042	0.3006	0.2147	0.5053	0.3519	0.3069
cg14858817	II	2	164171437	R	164171438	164171438	rs73973352	SNP	G	A	0.0944489	0.2113	0.0746	0.1157	0.0139	0.0288
cg23650606	I	6	53410036	R	53410037	53410037	rs17883901	SNP	G	A	0.0690895	0.1339	0.0695	0.0166	0.0835	0.0533
cg01546248	I	22	31477006	F	31476991	31477008	rs67584269	INDEL	GCTCTGAGACTCCTACGA	G	0.274161	0.4712	0.0951	0.4796	0.0964	0.1066
cg01677619	II	8	141275282	F	141275283	141275283	rs72688879	SNP	G	A	0.154353	0.0228	0.1708	0.1808	0.1759	0.2406
cg03462714	I	10	1547894	F	1547895	1547895	rs113115415	SNP	G	A	0.120807	0.1687	0.1258	0.0567	0.1819	0.0778
cg19822599	II	1	31346198	F	31346199	31346199	rs1539360	SNP	G	A	0.0593051	0.0754	0.0665	0.0045	0.1133	0.0519
cg24166916	II	5	78282669	R	78282670	78282670	rs163125	SNP	G	A	0.779952	0.7679	0.684	0.7814	0.8211	0.8703
cg05709879	II	5	141067731	R	141067731	141067731	rs7711021	SNP	C	G	0.103235	0.001	0.0716	0.2186	0.0596	0.1398
cg12597614	II	13	113652368	R	113652369	113652369	rs9549627	SNP	G	A	0.130791	0.245	0.1697	0.003	0.1113	0.1816
cg04862290	II	2	238641962	R	238641963	238641963	rs3754721	SNP	G	A	0.160743	0.2421	0.2372	0.0613	0.1342	0.1628
cg02730303	II	11	103480630	F	103480630	103480630	rs10750667	SNP	C	T	0.765974	0.8512	0.8507	0.5189	0.8588	0.8588
cg07439474	II	13	46038954	R	46038955	46038955	rs12585128	SNP	G	T	0.0898562	0.1121	0.0624	0.1286	0.0775	0.0403
cg13799572	II	11	126382235	F	126382235	126382235	rs10893527	SNP	C	A;T	0.0469249;0.285144	0;0.1032	0;0.2536	0.171;0.3654	0;0.2922	0.013;0.4308
cg25953952	II	8	1418893	R	1418894	1418894	rs28367414	SNP	G	A	0.0658946	0	0	0.2383	0	0.0216
cg14532138	II	14	52312518	R	52312518	52312518	rs12431994	SNP	C	T	0.146765	0.1667	0.1421	0.1157	0.1918	0.1182
cg12856939	II	11	78271956	F	78271956	78271956	rs60336437	SNP	C	T	0.071885	0	0	0.2632	0.002	0.0144
cg09136023	II	1	16934807	F	16934807	16934807	rs61527589	SNP	C	T	0.132588	0.0863	0.2086	0.1097	0.1044	0.1772
cg17330030	II	22	26142061	R	26142061	26142061	rs6004751	SNP	C	T	0.421126	0.2837	0.4816	0.6528	0.2664	0.3184
cg13206201	I	7	155715135	F	155715136	155715136	rs62481745	SNP	G	A	0.117812	0.1944	0.2321	0.0272	0.0467	0.121
cg24621787	II	X	14890756	R	14890757	14890757	rs199639756	INDEL	G	GC	0.439205	0.1832	0.3802	0.4895	0.6332	0.5134
cg22999620	I	2	239012831	R	239012832	239012832	rs11896544	SNP	G	A	0.371805	0.5615	0.1769	0.6142	0.1213	0.2723
cg16398051	I	15	100821466	R	100821467	100821467	rs7496640	SNP	G	A	0.5	0.505	0.6063	0.5	0.3499	0.5605
cg16178271	I	7	1948755	R	1948756	1948756	rs35582663	SNP	G	A	0.297125	0.4335	0.3313	0.0174	0.3946	0.4424
cg07847748	II	2	239431829	R	239431830	239431830	rs74002916	SNP	G	A	0.0561102	0.001	0.0235	0.1717	0.0129	0.0245
cg06697073	I	15	91198193	R	91198193	91198193	rs4506872	SNP	C	T	0.0954473	0.1558	0.0644	0.0356	0.0547	0.2248
cg11187452	I	22	49698612	R	49698613	49698613	rs5769550	SNP	G	A	0.71865	0.9315	0.7485	0.5696	0.7336	0.6297
cg23825905	II	13	27936333	F	27936333	27936333	rs73496851	SNP	C	A	0.190296	0.3423	0.0951	0.2262	0.0875	0.1844
cg03461361	I	7	83624353	R	83624354	83624354	rs6963205	SNP	G	A	0.102236	0.0228	0.046	0.0764	0.2376	0.1499
cg27024200	II	2	105950821	F	105950822	105950822	rs77000396	SNP	G	A	0.0507188	0.0218	0.0603	0.0779	0.0417	0.0403
cg01075872	II	1	241571632	R	241571632	241571632	rs9428503	SNP	C	T	0.166334	0.1558	0.1922	0.18	0.1392	0.1585
cg05692640	II	11	27180545	R	27180546	27180546	rs16916630	SNP	G	A	0.15655	0.0506	0.1063	0.4153	0.0388	0.0591
cg00551157	II	3	30176962	R	30176962	30176962	rs6808545	SNP	C	G	0.0876597	0.0526	0.0348	0.2451	0.008	0.0288
cg10846980	II	10	119306025	F	119306026	119306027	rs538932991;rs570366171	INDEL	GT	GTT;G	0.396366;0.00439297	0.4256;0.0208	0.4928;0.001	0.3873;0	0.3111;0	0.3588;0
cg12708867	II	10	12610076	R	12610076	12610076	rs140702193	INDEL	C	CGCCCTCCCACCTTGCCTGCCT	0.528954	0.4673	0.5644	0.5832	0.4911	0.5202
cg17910358	I	6	3024917	F	3024918	3024918	rs62392505	SNP	G	A	0.228435	0.3046	0.1677	0.2844	0.1441	0.219
cg07465457	II	7	17955075	R	17955076	17955076	rs2691576	SNP	G	A	0.498602	0.5704	0.6258	0.5113	0.3479	0.4092
cg15998127	I	2	239997987	R	239997987	239997987	rs3791364	SNP	C	G;T	0.319888;0.000798722	0.3651;0	0.2577;0	0.2678;0	0.2863;0.003	0.4899;0.0014
cg10148932	II	19	39967363	F	39967363	39967363	rs73035457	SNP	C	T	0.156949	0.0407	0.2628	0.1573	0.1789	0.1441
cg00702692	II	12	114383892	F	114383892	114383892	rs73401038	SNP	C	A	0.198083	0.1885	0.182	0.3457	0.1133	0.0764
cg06417823	II	16	76743308	R	76743309	76743309	rs9921190	SNP	G	A	0.405551	0.3552	0.3712	0.5295	0.3211	0.4135
cg00431450	II	13	111280711	R	111280712	111280712	rs1041143	SNP	G	T	0.15655	0.1587	0.135	0.1505	0.1054	0.2695
cg22925103	I	4	173403330	F	173403330	173403330	rs338029	SNP	C	G	0.123203	0.2232	0.0961	0.0681	0.1302	0.111
cg07838117	II	10	101063774	F	101063775	101063775	rs7915424	SNP	G	A	0.837859	0.7212	0.8906	0.944	0.8449	0.7205
cg01647942	II	16	84743502	F	84743503	84743503	rs34438310	SNP	G	A	0.209864	0.2579	0.1953	0.2322	0.1571	0.1945
cg12475092	I	5	84934437	R	84934438	84934438	rs62359252	SNP	G	A	0.316693	0.2044	0.3354	0.3661	0.3131	0.3646
cg16964206	II	7	91795363	F	91795363	91795363	rs78325353	SNP	C	T	0.0628994	0.001	0.0307	0.1225	0.0795	0.0605
cg07285621	I	21	37914924	F	37914925	37914925	rs928839	SNP	G	C	0.828674	0.6696	0.8057	0.9834	0.8946	0.7017
cg15713378	I	10	709839	R	709840	709840	rs45473196	SNP	G	A	0.0563099	0.0089	0.0215	0.1793	0.002	0.0187
cg21578644	II	17	100892	F	100893	100893	rs7405713	SNP	G	A	0.295727	0.1915	0.2505	0.3563	0.3708	0.2867
cg03221390	II	1	247803637	R	247803638	247803638	rs1151676	SNP	G	A	0.392173	0.5992	0.4029	0.1415	0.4095	0.5288
cg04577745	II	16	87240147	F	87240148	87240148	rs4843547	SNP	G	T	0.552516	0.255	0.589	0.7042	0.6014	0.5735
cg07220585	II	18	77488697	F	77488698	77488698	rs147933855	INDEL	G	GTGTTTTGCCAGTCACCCTGGCTCAGTTAGCAAATTCTGATCCA	0.291733	0.3859	0.3875	0.0408	0.3648	0.3919
cg13347397	II	17	146670	F	146670	146670	rs34927789	SNP	C	T	0.0780751	0.1121	0.0982	0.0242	0.1083	0.0591
cg15594605	II	4	7289763	F	7289763	7289763	rs113748352	SNP	C	T	0.0936502	0.0298	0.0706	0.0068	0.2485	0.1599
cg01673068	II	13	113425098	F	113425098	113425098	rs2094810	SNP	C	G	0.503994	0.3006	0.4622	0.7209	0.4592	0.5101
cg26567385	II	11	5384517	F	5384517	5384517	rs2647603	SNP	C	T	0.33127	0.1587	0.364	0.3608	0.3966	0.3847
cg17360125	II	7	107600558	R	107600558	107600558	rs2528650	SNP	C	T	0.322684	0.2718	0.3272	0.3169	0.3499	0.3617
cg09270285	II	11	125280224	R	125280225	125280225	rs3824918	SNP	G	A	0.0509185	0.2341	0.0041	0	0	0.0216
cg15717760	II	2	121437698	F	121437699	121437699	rs10179613	SNP	G	A	0.578474	0.7758	0.8855	0.1884	0.673	0.4654
cg01864404	I	X	8434367	F	8434367	8434367	rs139169782	SNP	C	T	0.244503	0.3809	0.3955	0.1276	0.154	0.1947
cg05171452	II	5	49703188	F	49703188	49703188	rs142981625	INDEL	C	CGCT	0.0585064	0	0.0685	0.1051	0.0616	0.036
cg16688533	II	8	23713016	R	23713016	23713016	rs3834378	INDEL	C	CT	0.0990415	0.0873	0.1339	0.0681	0.0686	0.17
cg26872151	II	10	22908265	F	22908266	22908266	rs1778356	SNP	G	A	0.266773	0.1032	0.1524	0.6513	0.1103	0.1599
cg25203245	II	11	100760935	R	100760936	100760936	rs662453	SNP	G	A	0.471246	0.2599	0.3006	0.6513	0.6083	0.4769
cg08335510	I	7	144966808	R	144966802	144966812	rs147739131	INDEL	AGGATGCGGGG	A	0.332468	0.6746	0.4192	0.1339	0.2326	0.2363
cg17376015	II	6	32557422	F	32557422	32557422	rs17879746	SNP	C	T	0.128794	0.1518	0.1646	0.0976	0.1044	0.1398
cg17376015	II	6	32557422	F	32557423	32557423	rs9256943	SNP	G	C;T	0.0579073;0.22484	0.0575;0.2103	0.0736;0.1963	0.0333;0.292	0.0696;0.1938	0.0663;0.2032
cg04231733	II	15	93114452	R	93114451	93114464	rs68163328	INDEL	TCGCCCCTGGAAAC	T	0.605631	0.881	0.6431	0.5938	0.3887	0.4899
cg18137779	II	1	56163457	R	56163458	56163458	rs9326037	SNP	G	A	0.228634	0.3313	0.2986	0.1558	0.2127	0.1427
cg19503462	II	14	47872288	R	47872289	47872289	rs2900004	SNP	G	A	0.198083	0.001	0.1391	0.3419	0.2763	0.1801
cg05801999	II	19	36737202	F	36737203	36737203	rs73040113	SNP	G	A	0.140176	0.1687	0.1431	0.0234	0.1889	0.2464
cg16035267	II	6	29342630	F	29342630	29342630	rs34525583	SNP	C	T	0.072484	0.1052	0.1452	0.0257	0.0487	0.0461
cg22534898	II	3	52865592	F	52865593	52865593	rs28552648	SNP	G	A	0.0834665	0.0417	0.0613	0.0613	0.1441	0.1297
cg20842969	I	1	231322217	R	231322217	231322217	rs74143578	SNP	C	T	0.111821	0.253	0.1544	0.0726	0.0358	0.0317
cg24407607	II	6	116753994	R	116753995	116753995	rs549262	SNP	G	A	0.297724	0.3016	0.2137	0.2307	0.3936	0.3991
cg10926851	II	5	146253830	R	146253831	146253831	rs1835950	SNP	G	A	0.248602	0.3304	0.2802	0.2784	0.1173	0.219
cg07941628	II	10	115510107	R	115510108	115510108	rs11196468	SNP	G	T	0.135982	0.1181	0.1319	0.208	0.1163	0.0591
cg05175762	II	7	157987088	F	157987088	157987088	rs73746422	SNP	C	T	0.0509185	0	0	0.1823	0.002	0.0173
cg13332114	II	3	195530654	R	195530655	195530655	rs60815442	SNP	G	A	0.0529153	0	0	0.1906	0.001	0.0173
cg04555425	II	8	10657535	R	10657535	10657535	rs73208756	SNP	C	T	0.110423	0.001	0.1575	0.0772	0.2048	0.1297
cg18477117	II	2	127830703	R	127830703	127830703	rs3754604	SNP	C	T	0.0804712	0.0496	0.0593	0.1967	0.0109	0.0346
cg14582632	II	18	61559786	F	61559786	61559786	rs9630857	SNP	C	A	0.327077	0.499	0.2894	0.2852	0.2296	0.3516
cg06344265	II	11	120530973	F	120530973	120530973	rs6589829	SNP	C	T	0.51278	0.7351	0.6022	0.1687	0.6352	0.5418
cg05152781	I	1	41780807	F	41780807	41780807	rs56881748	SNP	C	T	0.0523163	0	0.001	0.1876	0	0.0187
cg01334504	II	21	44513500	F	44513500	44513500	rs3788054	SNP	C	T	0.107628	0.0704	0.1063	0.1415	0.1362	0.0576
cg06164346	II	16	67742325	R	67742326	67742326	rs56047901	SNP	G	A	0.13778	0.0258	0.1135	0.2519	0.1153	0.1499
cg00579921	I	6	32489991	R	32489992	32489992	rs144901015	SNP	G	T	0.537141	0.3869	0.4458	0.6483	0.5954	0.5879
cg12876682	II	1	52000389	R	52000390	52000390	rs72674597	SNP	G	A	0.0658946	0.127	0.0675	0.0628	0.0308	0.0317
cg15363314	I	11	1283970	R	1283961	1283973	rs150476350	INDEL	TTCCTGTCCCGCC	T	0.375399	0.6032	0.3139	0.3283	0.2873	0.3487
cg00760872	II	13	33514837	R	33514838	33514838	rs75351518	SNP	G	A	0.0511182	0	0	0.1868	0	0.013
cg11114794	II	3	38347632	F	38347633	38347633	rs34043027	SNP	G	A	0.0750799	0.1617	0.0153	0.0726	0.0596	0.0605
cg19597111	I	9	93779678	F	93779678	93779678	rs80150896	SNP	C	G	0.134984	0.1181	0.1145	0.2905	0.005	0.0807
cg00968488	II	5	103876192	R	103876193	103876193	rs1363096	SNP	G	A	0.510982	0.5853	0.5879	0.388	0.4771	0.5778
cg06907056	I	16	85532985	R	85532986	85532986	rs56229722	SNP	G	T	0.264976	0.125	0.2843	0.1936	0.4324	0.3343
cg26839010	II	1	60477321	R	60477322	60477322	rs17119990	SNP	G	A	0.125799	0.1389	0.0706	0.1074	0.1392	0.2003
cg21507367	II	12	27446544	R	27446530	27446560	rs142301627	INDEL	GGGCCAGACCTTGCCGCTTGGCAGACCGAGC	G	0.371805	0.2649	0.364	0.3162	0.4493	0.5317
cg05850656	I	17	46114620	R	46114620	46114620	rs12940701	SNP	C	T	0.288738	0.2589	0.3814	0.1906	0.2823	0.3977
cg00331559	II	12	5053219	F	5053219	5053219	rs11063417	SNP	C	T	0.145367	0.2014	0.2485	0.0113	0.1769	0.1282
cg11755635	II	12	8762304	R	8762305	8762305	ss1388079710	SNP	G	A	0.131589	0.2014	0.0849	0.1853	0.0586	0.0994
cg05531409	II	3	131637172	R	131637173	131637173	rs1225060	SNP	G	A	0.164936	0.126	0.1748	0.0582	0.2664	0.2637
cg02322894	II	20	4721532	R	4721533	4721533	rs3827124	SNP	G	A	0.252596	0.2669	0.3057	0.1793	0.2724	0.268
cg23005102	I	14	56979854	F	56979854	56979854	rs36141123	SNP	C	T	0.29353	0.6567	0.2935	0.0129	0.2058	0.428
cg23005102	I	14	56979854	F	56979855	56979855	rs7156926	SNP	G	A	0.140176	0.0526	0.1166	0.2731	0.0994	0.1066
cg15727053	II	3	150609866	R	150609866	150609866	rs6768408	SNP	C	T	0.521765	0.4087	0.5706	0.646	0.497	0.4164
cg02822944	II	8	66949849	F	66949849	66949849	rs4636189	SNP	C	T	0.257588	0.006	0.0409	0.8011	0.0845	0.1441
cg04999756	II	11	117316545	R	117316546	117316546	rs17120765	SNP	G	A	0.275759	0.4524	0.2249	0.3585	0.1004	0.1873
cg07620853	II	2	171680715	F	171680715	171680715	rs3791865	SNP	C	T	0.0806709	0.2976	0.046	0.0318	0.002	0.0216
cg01637350	II	2	128390485	F	128390486	128390486	rs114370893	SNP	G	A	0.0698882	0.1409	0.1268	0.0023	0.0497	0.0447
cg24087438	I	17	3704482	R	3704483	3704483	rs3809805	SNP	G	A	0.161741	0.2212	0.227	0.0272	0.1441	0.2651
cg03876548	II	6	29893605	R	29893606	29893606	rs116500576	SNP	G	A	0.120008	0.3175	0.184	0.003	0.0636	0.0476
cg22807598	I	14	105302637	R	105302637	105302637	rs73350401	SNP	C	T	0.0846645	0.002	0.0777	0.1929	0.0427	0.0692
cg26204322	I	11	64018687	F	64018687	64018687	rs2001003	SNP	C	A	0.154153	0.1796	0.0736	0.09	0.1779	0.3184
cg08537127	II	2	1481492	R	1481492	1481492	rs2138019	SNP	C	T	0.402756	0.505	0.3149	0.3147	0.4453	0.4841
cg17418910	II	14	50449642	F	50449643	50449643	rs73281060	SNP	G	A	0.108227	0.003	0.0757	0.2413	0.0845	0.0879
cg01692057	II	12	6200443	R	6200443	6200443	rs2239140	SNP	C	T	0.296725	0.3026	0.3517	0.0356	0.495	0.4207
cg19647263	II	2	208356992	F	208356992	208356992	rs6755425	SNP	C	T	0.375	0.247	0.3712	0.4508	0.3598	0.4438
cg10289460	I	12	117491923	R	117491924	117491924	rs55969361	SNP	G	A	0.33726	0.1498	0.3027	0.5825	0.332	0.1988
cg01620538	I	16	830689	R	830689	830689	rs112809896	SNP	C	T	0.0638978	0	0.0716	0.1657	0.0099	0.0303
cg16808922	II	17	64456857	R	64456858	64456858	rs2874010	SNP	G	C	0.0621006	0	0.0031	0.2216	0.002	0.0187
cg23782583	II	10	133933718	R	133933718	133933718	rs7088991	SNP	C	T	0.229832	0.3909	0.3149	0.1203	0.1899	0.1427
cg26864826	II	11	33760479	R	33760480	33760480	rs2746602	SNP	G	T	0.646765	0.4792	0.6227	0.8275	0.6928	0.513
cg00723431	II	1	234743527	R	234743528	234743528	rs1059429	SNP	G	A	0.126997	0	0.002	0.4508	0.001	0.0533
cg07884470	II	7	62573352	F	62573353	62573353	rs78649837	SNP	G	A	0.0527157	0.0903	0.0194	0.0658	0.0258	0.0591
cg13692836	I	1	869368	R	869369	869369	rs13303328	SNP	G	T	0.960863	0.9911	0.9949	0.8699	0.997	0.9899
cg04824818	I	14	51362208	F	51362208	51362208	rs535076022;rs145026938	SNP;INDEL	C	CGG;T	0.000599042;0.0708866	0.003;0.006	0;0.0041	0;0.2474	0;0.002	0;0.0231
cg19248961	II	1	1054743	F	1054743	1054743	rs57414802	SNP	C	G	0.139776	0	0.0245	0.4592	0.0298	0.0562
cg19416156	II	9	37390629	R	37390630	37390630	rs10814529	SNP	G	A	0.301518	0.1736	0.2771	0.2799	0.4573	0.3372
cg16846199	II	1	62864111	R	62864112	62864112	rs72929743	SNP	G	T	0.0794728	0	0	0.2852	0.001	0.0288
cg11734718	II	8	132951510	F	132951511	132951511	rs4354289	SNP	G	A	0.414337	0.621	0.5	0.2761	0.3191	0.3948
cg04728610	II	2	19693389	R	19693389	19693389	rs67550338	SNP	C	T	0.0826677	0.0268	0.1084	0.0545	0.1252	0.1196
cg18613772	II	15	52582609	F	52582610	52582610	rs12898879	SNP	G	A	0.691893	0.2917	0.6759	0.764	0.9155	0.8343
cg11164659	II	8	144457677	R	144457678	144457678	rs72703712	SNP	G	A	0.172923	0.1706	0.1984	0.0461	0.3101	0.183
cg13195461	II	22	22057272	R	22057273	22057273	rs5754727	SNP	G	A	0.567093	0.7341	0.5133	0.6165	0.4185	0.5216
cg22946888	II	5	157166598	R	157166598	157166598	rs3194515	SNP	C	T	0.391573	0.5714	0.318	0.3699	0.3499	0.3357
cg13149890	II	1	160084398	R	160084399	160084399	rs79339677	SNP	G	A	0.0557109	0.0585	0.0491	0.0053	0.0875	0.111
cg17930361	I	13	100621697	R	100621698	100621698	rs9513683	SNP	G	A	0.0848642	0.003	0.0583	0.0893	0.171	0.1081
cg20503432	II	19	51715345	R	51715345	51715345	rs61730558	SNP	C	T	0.0738818	0.0794	0.045	0.1362	0.0268	0.0562
cg25730351	I	11	69924352	R	69924352	69924352	rs11233117	SNP	C	G	0.447684	0.6597	0.4959	0.2481	0.4453	0.4553
cg06581791	II	5	72450250	F	72450250	72450250	rs10805862	SNP	C	T	0.379992	0.4921	0.3272	0.3941	0.332	0.3343
cg09247979	II	6	128530306	R	128530307	128530307	rs1012049	SNP	G	A	0.469449	0.3641	0.3456	0.8888	0.2773	0.2767
cg05320460	II	15	63179548	R	63179549	63179549	rs1387383	SNP	G	A	0.417133	0.6399	0.4202	0.351	0.3101	0.3703
cg23463680	II	14	104770790	R	104770790	104770790	rs77751758	SNP	C	T	0.11242	0.1905	0.1329	0.0726	0.1054	0.0562
cg27060340	I	17	43502999	R	43503000	43503000	rs62064651	SNP	G	A;C	0.0750799;0.0335463	0.002;0	0.047;0	0.0204;0.1218	0.1938;0	0.1527;0.0101
cg06753055	I	15	40228656	R	40228656	40228656	rs7181860	SNP	C	T	0.235224	0.5546	0.1871	0.1891	0.0924	0.134
cg02205409	I	17	77784595	R	77784596	77784596	rs540826755	INDEL	G	GC	0.199681	0.1647	0.3272	0.1346	0.2237	0.1599
cg02159489	I	17	79459563	R	79459564	79459564	rs34422018	SNP	G	A	0.470048	0.88	0.5879	0.2746	0.2097	0.4582
cg23049142	I	5	3386533	F	3386534	3386534	rs6867668	SNP	G	A	0.0571086	0	0	0.2042	0	0.0231
cg07414422	II	10	14504379	R	14504380	14504380	rs75793155	SNP	G	A;C	0.0551118;0.00319489	0.0833;0	0.0736;0	0.0643;0.0121	0.0268;0	0.0115;0
cg13289413	II	8	11303828	F	11303828	11303828	rs4585710	SNP	C	T	0.096845	0.005	0.1247	0.1664	0.0915	0.0663
cg21697769	II	2	236436519	R	236436519	236436519	rs6724808	SNP	C	T	0.500399	0.5526	0.4274	0.7209	0.3509	0.3242
cg07672509	II	5	143310904	F	143310905	143310905	rs1363132	SNP	G	A	0.0972444	0.001	0.1104	0.1596	0.1203	0.0663
cg12786023	II	8	103044960	F	103044961	103044961	rs6987078	SNP	G	A	0.322684	0.3175	0.4816	0.3411	0.2107	0.2334
cg13261753	II	11	76021111	R	76021112	76021112	rs11236699	SNP	G	A	0.322883	0.3472	0.2935	0.2542	0.4304	0.304
cg08469752	II	22	50243719	F	50243719	50243719	rs4141437	SNP	C	G	0.130591	0.0526	0.1902	0.2405	0.0656	0.0447
cg11336389	I	6	74282434	F	74282434	74282434	rs184104661	SNP	C	T	0.0658946	0.1012	0.0491	0.003	0.0288	0.2118
cg11532182	I	7	834669	R	834669	834669	rs139178665	SNP	C	G	0.11901	0	0.181	0.0885	0.2177	0.1196
cg14061270	I	5	178960377	R	178960378	178960378	rs6601043	SNP	G	A	0.433906	0.2996	0.4673	0.3563	0.6223	0.4568
cg23255558	II	17	77779097	F	77779097	77779097	rs75686797	SNP	C	T	0.0519169	0.1815	0.0051	0	0.004	0.098
cg23939782	II	2	18111464	F	18111465	18111465	rs79149614	SNP	G	A	0.08127	0.121	0.091	0.0492	0.0567	0.1066
cg06302877	II	17	45930106	R	45930106	45930106	rs8080650	SNP	C	T	0.197284	0.0198	0.1708	0.1906	0.3827	0.2363
cg27078676	I	5	473978	R	473979	473979	rs13354935	SNP	G	A	0.0782748	0.1319	0.0767	0.0083	0.0726	0.1441
cg01118640	II	14	52816915	R	52816916	52816916	rs697812	SNP	G	A	0.319688	0.375	0.2137	0.1331	0.5219	0.451
cg24524522	I	4	185662426	R	185662426	185662426	rs116416142	SNP	C	T	0.0549121	0	0	0.1989	0.002	0.0144
cg06922212	II	6	29840936	F	29840937	29840937	rs2394227	SNP	G	A	0.583466	0.4613	0.5532	0.6339	0.6431	0.621
cg16906555	II	7	54728016	R	54728017	54728017	rs62452903	SNP	G	A	0.333866	0.619	0.3057	0.1505	0.3419	0.2968
cg06086816	II	3	125400059	R	125400060	125400060	rs73192586	SNP	G	A	0.11222	0.0665	0.0481	0.2542	0.0328	0.1138
cg03493520	II	11	82535460	R	82535461	82535461	rs7272	SNP	G	A	0.477236	0.7133	0.546	0.3283	0.3509	0.5043
cg16770309	I	15	102292955	R	102292955	102292955	rs200232711	SNP	C	T	0.132188	0.0079	0.1002	0.174	0.2227	0.147
cg13385016	II	4	111538826	R	111538827	111538827	rs6533526	SNP	G	A	0.0587061	0	0	0.2073	0.002	0.0259
cg00935234	II	20	1426685	R	1426685	1426685	rs2064645	SNP	C	T	0.136781	0.0099	0.1493	0.2534	0.1243	0.0994
cg16098957	I	4	159011152	R	159011152	159011152	rs138315658	SNP	C	T	0.121006	0.0298	0.1483	0.2708	0.0368	0.0519
cg26590106	II	6	32548321	R	32548321	32548321	rs9269762	SNP	C	T	0.827077	0.7877	0.7372	0.8585	0.8628	0.8991
cg17082366	I	4	110524473	F	110524474	110524474	rs197210	SNP	G	A	0.530551	0.4633	0.7168	0.4387	0.5487	0.5144
cg13641645	II	9	6932042	F	6932042	6932042	rs62533774	SNP	C	T	0.230431	0.1905	0.3834	0.1165	0.3052	0.1816
cg23854988	II	22	45330438	F	45330439	45330439	rs5766207	SNP	G	A	0.605232	0.5417	0.5665	0.4448	0.7744	0.8127
cg10204409	II	14	92932650	R	92932650	92932650	rs80168727	SNP	C	T	0.150759	0.2361	0.227	0.084	0.1223	0.0879
cg03878961	II	8	110594147	F	110594148	110594148	rs2844235	SNP	G	A	0.20008	0.3274	0.2229	0.0779	0.174	0.2536
cg10149013	II	5	136996852	F	136996852	136996852	rs11242395	SNP	C	T	0.133586	0.0347	0.1973	0.0772	0.2127	0.1801
cg08055597	II	17	47517749	F	47517749	47517749	rs17711335	SNP	C	T	0.194089	0.1815	0.2699	0.1513	0.2207	0.1484
cg02533724	II	10	130279912	F	130279912	130279912	rs4750963	SNP	C	T	0.426917	0.5565	0.5532	0.2549	0.4513	0.353
cg02337847	II	9	132882534	R	132882534	132882534	rs12552732	SNP	C	T	0.0858626	0.1359	0.0777	0.0151	0.0924	0.1499
cg18078491	II	14	78635941	F	78635941	78635941	rs112319451	SNP	C	T	0.0638978	0.0099	0.1411	0.0212	0.0924	0.0735
cg06845262	II	11	102163255	F	102163256	102163256	rs7480738	SNP	G	T	0.255192	0.2698	0.3364	0.0862	0.3111	0.3602
cg00428125	II	16	737792	F	737793	737793	rs1018804	SNP	G	A	0.502995	0.7292	0.4571	0.5719	0.2853	0.4236
cg17714861	I	7	151423659	R	151423660	151423660	rs4725425	SNP	G	A	0.0551118	0.1458	0.044	0.0098	0.006	0.0965
cg14942918	I	19	1757833	F	1757833	1757833	rs78777741	SNP	C	T	0.185104	0.3532	0.1431	0.0098	0.2276	0.2723
cg24694947	I	13	111981262	F	111981262	111981262	rs57211214	SNP	C	T	0.0740815	0.0794	0.0593	0.0651	0.1083	0.0548
cg26444086	II	7	1162748	F	1162748	1162748	rs7786096	SNP	C	T	0.183906	0.1012	0.1953	0.2216	0.1968	0.1974
cg08383015	II	1	246946076	R	246946077	246946077	rs12410595	SNP	G	A	0.0996406	0.1736	0.0491	0.1044	0.0268	0.1599
cg09070882	II	12	67850140	F	67850140	67850140	rs1882281	SNP	C	T	0.35603	0.2937	0.4141	0.1188	0.507	0.598
cg14460215	II	9	72132995	R	72132996	72132996	rs12553491	SNP	G	A	0.326478	0.3948	0.3415	0.1233	0.4642	0.3934
cg10526897	II	5	140184441	R	140184442	140184442	rs13157397	SNP	G	A	0.534545	0.5317	0.5235	0.5113	0.5388	0.5922
cg04889166	II	5	122345726	F	122345727	122345727	rs407230	SNP	G	A	0.115815	0.0129	0.1513	0.0333	0.2674	0.1527
cg10091792	II	1	2844356	R	2844357	2844357	rs10752729	SNP	G	A	0.364816	0.5238	0.3732	0.3215	0.2545	0.3646
cg04908013	I	16	82173104	F	82173105	82173105	rs112410817	SNP	G	T	0.152556	0.2609	0.2096	0.0582	0.1292	0.1282
cg03168615	II	1	68664666	R	68664667	68664667	rs17130569	SNP	G	A	0.0758786	0.0655	0.0399	0.1415	0.0636	0.0346
cg01682370	II	15	79218994	F	79218994	79218994	rs3784537	SNP	C	T	0.128195	0.2718	0.0665	0.0983	0.0984	0.1066
cg17188017	II	16	16220858	R	16220858	16220858	rs2299670	SNP	C	T	0.508586	0.5476	0.5818	0.2685	0.665	0.5793
cg27024127	II	8	27522576	R	27522576	27522576	rs505295	SNP	C	A	0.390375	0.4643	0.5266	0.1452	0.4463	0.4769
cg27024127	II	8	27522576	R	27522577	27522577	rs1899220	SNP	G	A	0.251198	0.1746	0.2117	0.2262	0.3897	0.2651
cg10713875	II	19	16994089	F	16994090	16994090	rs10419087	SNP	G	A	0.414936	0.4266	0.454	0.3949	0.4443	0.3386
cg04169328	I	19	1020409	R	1020409	1020409	rs116305519	SNP	C	A	0.0666933	0.1518	0.0961	0.0295	0.0179	0.0432
cg00484179	II	14	54317408	R	54317408	54317408	rs12436432	SNP	C	T	0.369609	0.5774	0.454	0.1755	0.2753	0.4553
cg09493607	II	20	3231134	R	3231134	3231134	rs1207	SNP	C	T	0.310104	0.3661	0.2382	0.3321	0.2793	0.3329
cg14876463	II	7	139989127	F	139989128	139989128	rs117379654	SNP	G	A	0.0802716	0.1121	0.0266	0.1225	0.0427	0.0836
cg20139290	II	5	159036690	F	159036689	159036695	rs61664644	INDEL	ACGGCTC	A	0.276957	0.2609	0.1963	0.4259	0.2187	0.2147
cg02363653	I	17	78815421	F	78815422	78815422	rs79368579	SNP	G	A	0.0890575	0.004	0.1145	0.1225	0.1093	0.0836
cg15303329	I	4	1305315	F	1305315	1305315	rs76999439	SNP	C	T	0.0782748	0.1845	0.089	0.0598	0.0129	0.0389
cg14584450	II	3	72955743	R	72955737	72955743	rs72241698	INDEL	TGCAGGC	T	0.0874601	0.003	0.0583	0.149	0.0845	0.1383
cg22503024	II	15	25100974	F	25100975	25100975	rs34247979	INDEL	G	GT	0.111422	0.0268	0.0409	0.2337	0.1272	0.0778
cg20559215	II	6	36076933	R	36076934	36076934	rs3804452	SNP	G	A	0.0764776	0.0456	0.1115	0.0242	0.1193	0.1095
cg00401237	II	11	129830796	F	129830796	129830796	rs11221912	SNP	C	T	0.278954	0.5417	0.1544	0.3949	0.0557	0.1758
cg21999563	I	13	25593228	R	25593229	25593229	rs4426212	SNP	G	A	0.458267	0.4613	0.4571	0.5106	0.3917	0.4524
cg06738260	II	3	16282763	R	16282763	16282763	rs73818331	SNP	C	T	0.0706869	0.0208	0.0215	0.1694	0.0477	0.0576
cg03565013	II	2	242699031	F	242699032	242699032	rs111792955	SNP	G	A	0.175919	0	0.0266	0.4728	0.1441	0.1225
cg03834261	II	12	96336532	F	96336533	96336533	rs79175383	SNP	G	A	0.243411	0.4722	0.3589	0.0454	0.2435	0.1254
cg16659583	I	10	1209455	F	1209455	1209455	rs11250301	SNP	C	T	0.420327	0.4206	0.4663	0.3971	0.4125	0.4107
cg17406915	I	19	52456033	F	52456033	52456033	rs8106739	SNP	C	T	0.252596	0.248	0.2945	0.3109	0.1918	0.1772
cg14629010	II	X	47229908	F	47229909	47229909	rs3810666	SNP	G	A	0.399205	0.3338	0.4443	0.5214	0.3107	0.3282
cg08771408	I	7	154677084	F	154677085	154677085	rs75942666	SNP	G	A	0.0722843	0.0446	0.0184	0.1165	0.008	0.1974
cg00167455	II	4	76277795	R	76277795	76277795	rs75650078	SNP	C	T	0.184505	0.496	0.1616	0.0741	0.1024	0.0937
cg16803232	II	16	29196538	R	29196539	29196539	rs252324	SNP	G	T	0.148163	0.004	0.2157	0.121	0.1978	0.2421
cg25979829	II	22	24998181	R	24998182	24998182	rs7292010	SNP	G	A	0.0804712	0	0	0.2905	0.003	0.0231
cg14041264	I	1	228113046	F	228113046	228113046	rs8192629	SNP	C	T	0.0826677	0.0992	0.1258	0.0613	0.0696	0.0576
cg11590807	II	20	23165441	R	23165441	23165441	rs1099456	SNP	C	G	0.451278	0.4732	0.3344	0.6853	0.3529	0.281
cg17664833	II	X	8432782	F	8432783	8432783	rs6640130	SNP	G	A;C;T	0.000264901;0.68;0.00556291	0;0.839;0	0;0.6198;0	0;0.8504;0.0209	0.0013;0.4178;0	0;0.5878;0
cg17664833	II	X	8432782	F	8432783	8432783	X:8432783_G/C	SNP	G	C	0.685563	0.839	0.6198	0.8714	0.4178	0.5878
cg09727210	I	7	2962240	R	2962241	2962241	rs3735130	SNP	G	A	0.244209	0.4028	0.2699	0.2579	0.1382	0.1052
cg04814784	II	3	10182561	R	10182562	10182562	rs779803	SNP	G	A	0.574281	0.8165	0.5787	0.2708	0.7028	0.6081
cg20009356	I	21	47711966	F	47711967	47711967	rs60751239	SNP	G	A	0.0832668	0.001	0.0235	0.1687	0.1074	0.0893
cg00668358	II	6	33081798	R	33081798	33081798	rs7744381	SNP	C	T	0.18151	0.0238	0.0644	0.5295	0.0656	0.0807
cg14696804	I	12	751753	F	751753	751753	rs4980957	SNP	C	T	0.549321	0.5099	0.5327	0.6324	0.494	0.5519
cg12776173	II	9	4726758	R	4726759	4726759	rs62544266	SNP	G	A	0.249601	0.3085	0.2485	0.0461	0.3479	0.4107
cg26614134	II	10	127475733	F	127475733	127475733	rs4962488	SNP	C	T	0.101837	0.0248	0.0879	0.0378	0.1272	0.3184
cg12496455	II	17	41994096	R	41994096	41994096	rs1035282	SNP	C	G	0.0878594	0.0744	0.0389	0.1815	0.0447	0.0605
cg19353006	II	8	15397237	F	15397238	15397238	rs77513419	SNP	G	A	0.0640974	0	0	0.2277	0.001	0.0274
cg15264399	II	8	104084136	F	104084137	104084137	rs2453996	SNP	G	A	0.104633	0.1091	0.1074	0.0779	0.1372	0.098
cg12474980	II	11	103210371	F	103210371	103210372	rs35307594	INDEL	CG	C	0.219449	0.2202	0.2198	0.2005	0.1968	0.2867
cg19990229	I	5	54530436	F	54530436	54530436	rs163105	SNP	C	T	0.832668	0.7192	0.9182	0.7595	0.9016	0.9164
cg24128998	II	13	107145933	R	107145933	107145933	rs12869470	SNP	C	T	0.0662939	0.004	0.0849	0.0613	0.1213	0.0605
cg11268327	II	6	31380198	F	31380198	31380198	rs61738275	SNP	C	T	0.269569	0.1786	0.2372	0.385	0.1928	0.3386
cg11594791	II	11	117954980	R	117954980	117954980	rs78081857	SNP	C	A;T	0.00239617;0.0503195	0;0.1607	0;0.046	0.0061;0.0038	0.003;0.0129	0.0014;0.0389
cg23836570	II	12	133078117	R	133078118	133078118	rs4883525	SNP	G	A	0.278754	0.2877	0.2883	0.2216	0.339	0.2738
cg12640713	I	9	139971854	R	139971849	139971859	rs532725561	INDEL	TGGGGCGGGGC	T	0.3125	0.1776	0.317	0.3449	0.4006	0.3127
cg21501305	I	7	157280713	F	157280713	157280713	rs193037458	SNP	C	A	0.0788738	0.004	0.0031	0.2564	0.0249	0.0346
cg21501305	I	7	157280713	F	157280714	157280714	rs144757298	INDEL	G	GA	0.0730831	0.001	0.0051	0.2421	0.0199	0.0288
cg16623098	II	16	56374383	R	56374384	56374384	rs9930839	SNP	G	A	0.0507188	0.0585	0.0542	0.0189	0.0686	0.0692
cg19563671	II	17	43224158	F	43224158	43224160	rs565102986;rs554642150;rs534887397	INDEL	CGG	CGGG;CG;C	0.201877;0.571486;0.000798722	0.3433;0.5407;0	0.1442;0.4888;0	0.2179;0.708;0.003	0.1372;0.5179;0	0.1412;0.5504;0
cg05111645	II	6	29427519	R	29427520	29427520	rs2523439	SNP	G	A;T	0.185503;0.00838658	0.1696;0.0238	0.3241;0.0184	0.0257;0	0.2575;0	0.2133;0
cg25553128	I	8	12237900	R	12237901	12237901	rs2739966	SNP	G	C	0.460863	0.3542	0.4059	0.6127	0.4662	0.3963
cg23828763	II	10	123873748	R	123873749	123873749	rs10749442	SNP	G	A	0.746805	0.9454	0.8978	0.3828	0.8618	0.7723
cg05450034	II	12	25830239	F	25830239	25830239	rs4384457	SNP	C	T	0.153754	0.1319	0.1084	0.2844	0.0437	0.1599
cg19685532	II	6	30115945	F	30115946	30115946	rs28780089	SNP	G	A	0.0541134	0.0198	0.1667	0.0038	0.0596	0.0331
cg26616932	I	1	115333490	R	115333491	115333491	rs144795651	SNP	G	A	0.0934505	0.003	0.1554	0.0242	0.2008	0.1138
cg23352245	I	14	44002338	R	44002339	44002339	rs10144368	SNP	G	A	0.517173	0.5179	0.6063	0.4433	0.4891	0.572
cg07182616	II	14	33409812	F	33409812	33409812	rs36063234	SNP	C	T	0.243411	0.4673	0.317	0.1165	0.1759	0.1542
cg02154728	I	14	51934657	R	51934657	51934657	rs12437032	SNP	C	T	0.0892572	0.0069	0.1104	0.0817	0.16	0.0908
cg24430871	II	17	28592047	R	28592047	28592047	rs33980254	SNP	C	T	0.252396	0.1746	0.2464	0.1952	0.329	0.3718
cg15832847	I	6	72130647	R	72130648	72130648	rs9455461	SNP	G	A	0.0686901	0	0	0.2474	0.001	0.0231
cg24612923	I	10	6257417	R	6257418	6257418	rs201939832	INDEL	G	GT	0.0613019	0	0	0.2209	0.001	0.0202
cg22287211	II	X	125556554	R	125556555	125556555	rs5975754	SNP	G	T	0.490596	0.4568	0.4582	0.664	0.4386	0.3282
cg03639185	II	4	144207789	R	144207790	144207790	rs28589653	SNP	G	A	0.420727	0.7996	0.2679	0.2254	0.4115	0.4712
cg16310192	II	12	11966066	F	11966067	11966067	rs35829109	SNP	G	A	0.169928	0.1429	0.09	0.1929	0.2336	0.1859
cg06596613	I	13	100738922	R	100738922	100738922	rs113255344	SNP	C	T	0.0878594	0.002	0.0511	0.2239	0.0676	0.0346
cg22744587	II	11	129321693	F	129321693	129321693	rs12223897	SNP	C	T	0.131789	0.2044	0.0613	0.1354	0.0944	0.1729
cg09429077	II	12	48357097	R	48357098	48357098	rs12814542	SNP	G	T	0.16893	0.376	0.1258	0.0061	0.1004	0.3386
cg11927651	II	22	42834232	F	42834233	42834233	rs13055312	SNP	G	A	0.0766773	0	0.0378	0.0756	0.1203	0.1816
cg10181180	II	2	48648025	R	48648026	48648026	rs10454134	SNP	G	A	0.186502	0.497	0.1462	0.028	0.1581	0.1354
cg03358370	II	15	69617716	F	69617716	69617716	rs16953133	SNP	C	T	0.071885	0.1577	0.0307	0.0749	0.0159	0.0807
cg21903049	II	4	17537815	F	17537815	17537815	rs2518647	SNP	C	T	0.0626997	0.001	0.0552	0.1483	0.0358	0.0389
cg26445189	I	10	1102710	R	1102710	1102710	rs11250244	SNP	C	A	0.266374	0.2133	0.2168	0.2496	0.3549	0.317
cg24401199	II	19	3159786	F	3159786	3159786	rs73530033	SNP	C	T	0.136981	0.0079	0.1074	0.236	0.1899	0.1009
cg25173341	II	11	2828525	R	2828525	2828525	rs72844287	SNP	C	T	0.121206	0.001	0.1534	0.0287	0.3151	0.1455
cg05351360	II	8	95176562	R	95176563	95176563	rs6471435	SNP	G	A	0.477037	0.3204	0.5102	0.7405	0.3658	0.317
cg00833614	II	1	46958049	R	46958050	46958050	rs12742745	SNP	G	A	0.178714	0.0109	0.1933	0.0287	0.4046	0.3602
cg10466631	II	4	147144652	F	147144652	147144652	rs17021253	SNP	C	T	0.103634	0.0198	0.046	0.3109	0.0199	0.0331
cg25395812	I	17	43306344	F	43306345	43306345	rs11079493	SNP	G	C	0.292332	0.4296	0.1074	0.4304	0.1849	0.2464
cg00366190	I	19	33622942	R	33622942	33622942	rs1270591	SNP	C	T	0.314497	0.371	0.2751	0.0303	0.6451	0.3501
cg08906747	II	6	126306643	R	126306644	126306644	rs7755633	SNP	G	C	0.779752	0.9563	0.7331	0.7791	0.6451	0.7853
cg07478454	II	7	94142783	R	94142783	94142783	rs11982468	SNP	C	T	0.058107	0	0	0.2118	0.002	0.013
cg20561928	II	15	79191209	F	79191209	79191209	rs58807257	SNP	C	T	0.117812	0.3889	0.0123	0.0356	0.001	0.1988
cg09087020	II	7	48040275	R	48040275	48040275	rs7807654	SNP	C	A	0.42492	0.2877	0.456	0.5159	0.4473	0.3746
cg03885028	II	X	118890879	F	118890879	118890879	rs5910653	SNP	C	T	0.284503	0.4149	0.2799	0.2333	0.1632	0.376
cg15803065	I	6	29973988	F	29973989	29973989	rs73725950	SNP	G	C	0.14976	0.1538	0.1309	0.2489	0.0447	0.134
cg19064304	II	15	63400452	R	63400452	63400452	rs111999949	SNP	C	T	0.0714856	0.1766	0.1258	8e-04	0.0427	0.0187
cg06362582	II	7	37286864	F	37286864	37286864	rs2080410	SNP	C	T	0.522963	0.377	0.5256	0.7572	0.3638	0.5159
cg23851359	I	20	30602775	R	30602775	30602775	rs112249840	SNP	C	T	0.0549121	0	0.0194	0.1036	0.0825	0.0519
cg26705599	II	13	111745598	R	111745599	111745599	rs4773321	SNP	G	T	0.40655	0.5883	0.4591	0.1498	0.4414	0.5072
cg27656286	II	19	21933268	R	21933269	21933269	rs35251105	SNP	G	C	0.0964457	0.0218	0.2188	0.1135	0.0596	0.0533
cg11555335	I	2	242175421	R	242175421	242175421	rs57700042	SNP	C	G	0.0577077	0	0	0.211	0	0.0144
cg20933299	II	6	134304023	R	134304023	134304023	rs2076583	SNP	C	T	0.236222	0.1508	0.2229	0.0688	0.495	0.3228
cg05534403	II	20	61583830	R	61583831	61583831	rs56770608	SNP	G	A	0.086262	0.0238	0.0665	0.1952	0.0517	0.0476
cg20569129	I	12	21814783	F	21814783	21814783	rs11046149	SNP	C	G	0.179113	0.122	0.2883	0.0658	0.2704	0.1916
cg12324318	II	16	11751005	F	11751005	11751005	rs35870207	SNP	C	T	0.347045	0.4583	0.4857	0.0514	0.4384	0.4207
cg26736055	II	14	100627507	R	100627496	100627514	rs149113194	INDEL	ATCAGAGCCTTCGCCCCTG	A	0.238019	0.1905	0.4335	0.0303	0.2863	0.3573
cg03150319	II	16	3832959	F	3832959	3832959	rs130025	SNP	C	A	0.0902556	0.0139	0.0082	0.3026	0.008	0.0317
cg11344572	I	1	10702712	R	10702712	10702712	rs11121601	SNP	C	T	0.135583	0.127	0.2035	0.0998	0.164	0.0793
cg10723851	I	16	85061186	R	85061187	85061187	rs9944365	SNP	G	T	0.192492	0.0873	0.1892	0.2496	0.1938	0.2392
cg00939391	I	4	1005384	R	1005384	1005385	rs111348090	INDEL	CG	C	0.998802	1	1	0.9955	1	1
cg27112983	I	16	89147812	R	89147812	89147812	rs7187116	SNP	C	A	0.638978	0.7331	0.7168	0.41	0.7117	0.7233
cg26786615	II	16	86593603	R	86593604	86593604	rs35198771	SNP	G	A	0.420327	0.4563	0.454	0.4501	0.2485	0.513
cg04485371	II	16	81703901	F	81703902	81703902	rs9921880	SNP	G	T	0.118211	0.001	0.0184	0.3669	0.0447	0.062
cg04727458	II	19	54269519	R	54269519	54269519	rs10425751	SNP	C	T	0.602436	0.4692	0.6043	0.6218	0.6779	0.647
cg03554550	II	21	16374564	R	16374565	16374565	rs73172384	SNP	G	A	0.0539137	0.0298	0.0041	0.1664	0.003	0.0187
cg04414917	I	16	28889971	F	28889971	28889971	rs75273069	SNP	C	T	0.0559105	0	0	0.2012	0.001	0.0187
cg09282866	II	6	131097667	F	131097667	131097667	rs6924464	SNP	C	T	0.463858	0.7946	0.4243	0.3578	0.3608	0.3905
cg16544989	II	16	85600639	R	85600640	85600652	rs557302207	INDEL	GCCCCCACCCCCA	G	0.104034	0.0208	0.1616	0.1157	0.1213	0.0965
cg07889003	I	6	32546614	F	32546615	32546615	rs1064717	SNP	G	A	0.602636	0.5972	0.5266	0.7345	0.5338	0.5663
cg18548165	II	2	1712318	R	1712319	1712319	rs79454387	SNP	G	A	0.0666933	0.2887	0.0123	0.0091	0.0119	0.0101
cg10088790	II	10	106029337	R	106029338	106029338	rs12267156	SNP	G	A	0.0858626	0	0	0.3101	0.002	0.0259
cg14541225	II	16	10579027	R	10579028	10579028	rs16966856	SNP	G	A	0.0555112	0	0	0.2005	0.002	0.0159
cg24763059	II	3	133180257	F	133180257	133180257	rs16840448	SNP	C	T	0.215855	0.251	0.135	0.3351	0.1143	0.1988
cg16007004	II	1	205335474	F	205335474	205335474	rs11240458	SNP	C	G	0.703874	0.7937	0.6207	0.6195	0.7346	0.8069
cg26261358	II	15	24043142	R	24043143	24043143	rs1722802	SNP	G	A	0.592252	0.7272	0.5286	0.5598	0.503	0.6772
cg19389973	II	7	36692197	F	36692197	36692197	rs4723550	SNP	C	A	0.335663	0.4306	0.4427	0.205	0.34	0.2896
cg01547926	II	9	99621966	R	99621966	99621966	rs7033029	SNP	C	G	0.0958466	0	0.045	0.3086	0.0119	0.0231
cg18627179	II	19	17970627	R	17970627	17970627	rs1000262	SNP	C	G	0.198882	0.247	0.228	0.0628	0.2286	0.304
cg24439623	I	17	925669	R	925670	925670	rs2586251	SNP	G	A	0.212061	0.2202	0.2301	0.0787	0.2167	0.4222
cg10822242	II	13	61157457	R	61157458	61157458	rs8002201	SNP	G	A	0.324081	0.2034	0.5276	0.2239	0.3748	0.33
cg25134647	II	12	25454990	R	25454990	25454990	rs11382510	INDEL	C	CA	0.470447	0.6081	0.5573	0.2171	0.5696	0.487
cg11067224	II	1	152780139	R	152780139	152780139	rs7411365	SNP	C	T	0.116214	0.0764	0.181	0.1142	0.1133	0.0908
cg12223217	II	7	7400589	R	7400590	7400590	rs79690987	SNP	G	A	0.0720847	0.125	0.0736	0.0144	0.0855	0.0836
cg00513811	II	17	30895614	F	30895614	30895614	rs6505303	SNP	C	T	0.242812	0.3006	0.2311	0.2678	0.16	0.2478
cg20667825	I	12	6420034	R	6420035	6420036	rs200833549	INDEL	GC	G	0.0888578	0.0764	0.0716	0.0809	0.0596	0.1888
cg19712277	I	1	2537838	R	2537838	2537838	rs41300092	SNP	C	T	0.476038	0.5337	0.5297	0.5356	0.3091	0.4452
cg05187322	II	17	78152328	F	78152328	78152328	rs76828276	SNP	C	T	0.0744808	0	0.0716	0.1437	0.0785	0.049
cg06815705	II	7	123439081	F	123439082	123439082	rs676755	SNP	G	A	0.188498	0.123	0.1595	0.1823	0.2952	0.1816
cg08635368	II	11	61352437	F	61352438	61352438	rs174869	SNP	G	A	0.0790735	0.002	0	0.2821	0	0.0303
cg11258982	II	12	80030118	R	80030118	80030118	rs8176845	INDEL	C	CAT	0.299521	0.2103	0.0869	0.8336	0.0149	0.1239
cg14629612	II	21	38224537	R	38224537	38224537	rs2835495	SNP	C	T	0.472644	0.3681	0.3712	0.702	0.4334	0.3876
cg12284763	II	11	129194597	F	129194598	129194598	rs80291346	SNP	G	A	0.119609	0.1954	0.1933	0.0666	0.0268	0.1412
cg18525632	II	8	1690477	R	1690477	1690477	rs73672954	SNP	C	T	0.0517173	0	0.002	0.1233	0.0636	0.0432
cg04819054	II	6	138028152	F	138028152	138028152	rs633010	SNP	C	T	0.223043	0.4325	0.1728	0.1543	0.1988	0.1556
cg23749005	I	7	158362339	R	158362340	158362340	rs35965629	SNP	G	T	0.31889	0.4544	0.2955	0.2784	0.2346	0.3545
cg17075502	I	12	125412366	R	125412367	125412367	rs12306809	SNP	G	A;C	0.00239617;0.117612	0.0119;0.3313	0;0.0787	0;0.0091	0;0.003	0;0.2349
cg06813297	I	12	132537251	R	132537252	132537252	rs10902488	SNP	G	A	0.264377	0.2054	0.3303	0.0219	0.4592	0.4366
cg26592560	I	11	93895866	F	93895866	93895866	rs11825553	SNP	C	T	0.063099	0	0	0.233	0.003	0.0072
cg11807238	II	6	32814942	F	32814942	32814942	rs1057149	SNP	C	T	0.0591054	0.001	0.001	0.171	0.0338	0.049
cg03157605	I	6	30685409	R	30685410	30685410	rs9461624	SNP	G	T	0.0632987	0.0645	0.0235	0.1324	0.0189	0.0504
cg18000391	I	8	145003776	F	145003777	145003777	rs11136335	SNP	G	A	0.22524	0.1369	0.3446	0.028	0.4135	0.2882
cg14568328	II	10	52122257	R	52122258	52122258	rs2688874	SNP	G	A	0.10623	0.0069	0.2055	0.0802	0.1581	0.085
cg20877587	I	6	166868856	R	166868856	166868856	rs12209440	SNP	C	T	0.0569089	0.001	0.0317	0.0076	0.1839	0.0836
cg14247310	II	11	69937260	R	69937260	69937260	rs77907803	SNP	C	T	0.134784	0.0327	0.0634	0.1619	0.1849	0.2594
cg18229384	I	1	144520156	F	144520156	144520156	rs28362065	SNP	C	A	0.476238	0.4821	0.4714	0.4705	0.4801	0.4798
cg10240127	II	9	90036219	R	90036219	90036219	rs2314	SNP	C	T	0.369808	0.6141	0.4202	0.1074	0.2922	0.5562
cg00663946	II	7	134374944	R	134374945	134374945	rs76299940	SNP	G	A	0.0559105	0.1369	0.0562	0.031	0.0139	0.0461
cg14060113	I	19	18054643	F	18054643	18054643	rs1052564	SNP	C	T	0.268171	0.3998	0.2628	0.2065	0.2674	0.2032
cg14495377	II	2	108337150	R	108337150	108337150	rs58686326	SNP	C	T	0.0920527	0.0238	0.0031	0.3064	0.001	0.0403
cg10946263	II	5	36243704	R	36243705	36243705	rs10062736	SNP	G	A	0.0778754	0.0883	0.2147	0.031	0.0089	0.0591
cg04066495	II	2	219222123	R	219222123	219222123	rs10172824	SNP	C	T	0.495208	0.6369	0.6442	0.1952	0.5626	0.5533
cg24022528	II	7	140393175	R	140393176	140393176	rs4727040	SNP	G	A	0.140176	0.1002	0.2076	0.1604	0.0775	0.1556
cg15954263	II	3	172005396	F	172005396	172005396	rs73880141	SNP	C	T	0.0988419	0.005	0.1585	0.1498	0.0915	0.0648
cg13117487	II	1	229889410	R	229889411	229889411	rs663857	SNP	G	A	0.278355	0.249	0.2618	0.3185	0.2396	0.3242
cg01234299	II	21	47560829	F	47560829	47560829	rs78933105	SNP	C	T	0.123203	0.3403	0.1063	0.0802	0.0169	0.0677
cg05248234	I	17	79495519	F	79495519	79495519	rs2075720	SNP	C	T	0.72484	0.7669	0.7843	0.5772	0.8002	0.7522
cg08425455	II	13	114167414	F	114167414	114167414	rs2258368	SNP	C	T	0.203874	0.1488	0.1063	0.41	0.1292	0.1369
cg04934305	II	1	17421315	F	17421315	17421315	rs12754937	SNP	C	T	0.0884585	0.0149	0.0726	0.1823	0.0825	0.0476
cg07427577	II	4	186344302	F	186344302	186344302	rs9994228	SNP	C	T	0.106629	0.002	0.0838	0.2663	0.0626	0.0504
cg19275999	II	6	29526213	F	29526214	29526214	rs11970429	SNP	G	A	0.199681	0.1488	0.1237	0.4758	0.0268	0.1052
cg06684911	II	19	1792217	F	1792218	1792218	rs7258947	SNP	G	A	0.295327	0.2907	0.3763	0.1157	0.4165	0.3545
cg10237350	II	4	165425226	F	165425227	165425227	rs78381225	SNP	G	A	0.21226	0.4067	0.2423	0.0825	0.0726	0.3372
cg01398709	II	3	13918750	F	13918751	13918751	rs75106037	SNP	G	A	0.163339	0.1409	0.2413	0.2451	0.0338	0.1182
cg05777554	I	13	79980340	F	79980340	79980340	rs9574421	SNP	C	T	0.0908546	0.1845	0.1043	0.003	0.0825	0.1153
cg11342300	I	1	210406105	F	210406106	210406106	rs2273047	SNP	G	T	0.0736821	0.1667	0.0204	0.0015	0.001	0.2565
cg24451872	II	1	32177995	F	32177995	32177995	rs12405005	SNP	C	G	0.215256	0.1538	0.3231	0.2693	0.1193	0.1888
cg05611684	II	12	104300078	R	104300079	104300079	rs2583234	SNP	G	A	0.0854633	0.003	0.0695	0.1422	0.1143	0.0778
cg16246428	II	1	11903009	R	11903010	11903010	rs14078	SNP	G	A	0.13139	0.0129	0.1268	0.2595	0.1133	0.0922
cg11637736	II	6	47064979	R	47064980	47064980	rs75974865	SNP	G	A	0.0654952	0.001	0.0982	0.0477	0.1233	0.0634
cg10800261	II	16	29153242	R	29153242	29153242	rs1641910	SNP	C	T	0.157149	0.0317	0.316	0.0764	0.1799	0.2363
cg15747882	II	2	229028305	F	229028305	229028305	rs12465504	SNP	C	T	0.151558	0.1806	0.1626	0.1626	0.1213	0.1167
cg02183930	II	20	18885007	R	18885007	18885007	rs910129	SNP	C	T	0.914537	0.8938	0.9683	0.9841	0.8082	0.8905
cg23283288	I	17	5676046	R	5676047	5676047	rs12450165	SNP	G	A	0.322085	0.2956	0.3047	0.1853	0.4026	0.5288
cg13754978	II	8	1412532	F	1412533	1412533	rs73672723	SNP	G	A	0.281949	0.5208	0.226	0.2126	0.1829	0.2896
cg12760145	II	2	16953582	F	16953583	16953583	rs11691646	SNP	G	A	0.135982	0.1706	0.1636	0.0825	0.1769	0.0893
cg12421087	II	10	1083304	F	1083304	1083304	rs12783621	SNP	C	T	0.150359	0.0506	0.1012	0.1815	0.2366	0.1801
cg15946815	II	2	216191515	R	216191515	216191515	rs6751557	SNP	C	T	0.419529	0.2232	0.3292	0.5779	0.4871	0.4323
cg06433283	II	6	169129577	R	169129577	169129577	rs78693146	SNP	C	T	0.114816	0.1776	0.1012	0.0688	0.1272	0.1124
cg10864394	II	11	102714882	F	102714883	102714883	rs3025090	SNP	G	A	0.0523163	0.003	0.0521	0.0628	0.0915	0.0476
cg02010222	II	16	88858874	R	88858875	88858875	rs74035823	SNP	G	A	0.143371	0	0	0.5197	0.005	0.0375
cg12716346	I	4	187810656	R	187810656	187810656	rs183634634	SNP	C	T	0.0648962	0	0.0624	0.152	0.0368	0.0375
cg20210480	II	5	112459679	F	112459680	112459680	rs78195653	SNP	G	A	0.0537141	0.002	0.0061	0.1747	0.0169	0.0187
cg10937895	II	6	75278826	F	75278827	75278827	rs62438571	SNP	G	A	0.0583067	0.125	0.0757	0	0.0427	0.0706
cg01509409	II	1	161923036	F	161923037	161923037	rs2341470	SNP	G	A	0.585264	0.505	0.6391	0.497	0.7873	0.5014
cg04621455	I	16	66600294	R	66600295	66600295	rs7188654	SNP	G	A	0.0567093	0	0	0.2005	0.001	0.0259
cg07176285	II	1	101216073	R	101216074	101216074	rs4908094	SNP	G	A	0.420927	0.3274	0.411	0.5287	0.3897	0.4107
cg17166110	II	9	85970563	F	85970564	85970564	rs3915916	SNP	G	T	0.203075	0.0704	0.2137	0.1241	0.3499	0.3184
cg13292984	II	13	23458333	F	23458333	23458333	rs12428323	SNP	C	T	0.0780751	0.0794	0.1401	0.0076	0.0835	0.1153
cg05037413	II	5	17350909	F	17350909	17350909	rs2652646	SNP	C	A	0.10623	0.1161	0.1002	0.1248	0.0954	0.0807
cg15903595	II	20	3646125	R	3646125	3646125	rs1828691	SNP	C	T	0.63139	0.5357	0.7372	0.4962	0.7366	0.7262
cg10023572	I	16	87446862	F	87446862	87446862	rs34970062	SNP	C	T	0.0656949	0.0813	0.1022	0.0386	0.0467	0.0706
cg10166986	II	5	177941617	R	177941617	177941617	rs621635	SNP	C	T	0.68151	0.871	0.6779	0.4228	0.7356	0.8256
cg25158772	II	3	58398729	R	58398730	58398730	rs13071688	SNP	G	A	0.0505192	0	0.092	0.0393	0.0835	0.0389
cg19671247	I	14	65126004	F	65126004	65126004	rs1980521	SNP	C	T	0.13139	0.1806	0.1554	0.1263	0.0994	0.0821
cg21125628	II	12	10605936	R	10605936	10605936	rs74062026	SNP	C	T	0.154153	0.1925	0.2515	0.1717	0.0159	0.1282
cg14281403	II	1	33806555	F	33806556	33806556	rs4564102	SNP	G	A	0.721845	0.751	0.7311	0.885	0.6312	0.487
cg04245766	II	14	54421051	F	54421052	54421052	rs2761884	SNP	G	T	0.322684	0.4643	0.3344	0.0787	0.4066	0.4438
cg06139856	II	14	71389824	R	71389824	71389824	rs34428722	INDEL	C	CAT	0.583067	0.379	0.7382	0.5983	0.6233	0.5735
cg12309156	II	4	160355770	F	160355770	160355770	rs17307275	SNP	C	T	0.095647	0.0387	0.0798	0.0998	0.1193	0.1585
cg14795227	II	2	239565255	R	239565256	239565256	rs907106	SNP	G	A	0.321486	0.4127	0.2658	0.5287	0.1193	0.1657
cg22185537	II	2	118817853	R	118817853	118817859	rs71831169	INDEL	CGTGTGT	C	0.960663	0.995	1	0.8646	0.998	0.9841
cg09735674	I	16	85044807	R	85044807	85044807	rs76077655	SNP	C	T	0.0830671	0.1399	0.1697	0.028	0.0398	0.0461
cg16775095	I	15	66947066	F	66947066	66947066	rs8032244	SNP	C	T	0.265375	0.4692	0.2679	0.0151	0.3946	0.255
cg26751406	I	13	21951631	F	21951632	21951632	rs200745615	SNP	G	T	0.102236	0.0605	0.1299	0.121	0.0875	0.1095
cg16592781	II	1	234782173	F	234782174	234782174	rs605304	SNP	G	A	0.0632987	0.001	0.0603	0.0121	0.164	0.1095
cg25341939	II	14	101107109	F	101107109	101107109	rs8005511	SNP	C	T	0.053115	0	0	0.1959	0.002	0.0072
cg09535768	II	6	33052802	F	33052803	33052803	rs1042212	SNP	G	A	0.463658	0.621	0.3671	0.5976	0.3151	0.3314
cg24307368	II	11	107582884	R	107582885	107582885	rs7948284	SNP	G	A	0.310104	0.5575	0.3323	0.0764	0.33	0.3357
cg06884718	II	6	32191821	F	32191822	32191822	rs8192564	SNP	G	A	0.0828674	0.1081	0.0624	0.0787	0.0736	0.0965
cg11628320	II	21	34620207	F	34620207	34620207	rs2834161	SNP	C	T	0.589657	0.4246	0.4785	0.7625	0.668	0.5432
cg01952012	II	13	42851862	R	42851863	42851863	rs7983050	SNP	G	A	0.0746805	0.002	0.0266	0.1354	0.1252	0.0591
cg06440169	I	16	60010823	F	60010824	60010824	rs4785084	SNP	G	A	0.438898	0.251	0.3804	0.3812	0.675	0.562
cg03909471	II	10	81842320	R	81842321	81842321	rs6584834	SNP	G	C	0.485423	0.6915	0.5112	0.4039	0.4384	0.3732
cg11909010	II	8	143465790	F	143465790	143465790	rs11990697	SNP	C	T	0.239217	0.2887	0.2382	0.2632	0.174	0.2176
cg12378988	II	10	72544587	F	72544588	72544588	rs2244206	SNP	G	A;C	0.0145767;0.0816693	0;0.0873	0.0194;0.0706	0.0393;0.0219	0;0.161	0.0029;0.0879
cg04123498	II	8	142283564	R	142283565	142283565	rs13253108	SNP	G	A	0.252596	0.13	0.363	0.143	0.3847	0.2925
cg23489384	I	14	21199099	F	21199099	21199099	rs7141655	SNP	C	T	0.566693	0.6716	0.6483	0.5688	0.5258	0.3545
cg04741880	I	19	51362954	R	51362955	51362955	rs45588133	SNP	G	A	0.0712859	0.0665	0.0235	0.0862	0.0954	0.0821
cg14151199	II	4	30759567	F	30759567	30759567	rs34907707	INDEL	C	CAG	0.60623	0.6111	0.6472	0.7398	0.4692	0.4856
cg05329576	I	6	5261291	F	5261292	5261292	rs13191012	SNP	G	A	0.351238	0.253	0.1667	0.6558	0.2525	0.317
cg15505700	II	1	202779441	F	202779441	202779441	rs2275893	SNP	C	A	0.0644968	0.0327	0.0736	0.1067	0.0577	0.0274
cg00866836	II	2	58662766	R	58662766	58662766	rs62140781	SNP	C	T	0.236222	0.3175	0.2832	0.1982	0.1909	0.1902
cg14687930	II	13	113125773	F	113125773	113125773	rs201944995	SNP	C	G	0.22504	0.2173	0.2536	0.2262	0.2386	0.1744
cg15614438	II	22	25682780	F	25682780	25682780	rs5996894	SNP	C	T	0.0924521	0.0427	0.0685	0.2534	0.004	0.0202
cg24952411	II	6	7232389	R	7232389	7232389	rs75757892	SNP	C	T	0.0658946	0.0357	0.0603	0.0098	0.172	0.0706
cg23282363	I	4	77610508	R	77610509	77610520	rs202186900	INDEL	GAGCGCCGAGCC	G	0.155751	0.1726	0.1483	0.1225	0.1849	0.1628
cg11614086	I	2	583115	F	583115	583115	rs2683962	SNP	C	G	0.150958	0.1607	0.0685	0.2837	0.0626	0.1282
cg09485485	II	6	101531612	F	101531612	101531612	rs17061376	SNP	C	T	0.0644968	0.002	0.045	0.1536	0.0427	0.0447
cg08549829	II	9	109848914	F	109848914	109848914	rs7861530	SNP	C	T	0.0848642	0.0655	0.093	0.1059	0.0726	0.0793
cg08549829	II	9	109848914	F	109848915	109848915	rs74885622	SNP	G	A	0.0501198	0.0665	0.0511	0.062	0.0258	0.0375
cg22956635	I	17	56566398	F	56566399	56566399	rs34900851	SNP	G	A	0.165935	0.1756	0.135	0.1641	0.1849	0.1715
cg12614708	II	2	132148243	R	132148244	132148244	rs1534334	SNP	G	A	0.120607	0.13	0.1871	0.0106	0.2078	0.0965
cg22871721	II	21	37761363	F	37761364	37761364	rs2269187	SNP	G	A	0.540136	0.4841	0.4652	0.888	0.3489	0.3415
cg15426815	II	12	7071712	F	7071713	7071713	ss1388028351	SNP	G	A	0.0846645	0.002	0.0757	0.1566	0.0746	0.0951
cg25734785	I	20	62738310	F	62738311	62738311	rs35368587	SNP	G	A	0.0640974	0.0486	0.0982	0.0068	0.1163	0.072
cg19260869	II	3	8716598	R	8716598	8716598	rs9682130	SNP	C	T	0.232827	0.3313	0.2025	0.239	0.2157	0.1455
cg00696711	II	6	158732396	R	158732397	158732397	rs9456284	SNP	G	C	0.867212	0.9048	0.9162	0.7436	0.9155	0.9092
cg01796338	II	1	24868592	F	24868592	24868592	rs72884445	SNP	C	T	0.115815	0.001	0.0348	0.3767	0.0189	0.0403
cg08673419	II	2	2808690	F	2808690	2808690	rs1347439	SNP	C	T	0.149361	0	0.0869	0.2549	0.2058	0.1715
cg25533133	II	13	113664019	R	113664020	113664020	rs2993294	SNP	G	A	0.189497	0.3681	0.2096	0.0764	0.1272	0.2075
cg06270009	II	X	134827491	R	134827491	134827491	rs2489979	SNP	C	A	0.0982781	0.0589	0.0557	0.0568	0.1906	0.1584
cg22373097	II	21	32129060	R	32129061	32129061	rs76064898	SNP	G	A	0.208067	0.3562	0.0706	0.385	0.0686	0.0519
cg15147043	II	20	16596470	R	16596470	16596470	rs6044167	SNP	C	T	0.0690895	0.006	0.0123	0.202	0.0318	0.0418
cg22984380	I	17	78803149	R	78803150	78803150	rs7210110	SNP	G	A	0.113419	0.004	0.1912	0.0976	0.1839	0.0908
cg15626701	II	5	139896056	F	139896057	139896057	rs57403216	SNP	G	A	0.195088	0.2609	0.2474	0.0711	0.2316	0.2089
cg08206665	I	11	64479111	F	64479112	64479112	rs60159753	SNP	G	T	0.147165	0.1895	0.1442	0.1384	0.1491	0.1037
cg10844498	II	7	45059544	F	45059545	45059545	rs4724351	SNP	G	A	0.891973	0.8909	0.8793	0.9834	0.826	0.8329
cg02691623	II	21	44145206	R	44145207	44145207	rs35801431	SNP	G	A	0.188698	0.0605	0.1748	0.3313	0.161	0.1628
cg00069771	II	1	233089275	R	233089276	233089276	rs17452776	SNP	G	A	0.178115	0.1647	0.1411	0.2254	0.1988	0.1297
cg08773876	I	2	66860189	F	66860190	66860190	rs6546247	SNP	G	A	0.18111	0.3065	0.0757	0.3139	0.0318	0.111
cg02019805	II	22	51035937	F	51035938	51035938	rs3213442	SNP	G	C	0.161142	0.1696	0.1595	0.1876	0.1431	0.1268
cg24329141	II	10	27095369	R	27095370	27095370	rs4628582	SNP	G	A	0.090655	0.1409	0.229	0.0514	0.0109	0.013
cg01843742	II	7	156541851	R	156541851	156541851	rs6972360	SNP	C	T	0.0954473	0.1339	0.0685	0.1165	0.0726	0.0706
cg07650887	II	10	71751280	F	71751281	71751281	rs74908843	SNP	G	A;C	0.0541134;0.000399361	0.1161;0	0.0654;0	0.0015;0.0015	0.0517;0	0.0519;0
cg27300573	II	2	241842280	F	241842280	241842280	rs11675145	SNP	C	A	0.259385	0.2669	0.2781	0.1127	0.4384	0.2421
cg06450397	II	10	90749255	F	90749256	90749256	rs2234767	SNP	G	A	0.184105	0.4187	0.2096	0.0257	0.1233	0.1974
cg10320911	II	7	34172189	F	34172189	34172189	rs35934124	SNP	C	T	0.0585064	0.002	0.0583	0.0068	0.16	0.0922
cg15677681	II	11	44881786	F	44881786	44881786	rs67652741	SNP	C	T	0.126597	0.1389	0.1708	0.0756	0.164	0.0893
cg19909394	II	11	2449620	R	2449620	2449620	rs67439072	SNP	C	T	0.0529153	0	0.0184	0.0318	0.1511	0.0764
cg22431861	I	8	103823181	R	103823182	103823182	rs115422278	SNP	G	A	0.129992	0.0565	0.0798	0.0946	0.173	0.3127
cg06043048	I	8	43132256	R	43132256	43132256	rs13269300	SNP	C	T	0.0922524	0.001	0.0849	0.1967	0.0795	0.0548
cg13631389	I	15	23693405	R	23693406	23693406	rs17118269	SNP	G	A	0.120008	0.126	0.1493	0.1067	0.1312	0.0793
cg15025598	II	11	519077	F	519077	519077	rs72841204	SNP	C	T	0.205072	0.1776	0.2065	0.264	0.2048	0.1311
cg11038088	II	10	3332998	R	3332998	3332998	rs71502286	SNP	C	T	0.175319	0.2867	0.1892	0.1127	0.171	0.1196
cg10369879	II	12	132082537	F	132082538	132082538	rs7971107	SNP	G	A	0.422524	0.4097	0.3292	0.4682	0.4066	0.5086
cg24342464	II	19	6532277	R	6532277	6532279	rs3043218	INDEL	CGT	C	0.550919	0.6617	0.592	0.4584	0.5447	0.5173
cg12701013	II	1	160678921	F	160678922	160678922	rs352681	SNP	G	A	0.409744	0.4851	0.5327	0.2791	0.3797	0.4193
cg25436480	II	7	150521315	F	150521315	150521315	rs4725950	SNP	C	T	0.583666	0.8492	0.591	0.5862	0.328	0.5533
cg12870217	II	14	26862142	F	26862142	26862142	rs73597928	SNP	C	T	0.140375	0.129	0.1043	0.1293	0.2217	0.111
cg23896391	II	1	14080747	R	14080748	14080748	rs7522689	SNP	G	A	0.105831	0.1429	0.0409	0.0575	0.0815	0.2709
cg04709890	II	15	27660181	R	27660182	27660182	rs34666887	SNP	G	A	0.146565	0	0.1329	0.2194	0.2038	0.1571
cg02872767	I	19	1525453	F	1525447	1525454	rs67588965	INDEL	ACAGTCCG	A	0.374601	0.1865	0.3548	0.5408	0.3797	0.3516
cg07295197	I	12	31233201	R	31233201	31233201	rs71455611	SNP	C	T	0.0756789	0.0556	0.1268	0.0325	0.1093	0.0663
cg23203698	I	2	23913769	F	23913769	23913769	rs72796116	SNP	C	T	0.0866613	0.0526	0.1309	0.0446	0.1372	0.0807
cg20331457	II	22	22288559	F	22288560	22288560	rs9610645	SNP	G	A	0.0858626	0.0655	0.0491	0.0893	0.1223	0.1081
cg09508870	II	9	123849568	F	123849569	123849569	rs76974367	SNP	G	A	0.122604	0.1875	0.0194	0.2791	0.0129	0.0346
cg04775856	II	13	111087296	F	111087297	111087297	rs56018014	SNP	G	A	0.0972444	0.0456	0.09	0.2012	0.0358	0.0735
cg23359554	II	3	191094984	R	191094985	191094985	rs4677731	SNP	G	A	0.109425	0.2242	0.1892	0.0045	0.0477	0.1196
cg06426293	I	6	159151854	F	159151854	159151854	rs12524724	SNP	C	T	0.211462	0.1319	0.4387	0.1036	0.2197	0.2003
cg23754574	I	3	67705170	F	67705170	67705170	rs13076100	SNP	C	T	0.252396	0.2798	0.1687	0.2504	0.3549	0.1859
cg18827503	I	13	112574260	F	112574261	112574261	rs12864765	SNP	G	A	0.517372	0.4673	0.5941	0.4221	0.6312	0.4986
cg21787989	II	1	236681580	R	236681581	236681581	rs17753447	SNP	G	A	0.0904553	0.0169	0.0654	0.0915	0.1779	0.1037
cg06496484	II	2	176946509	F	176946509	176946509	rs76494921	SNP	C	A	0.0848642	0.3085	0.0634	0.0325	0.004	0.0072
cg07466829	II	20	4948247	F	4948248	4948248	rs2748901	SNP	G	A	0.60024	0.4087	0.6616	0.7519	0.5249	0.6124
cg12219587	II	10	101368916	R	101368917	101368917	rs4917873	SNP	G	A	0.423722	0.4802	0.4162	0.4523	0.3648	0.3833
cg11615102	II	6	30113877	F	30113878	30113878	rs73426382	SNP	G	A	0.0736821	0.0675	0.0358	0.1581	0.0219	0.0504
cg03391002	II	12	108566377	F	108566378	108566378	rs1365311	SNP	G	A	0.679912	0.9038	0.7771	0.379	0.7505	0.6888
cg24583179	I	5	180229965	F	180229966	180229966	rs62407769	SNP	G	A	0.170327	0.2569	0.2045	0.1498	0.1352	0.0865
cg13487422	I	8	69655786	R	69655786	69655786	rs149299730	SNP	C	T	0.0591054	0.0069	0.0746	0.0469	0.1044	0.0706
cg03444934	II	16	83171314	R	83171315	83171315	rs16959393	SNP	G	A	0.152356	0.1438	0.2127	0.0605	0.2386	0.1297
cg17111780	II	15	69591898	R	69591899	69591899	rs113603495	SNP	G	T	0.102037	0.1349	0.1155	0.0938	0.0994	0.0548
cg11657665	II	19	10697800	F	10697801	10697801	rs75192074	SNP	G	T	0.147764	0.0685	0.1769	0.0552	0.3131	0.1585
cg18079296	II	10	1330769	R	1330769	1330769	rs35969164	SNP	C	T	0.301917	0.4117	0.5501	0.0144	0.339	0.2867
cg08412936	II	6	31097051	R	31097052	31097052	rs9501055	SNP	G	A	0.256789	0.1825	0.271	0.3873	0.1909	0.1916
cg00178522	II	6	6887401	F	6887402	6887402	rs17142647	SNP	G	A	0.0521166	0.004	0.0215	0.1679	0.003	0.0159
cg11725415	II	4	736485	R	736485	736485	rs55990625	SNP	C	T	0.192891	0.2083	0.2536	0.0651	0.2634	0.2262
cg22508145	II	19	17015427	R	17015428	17015428	rs773863	SNP	G	A	0.332668	0.0585	0.2965	0.5378	0.3728	0.3329
cg20972466	II	16	89679595	F	89679596	89679596	rs79604922	SNP	G	A	0.105032	0.4931	0.0143	0.0015	0.004	0.013
cg07807202	II	2	83413641	F	83413641	83413641	rs62149009	SNP	C	T	0.124002	0.127	0.1022	0.1543	0.0825	0.1527
cg01062318	II	8	52682368	F	52682368	52682368	rs7008721	SNP	C	T	0.212061	0.3194	0.0961	0.3949	0.0398	0.121
cg05467918	II	1	76189945	R	76189946	76189946	rs61797339	SNP	G	T	0.189097	0.0228	0.2014	0.1604	0.3042	0.3012
cg09303484	I	7	152700764	F	152700765	152700765	rs521475	SNP	G	T	0.953874	0.999	0.9642	0.9077	0.9503	0.9669
cg14443404	II	4	25614802	R	25614764	25614802	rs566278879	INDEL	TGTTGAGTCAAATGCCAAACGTTGAGTCAAATGCCAAAC	T	0.144569	0.0605	0.1033	0.2542	0.1541	0.1023
cg03466780	II	9	140247365	F	140247365	140247365	rs28688712	SNP	C	T	0.337061	0.5744	0.4356	0.1914	0.3022	0.1816
cg03906697	I	7	5395900	R	5395901	5395901	rs7780947	SNP	G	A	0.0565096	0.0387	0.0112	0.115	0.0099	0.1023
cg10128085	II	22	46644176	F	46644177	46644177	rs61748935	SNP	G	A	0.0786741	0.002	0.0307	0.2156	0.0497	0.0389
cg14659698	I	11	64216417	F	64216418	64216418	rs894462	SNP	G	C	0.695487	0.88	0.726	0.4372	0.7217	0.8386
cg23475993	I	17	43221807	R	43221808	43221808	rs71373536	SNP	G	A	0.198482	0.2183	0.3067	0.0477	0.2734	0.196
cg13424603	II	3	189304507	R	189304508	189304508	rs12635565	SNP	G	A	0.0513179	0.0982	0.0767	8e-04	0.0666	0.0216
cg21480464	I	17	17457767	R	17457768	17457768	rs9905032	SNP	G	A	0.100839	0.001	0.0245	0.2814	0.0696	0.0548
cg06825310	II	2	192167928	F	192167929	192167929	rs11677694	SNP	G	A	0.507388	0.6518	0.4663	0.3283	0.5835	0.5865
cg09667515	II	14	99221105	F	99221106	99221106	rs71418604	SNP	G	A	0.124002	0.1776	0.1922	0.034	0.0736	0.1945
cg27659796	II	17	1053794	F	1053794	1053794	rs2245293	SNP	C	T	0.398163	0.6181	0.4213	0.2035	0.3926	0.4251
cg21702625	II	18	3502812	F	3502813	3502813	rs66586243	SNP	G	A	0.146765	0.1528	0.1421	0.0734	0.2326	0.1599
cg16125385	II	4	7502594	F	7502594	7502594	rs7665773	SNP	C	T	0.063099	0.0198	0.0041	0.1929	0.0129	0.0346
cg09694923	II	5	42564561	F	42564562	42564562	rs12520276	SNP	G	A	0.0549121	0.1776	0.0665	8e-04	0.001	0.0418
cg08272331	II	12	8544796	F	8544796	8544796	ss1388073202	SNP	C	G	0.432907	0.2937	0.5624	0.3351	0.499	0.5432
cg16769976	I	16	89900194	R	89900195	89900195	rs62054257	SNP	G	A	0.0754792	0.2718	0.0194	0.0038	0.0626	0.0245
cg00106112	II	2	23791784	R	23791785	23791785	rs72849625	SNP	G	A	0.186302	0.2054	0.1237	0.2678	0.0577	0.2781
cg24760581	II	6	32557970	F	32557970	32557970	rs9270341	SNP	C	T	0.723442	0.7222	0.6718	0.7837	0.6869	0.7363
cg13430687	II	15	70367249	R	70367250	70367250	rs80159870	SNP	G	A	0.0634984	0.1954	0.0971	0	0.0129	0.0187
cg18359218	II	19	8574557	R	8574557	8574557	rs55652837	SNP	C	T	0.205471	0.1746	0.1391	0.3026	0.1998	0.1671
cg05518522	II	9	100507444	R	100507445	100507445	rs73484450	SNP	G	A	0.186302	0.4127	0.0818	0.1278	0.0716	0.2824
cg15852849	II	19	2381516	R	2381516	2381516	rs10423793	SNP	C	T	0.499002	0.5595	0.409	0.6127	0.3171	0.585
cg03615852	I	9	72843172	F	72843172	72843172	rs75793404	SNP	C	T	0.104433	0.2153	0.1943	0.0061	0.0855	0.0317
cg06833284	II	16	54115828	R	54115829	54115829	rs12596638	SNP	G	A	0.205871	0.3313	0.1994	0.18	0.1819	0.1167
cg15290312	I	17	76897139	F	76897139	76897139	rs4789864	SNP	C	T	0.46905	0.3214	0.3763	0.7035	0.4394	0.4107
cg11610140	I	3	16647016	R	16647017	16647017	rs74578837	INDEL	G	GC	1	1	1	1	1	1
cg15048554	I	12	107711934	F	107711934	107711934	rs1426453	SNP	C	A	0.712859	0.7173	0.7301	0.7065	0.666	0.7622
cg17742903	II	12	63108809	R	63108809	63108809	rs748175	SNP	C	T	0.135982	0.1657	0.1155	0.2088	0.0865	0.0548
cg03698307	II	7	35634350	F	35634350	35634350	rs343711	SNP	C	G	0.717452	0.7659	0.7505	0.9508	0.4284	0.5749
cg00423482	II	8	37946284	R	37946285	37946285	rs75045568	SNP	G	A	0.100839	0.249	0.1155	0.0265	0.0258	0.1153
cg02924372	II	7	150434471	R	150434472	150434472	rs6965571	SNP	G	A	0.132987	0.0079	0.1135	0.2216	0.169	0.121
cg26069044	II	11	124613956	R	124613957	124613957	rs55661361	SNP	G	A	0.405751	0.2976	0.2444	0.7519	0.3509	0.2104
cg10804726	I	17	72270433	F	72270423	72270433	rs5822035	INDEL	GAGCCGCGACC	G	0.382987	0.7728	0.3824	0.0953	0.3151	0.464
cg11607710	II	12	125020250	F	125020250	125020250	rs58217600	SNP	C	T	0.0844649	0.1845	0.1227	0.0045	0.0845	0.0375
cg16191297	II	8	140926709	R	140926710	140926710	rs11777849	SNP	G	A	0.235423	0.2976	0.272	0.2784	0.1431	0.1455
cg20496693	I	7	1177635	F	1177634	1177643	rs142588583	INDEL	ACGCACCGGC	A	0.564896	0.3542	0.4233	0.8858	0.507	0.5432
cg25013753	II	10	49654342	F	49654342	49654342	rs1051508	SNP	C	T	0.478435	0.628	0.3845	0.3336	0.6054	0.4856
cg03547247	II	20	597387	R	597387	597387	rs55778346	SNP	C	A	0.0690895	0.0298	0.1472	0.0847	0.0398	0.0288
cg21078077	I	7	997617	F	997617	997617	rs75180717	SNP	C	T	0.0533147	0.2073	0.0051	0.0121	0.0209	0.0231
cg27084028	II	7	6836436	R	6836437	6836437	rs2528352	SNP	G	T	0.278554	0.5417	0.3436	0.1679	0.1471	0.2061
cg01168983	II	2	121141060	R	121141060	121141060	rs12479311	SNP	C	T	0.132588	0.0655	0.1595	0.0582	0.2068	0.2262
cg23988024	I	19	594272	R	594272	594272	rs4919814	SNP	C	G;T	0.00279553;0.326677	0;0.6171	0;0.4693	0.0098;0.0658	0;0.2664	0.0014;0.2882
cg20966549	II	11	19790796	F	19790797	19790797	rs55675526	SNP	G	A	0.0764776	0.005	0.1022	0.0696	0.1243	0.0879
cg23464504	II	20	23972451	F	23972452	23972452	rs6049286	SNP	G	A	0.119609	0.1696	0.0879	0.1861	0.0427	0.0764
cg16119493	II	8	33969164	R	33969165	33969165	rs1495212	SNP	G	C	0.325679	0.2946	0.182	0.6029	0.1968	0.232
cg10099574	II	17	80888247	R	80888248	80888248	rs73368923	SNP	G	A	0.0579073	0.0317	0.092	0.0938	0.0239	0.0288
cg04390683	II	6	30900149	R	30900150	30900150	rs3095151	SNP	G	T	0.102636	0.0218	0.0613	0.1687	0.1551	0.0764
cg02179473	II	8	126711942	R	126711943	126711943	rs13271980	SNP	G	A	0.295927	0.126	0.1288	0.6831	0.1799	0.2089
cg18890112	I	1	18367799	F	18367766	18367801	rs556820831	INDEL	GCGTGGTAAGCCTCCCCCTGTACAGTCTGTCCTCGT	G	0.0676917	0.1567	0.1104	0.0333	0.0179	0.0159
cg12513911	II	13	115048025	R	115048026	115048026	rs7991394	SNP	G	C	0.0760783	0.0526	0.2004	0.0363	0.0586	0.036
cg20426275	II	7	127720749	R	127720750	127720750	rs73238100	SNP	G	A	0.0894569	0.0913	0.1626	0.0333	0.1014	0.0735
cg26338627	I	1	220640309	R	220640309	220640309	rs7552884	SNP	C	T	0.617212	0.5268	0.726	0.4402	0.8062	0.6585
cg25585323	I	13	25872067	R	25872068	25872068	rs55695888	SNP	G	A	0.0744808	0.002	0.093	0.0098	0.2038	0.0893
cg13564529	II	9	136822302	F	136822302	136822302	rs635739	SNP	C	T	0.306909	0.375	0.3507	0.1188	0.4006	0.3689
cg17533797	I	7	1120003	F	1120003	1120003	rs10273854	SNP	C	G;T	0.0511182;0.00279553	0.0635;0	0.0041;0	0.0787;0.0098	0.0517;0.001	0.0461;0
cg17518223	II	5	170998791	R	170998791	170998791	rs2879420	SNP	C	T	0.746206	0.7738	0.6738	0.7542	0.7376	0.8055
cg00568405	II	11	84235356	R	84235357	84235357	rs11234067	SNP	G	A	0.0954473	0.1409	0.2014	0.0015	0.1024	0.049
cg16280883	II	7	12755719	R	12755719	12755719	rs7801894	SNP	C	G	0.160942	0.0536	0.1339	0.3283	0.1193	0.0965
cg14115431	I	4	41314429	F	41314429	41314429	rs11940904	SNP	C	T	0.316494	0.1508	0.2423	0.5166	0.33	0.2608
cg12999291	II	6	31123569	F	31123569	31123569	rs9263783	SNP	C	A;T	0.00159744;0.114417	0;0.0625	0.0082;0.0532	0;0.1528	0;0.168	0;0.1254
cg04922606	II	6	170703742	F	170703743	170703743	rs9295404	SNP	G	A	0.59405	0.124	0.59	0.7852	0.7455	0.6988
cg02459680	II	14	95523135	F	95523135	95523135	rs10134473	SNP	C	T	0.132788	0.1161	0.046	0.3094	0.0338	0.0865
cg18624102	II	19	39523840	R	39523841	39523841	rs11670486	SNP	G	A	0.441693	0.4812	0.3722	0.4516	0.503	0.3746
cg05365543	II	8	8647066	F	8647067	8647067	rs73201840	SNP	G	T	0.237021	0.0327	0.184	0.4259	0.2853	0.1787
cg09165004	I	5	55117749	F	55117749	55117749	rs115415875	SNP	C	T	0.0567093	0	0.0031	0.1634	0.0408	0.0346
cg03685710	II	11	111298699	R	111298699	111298699	rs4938597	SNP	C	T	0.195288	0.1984	0.2771	0.0809	0.2425	0.2248
cg02433893	II	6	121752366	R	121752367	121752367	rs6911179	SNP	G	A	0.123403	0.2222	0.0389	0.1354	0.0815	0.1369
cg12397118	II	13	111543042	R	111543043	111543043	rs9515307	SNP	G	A	0.166134	0.0218	0.229	0.0431	0.3678	0.2291
cg20601736	II	8	652315	R	652315	652315	rs34140873	SNP	C	A	0.161142	0.0486	0.2791	0.0545	0.2803	0.1888
cg09255886	II	1	23467060	R	23467061	23467061	rs74902245	SNP	G	A	0.132388	0.001	0.1329	0.2201	0.1759	0.0922
cg11551792	II	11	130505113	F	130505113	130505113	rs12804754	SNP	C	A	0.0613019	0.002	0.0297	0.1437	0.0557	0.0432
cg01541565	II	6	32606385	F	32606385	32606385	rs9272514	SNP	C	T	0.318091	0.3522	0.316	0.2194	0.341	0.4265
cg00668619	I	7	105332279	F	105332279	105332279	rs62487040	SNP	C	T	0.090655	0	0.0593	0.0242	0.2654	0.1398
cg22256607	II	8	41648357	R	41648358	41648358	rs10958699	SNP	G	A	0.321685	0.13	0.363	0.3132	0.3718	0.4856
cg04408751	II	10	104378688	R	104378688	104378692	rs573264069	INDEL	CGTGT	C	0.209265	0.1419	0.2045	0.1853	0.3191	0.2003
cg01830793	II	19	30588365	F	30588366	30588366	rs416825	SNP	G	A;T	0.0505192;0.000798722	0.004;0.004	0.0409;0	0.0764;0	0.0656;0	0.0605;0
cg04419157	II	4	157893306	F	157893307	157893307	rs117126909	SNP	G	A	0.0656949	0.1716	0.0879	0.003	0.0099	0.0807
cg05408313	I	13	101109204	F	101109205	101109205	rs6491560	SNP	G	C	0.108826	0.0288	0.1022	0.2693	0.0388	0.0303
cg21320242	II	17	37784895	R	37784896	37784896	rs33932099	SNP	G	A	0.0503195	0	0.0061	0.1596	0.0109	0.0346
cg03282572	II	11	20077814	F	20077815	20077815	rs16937388	SNP	G	A	0.0964457	0.2153	0.0685	0.0144	0.1272	0.0749
cg21028319	II	8	38847958	R	38847959	38847959	rs4733964	SNP	G	A;T	0.0209665;0.338059	0;0.1984	0;0.3415	0.0772;0.4236	0.001;0.3628	0.0029;0.3372
cg03386329	II	16	10731620	F	10731621	10731621	rs2430644	SNP	G	A	0.398363	0.1111	0.456	0.3691	0.672	0.3934
cg01296877	II	1	2274955	R	2274956	2274956	rs4648828	SNP	G	A	0.288738	0.3929	0.4008	0.1044	0.335	0.2637
cg01479912	I	2	10951911	F	10951911	10951911	rs2357821	SNP	C	G	0.457668	0.4613	0.638	0.1899	0.5845	0.5245
cg06458036	II	18	33514330	R	33514330	33514330	rs72889073	SNP	C	T	0.240216	0.2589	0.1984	0.3903	0.1382	0.134
cg17302580	II	8	857079	R	857080	857080	rs871849	SNP	G	A	0.152756	0.3065	0.089	0.1286	0.1441	0.0778
cg07917191	II	2	103116520	R	103116521	103116521	rs59694233	SNP	G	A	0.139577	0.0258	0.1431	0.2542	0.1292	0.0965
cg17821453	II	1	59008471	R	59008472	59008472	rs60726128	SNP	G	A	0.120407	0.0486	0.1483	0.1225	0.1819	0.0922
cg05264324	II	4	153588026	R	153588026	153588026	rs7670831	SNP	C	T	0.127596	0.0466	0.0307	0.3343	0.0746	0.0648
cg25575831	II	7	63031275	F	63031276	63031276	rs58298062	SNP	G	C	0.118411	0.13	0.1513	0.0809	0.1262	0.1153
cg21863998	II	11	19770288	F	19770288	19770288	rs35227619	INDEL	C	CAG	0.516573	0.374	0.6738	0.5855	0.4821	0.4207
cg01494083	II	16	83838761	F	83838762	83838762	rs8051125	SNP	G	T	0.0611022	0	0	0.2231	0	0.0159
cg17671621	II	2	242077496	F	242077496	242077496	rs1470414	SNP	C	T	0.222444	0.1716	0.2117	0.115	0.3728	0.2983
cg03958259	II	16	80674331	R	80674332	80674332	rs59482367	SNP	G	A	0.0559105	0	0	0.2027	0.001	0.0159
cg19877741	I	7	644219	F	644219	644219	rs144615544	SNP	C	T	0.0611022	0.0923	0.0409	0.0507	0.0815	0.0346
cg03120254	II	2	237764677	R	237764677	237764677	rs35820188	SNP	C	T	0.240216	0.0397	0.2004	0.4334	0.2356	0.2262
cg12969533	II	13	93969707	R	93969708	93969708	rs7337675	SNP	G	C	0.644369	0.7708	0.6012	0.621	0.5547	0.696
cg09730302	II	10	128595047	F	128595048	128595048	rs12359147	SNP	G	A	0.114816	0.2252	0.1718	0.0083	0.0964	0.1037
cg03497872	I	16	1275895	F	1275896	1275896	rs9925427	SNP	G	A	0.60004	0.8601	0.4959	0.525	0.5348	0.6066
cg22274273	II	6	135137590	F	135137590	135137590	rs66642806	SNP	C	T	0.479633	0.4692	0.5767	0.3926	0.5258	0.4568
cg11885221	I	13	25620993	R	25620994	25620994	rs9551174	SNP	G	A	0.334265	0.255	0.3814	0.3926	0.3032	0.317
cg16344787	II	15	75444033	R	75444033	75444033	rs8025412	SNP	C	T	0.699081	0.7986	0.6902	0.6687	0.6342	0.719
cg26701510	II	6	29715062	R	29715062	29715062	rs1622228	SNP	C	T	0.604233	0.5893	0.7209	0.553	0.5398	0.6527
cg26701510	II	6	29715062	R	29715063	29715063	rs1622223	SNP	G	A	0.292332	0.2599	0.3896	0.2375	0.2455	0.3746
cg04295406	II	9	97403720	R	97403720	97403720	rs4111369	SNP	C	T	0.150559	0.2302	0.1391	0.1233	0.0815	0.2032
cg21659206	I	11	471874	R	471875	471875	rs78978290	SNP	G	A	0.101837	0.2679	0.1166	0.0068	0.0716	0.0648
cg14797147	II	5	124309096	R	124309097	124309097	rs62372824	SNP	G	A	0.383786	0.4137	0.4121	0.2663	0.3678	0.5476
cg04478180	II	4	76932862	R	76932863	76932863	rs35569453	SNP	G	T	0.0784744	0.12	0.1534	0.025	0.0328	0.0807
cg24669311	I	17	20747058	F	20747059	20747059	rs111297972	SNP	G	A	0.417133	0.3115	0.3957	0.5537	0.3748	0.402
cg18793512	II	2	30458365	F	30458366	30458366	rs73923292	SNP	G	A	0.0636981	0.001	0	0.2247	0.002	0.0274
cg27197156	II	15	77310645	F	77310646	77310646	rs3812912	SNP	G	A	0.0557109	0.0685	0.0368	0.087	0.0358	0.0331
cg24861399	II	2	135072000	R	135072001	135072001	rs7575908	SNP	G	A	0.544928	0.6687	0.5675	0.2421	0.666	0.7349
cg04295202	II	6	30040705	R	30040706	30040706	rs2074481	SNP	G	C	0.195088	0.1905	0.1575	0.3109	0.0964	0.1772
cg06718159	II	17	27338116	F	27338116	27338116	rs12949998	SNP	C	T	0.207069	0.1954	0.2986	0.2799	0.1093	0.098
cg17220548	II	4	161925248	F	161925248	161925248	rs62327116	SNP	C	A;T	0.0816693;0.000399361	0.1399;0.001	0.0399;0.001	0.0083;0	0.1581;0	0.085;0
cg05314124	I	14	56471704	F	56471705	56471705	rs1188196	SNP	G	T	0.316094	0.4851	0.2505	0.0703	0.4573	0.4265
cg00773700	I	8	144557035	R	144557036	144557036	rs11136297	SNP	G	A	0.216454	0.0685	0.1943	0.2769	0.2843	0.2493
cg21783012	II	1	2710376	R	2710377	2710377	rs67373773	SNP	G	A	0.285343	0.3571	0.2372	0.0908	0.4423	0.3919
cg11666534	II	22	23922551	F	23922552	23922552	rs9624216	SNP	G	A	0.139577	0.1905	0.1442	0.1324	0.0885	0.147
cg14690857	I	1	248738747	F	248738748	248738748	rs1782201	SNP	G	T	0.0926518	0	0	0.3427	0.002	0.013
cg01987525	II	14	95883697	R	95883698	95883698	rs1631167	SNP	G	C	0.202077	0.0347	0.2168	0.2716	0.2962	0.1556
cg00103126	II	4	82376621	F	82376621	82376621	rs1444891	SNP	C	T	0.21905	0.0258	0.0961	0.5696	0.1441	0.1138
cg22538061	II	5	163479998	F	163479999	163479999	rs28575298	SNP	G	T	0.358027	0.5208	0.3323	0.3888	0.2256	0.2911
cg17421046	II	6	32608879	F	32608880	32608880	rs28383432	SNP	G	A	0.290335	0.3026	0.2914	0.2474	0.2833	0.3631
cg07172707	II	8	143814539	R	143814539	143814539	rs2572913	SNP	C	G	0.275559	0.4246	0.2832	0.2769	0.1948	0.1628
cg13506281	II	13	29914200	R	29914201	29914201	rs11147379	SNP	G	A	0.249401	0.1429	0.1738	0.4372	0.2485	0.1542
cg19128026	II	8	1792615	F	1792615	1792615	rs113022086	SNP	C	T	0.0882588	0.0079	0.0123	0.2005	0.0944	0.0893
cg21954650	II	15	26487777	F	26487778	26487778	rs72693510	SNP	G	A	0.226238	0.5456	0.274	0.1135	0.0895	0.1081
cg08368788	I	7	94537033	R	94537033	94537033	rs142221536	INDEL	C	CT	0.200679	0.2817	0.1973	0.1899	0.1014	0.2522
cg27202779	I	7	3020536	F	3020536	3020536	rs79797575	SNP	C	T	0.0611022	0.1756	0.0644	0.0023	0.0507	0.0173
cg09767312	II	6	34724741	F	34724742	34724742	rs73415781	SNP	G	C	0.107428	0.3016	0.0941	0.0212	0.0596	0.0778
cg05696465	II	2	71229194	F	71229195	71229195	rs66584237	SNP	G	A	0.122404	0.1558	0.0879	0.0522	0.2127	0.1254
cg20105610	II	18	67064386	F	67064387	67064387	rs1500982	SNP	G	A	0.199481	0.0407	0.1401	0.4395	0.1133	0.1816
cg01629746	II	15	80503618	F	80503618	80503618	rs59372338	SNP	C	T	0.183307	0.2758	0.2168	0.1369	0.17	0.1095
cg03783309	II	1	35414430	F	35414430	35414430	rs77236763	SNP	C	T	0.0870607	0.249	0.0818	0.0484	0.0199	0.0303
cg26294145	I	14	106086764	R	106086764	106086764	rs4983477	SNP	C	G	0.865415	1	1	0.5144	0.995	0.9611
cg19172468	II	6	44151803	R	44151804	44151804	rs41282656	SNP	G	C	0.0790735	0.001	0.0849	0.0681	0.164	0.0821
cg07225509	II	5	153622812	R	153622812	153622812	rs2122896	SNP	C	T	0.663538	0.8571	0.6217	0.4592	0.7018	0.7752
cg09993718	II	11	117670657	F	117670657	117670657	rs7125694	SNP	C	T	0.521166	0.3433	0.4233	0.711	0.5179	0.5605
cg11183535	II	7	157654985	F	157654985	157654985	rs112752656	SNP	C	G	0.0782748	0.0724	0.1002	0.121	0.0408	0.0288
cg08457232	I	10	1135600	F	1135582	1135608	rs71930905	INDEL	AGCCTTCCCGTGCTCACCCGCAGTTCG	A	0.362819	0.376	0.3834	0.2723	0.4304	0.389
cg26941787	II	12	76023400	R	76023401	76023401	rs7958760	SNP	G	A	0.423123	0.38	0.453	0.4244	0.3946	0.4827
cg14373220	I	14	102357944	R	102357945	102357945	rs2720216	SNP	G	A	0.212859	0.2778	0.1646	0.292	0.1362	0.147
cg12248480	I	6	81283368	R	81283369	81283369	rs4527663	SNP	G	A	0.429712	0.4901	0.5838	0.2776	0.3718	0.4986
cg17137457	I	22	51017166	R	51017167	51017167	rs3810647	SNP	G	A	0.0698882	0.1032	0.136	0.0076	0.0338	0.0994
cg21720265	II	6	31464955	F	31464955	31464955	rs3828910	SNP	C	T	0.3748	0.4623	0.4049	0.3147	0.3221	0.3963
cg01991743	II	6	33053608	R	33053609	33053609	rs11551421	SNP	G	A	0.114816	0.4018	0.0307	0.0363	0.0567	0.0504
cg20026367	II	7	130875551	R	130875552	130875552	rs326234	SNP	G	A	0.211462	0.0446	0.1656	0.3873	0.159	0.2594
cg21675871	I	11	69813397	F	69813398	69813398	rs10897979	SNP	G	A	0.685903	0.7381	0.8476	0.4871	0.7396	0.683
cg16655404	I	1	16161388	R	16161389	16161389	rs11586911	SNP	G	A	0.0760783	0	0.001	0.2708	0.006	0.0231
cg15718583	I	3	184231385	R	184231385	184231385	rs35133886	SNP	C	T	0.848642	0.9782	0.8374	0.7042	0.8728	0.9164
cg21524061	II	4	38825551	R	38825552	38825552	rs12650224	SNP	G	A	0.213259	0.2837	0.1994	0.3306	0.0338	0.1671
cg15935227	I	7	157934685	F	157934685	157934685	rs56167747	SNP	C	T	0.214058	0.0169	0.0879	0.562	0.1113	0.1643
cg18184703	II	8	28242918	R	28242919	28242919	rs536429463	INDEL	G	GC	0.295327	0.3968	0.2526	0.298	0.2028	0.3372
cg24120210	I	7	4876057	R	4876057	4876057	rs3763384	SNP	C	T	0.250998	0.3264	0.3967	0.0401	0.2873	0.2853
cg07637599	I	12	131482237	R	131482237	131482237	rs7313771	SNP	C	T	0.23123	0.1498	0.1953	0.27	0.3131	0.2075
cg08784311	I	16	89632724	F	89632725	89632725	rs12932628	SNP	G	T	0.304313	0.1101	0.2597	0.3343	0.4563	0.3718
cg11286989	II	13	76057739	F	76057740	76057740	rs3812847	SNP	G	A;C	0.282149;0.104633	0.2183;0.2837	0.1524;0.1094	0.2988;0.0061	0.339;0.0785	0.4438;0.0634
cg01608425	II	12	133209653	R	133209653	133209653	rs5745019	SNP	C	T	0.699081	0.7788	0.6053	0.7844	0.5656	0.7464
cg05518448	II	4	5720406	F	5720407	5720407	rs113972811	SNP	G	A	0.0694888	0.001	0.1309	0.0076	0.16	0.0692
cg10831113	II	1	222168110	F	222168110	222168110	rs11118924	SNP	C	T	0.269569	0.1736	0.3262	0.2958	0.3181	0.2089
cg22874268	I	7	155664408	R	155664408	155664408	rs11765352	SNP	C	T	0.215256	0.3333	0.316	0.0431	0.2018	0.2493
cg14228300	I	7	45961074	F	45961075	45961075	rs2854744	SNP	G	T	0.532947	0.7629	0.4611	0.5734	0.4573	0.3329
cg10452588	II	6	32546743	F	32546743	32546743	rs1064707	SNP	C	T	0.704073	0.7073	0.6288	0.7746	0.669	0.7219
cg27628932	II	17	2361562	R	2361562	2361562	rs72805754	SNP	C	T	0.101438	0.3294	0.0266	0.0197	0.0229	0.1455
cg20723599	II	17	3483321	R	3483317	3483322	rs147310814	INDEL	CCCCCG	C	0.317692	0.5536	0.2301	0.1301	0.4066	0.3271
cg20310749	II	15	49256375	F	49256375	49256375	rs12900666	SNP	C	A	0.17492	0.2649	0.1421	0.0113	0.333	0.1729
cg13085030	I	7	1090504	R	1090505	1090505	rs12701713	SNP	G	A	0.196286	0.1448	0.1493	0.2239	0.2157	0.2565
cg06634367	I	17	9806770	F	9806771	9806771	rs6503268	SNP	G	A	0.488219	0.5427	0.4468	0.4349	0.505	0.5447
cg13119216	II	4	82254295	R	82254295	82254295	rs10026720	SNP	C	T	0.0640974	0	0.0174	0.2194	0.001	0.0187
cg17230281	II	20	31226665	F	31226666	31226666	rs141986943	INDEL	G	GCTCCC	0.116014	0.2173	0.183	0.0076	0.1103	0.0893
cg07786842	I	12	102457300	F	102457301	102457301	rs79077890	SNP	G	A	0.0960463	0.2976	0.0726	0	0.0129	0.1398
cg25291250	II	15	56531754	F	56531755	56531755	rs12594038	SNP	G	A	0.223243	0.4841	0.3364	0.0628	0.1133	0.1499
cg23091083	II	9	90293075	R	90293076	90293076	rs11141942	SNP	G	A	0.0636981	0	0	0.233	0	0.0159
cg05710982	II	4	147573410	F	147573411	147573411	rs73855603	SNP	G	A;T	0.0605032;0.000399361	0;0	0.002;0.002	0.1936;0	0.0199;0	0.036;0
cg09449747	II	5	1871633	F	1871634	1871634	rs6882918	SNP	G	A	0.40595	0.3165	0.3354	0.5507	0.3678	0.415
cg01048187	II	12	120538681	R	120538681	120538681	rs76676282	SNP	C	T	0.0746805	0.0317	0.0869	0.1747	0.0099	0.0231
cg09477447	II	19	27733670	F	27733670	27733670	rs551329571	SNP	C	T	0.0672923	0.0129	0.1237	0.0817	0.0517	0.062
cg27527626	I	12	132665291	F	132665291	132665291	rs73164986	SNP	C	T	0.173323	0.3482	0.0982	0.2708	0.0179	0.0648
cg04913851	II	11	120545098	R	120545098	120545098	rs61902672	SNP	C	T	0.160543	0.0169	0.2597	0.2345	0.1421	0.1153
cg15839114	II	10	43811507	F	43811507	43811507	rs72785230	SNP	C	A	0.109824	0.0129	0.0982	0.1959	0.1014	0.1153
cg16027775	I	3	127453872	F	127453873	127453873	rs61407827	SNP	G	A	0.114018	0.0248	0.1033	0.2224	0.0954	0.0793
cg04344225	II	10	9328651	F	9328651	9328651	rs10491003	SNP	C	T	0.104034	0.0367	0.0552	0.1339	0.1014	0.2176
cg04438156	II	2	16650582	F	16650583	16650583	rs6742443	SNP	G	A	0.091853	0	0.0256	0.3003	0.0149	0.0331
cg11934288	II	7	84582552	R	84582552	84582552	rs2141415	SNP	C	T	0.376997	0.3313	0.2853	0.5446	0.339	0.3084
cg05873820	II	3	14506503	R	14506503	14506503	rs7610741	SNP	C	A	0.542133	0.4514	0.5746	0.7557	0.4632	0.3357
cg04936346	II	1	247682919	R	247682920	247682920	rs1881794	SNP	G	A;C	0.0315495;0.760783	0;0.9712	0;0.9305	0.1097;0.4213	0;0.834	0.0187;0.7565
cg10032131	I	11	57283055	F	57283056	57283056	rs2649666	SNP	G	C	0.499401	0.7401	0.5542	0.3169	0.4394	0.5072
cg14815466	II	8	144002184	R	144002184	144002184	rs7844961	SNP	C	T	0.0922524	0.002	0.0685	0.2088	0.0755	0.0591
cg01886237	II	4	122378794	F	122378794	122378794	rs7672374	SNP	C	T	0.311901	0.4712	0.2904	0.3442	0.168	0.2579
cg09139227	I	10	70091650	R	70091651	70091651	rs28365926	SNP	G	C	0.114617	0.1716	0.1391	0.1256	0.0318	0.0965
cg10299852	II	6	5766478	R	5766479	5766479	rs79809250	SNP	G	A	0.134784	0.2073	0.1401	0.1309	0.0308	0.1801
cg22454227	I	17	30186375	R	30186375	30186375	rs576191809	INDEL	C	CGGGGGCGGGGCGGCGCA	0.495208	0.506	0.5194	0.3661	0.6491	0.4683
cg08332163	II	1	26670609	R	26670609	26670609	rs34370465	SNP	C	T	0.204872	0.2659	0.1452	0.1142	0.2913	0.2478
cg10719792	II	7	12735409	F	12735410	12735410	rs11976257	SNP	G	A	0.252196	0.1835	0.2178	0.534	0.0875	0.1023
cg03940883	II	16	14380714	R	14380715	14380715	rs246176	SNP	G	A	0.374601	0.5565	0.3466	0.3086	0.3917	0.2507
cg13120932	II	9	6925240	F	6925240	6925240	rs59967511	SNP	C	T	0.296526	0.3393	0.4202	0.1914	0.341	0.196
cg02759193	II	5	1194595	R	1194595	1194595	rs55644535	SNP	C	T	0.0503195	0	0	0.1778	0	0.0245
cg08023527	II	19	5994823	R	5994823	5994826	rs71942694	INDEL	CGAG	C	0.164736	0.0794	0.1687	0.0719	0.339	0.2075
cg11621301	I	10	131560063	F	131560064	131560064	rs73377882	SNP	G	A	0.0684904	0	0	0.2458	0.001	0.0245
cg01317752	II	X	7810800	R	7810800	7810800	rs2529876	SNP	C	T	0.637616	0.5955	0.5919	0.6889	0.6475	0.6489
cg24135151	II	12	133132982	F	133132982	133132982	rs12823391	SNP	C	T	0.0722843	0.0308	0.1115	0.0809	0.0855	0.0418
cg24135151	II	12	133132982	F	133132983	133132983	rs115560910	SNP	G	A	0.0605032	0.1171	0.0245	0.1127	0.0099	0.0029
cg07764059	II	7	94538894	F	94538894	94538894	rs35383103	SNP	C	T	0.109425	0.1448	0.1288	0.0174	0.0964	0.2248
cg25706257	I	1	6390530	F	6390531	6390531	rs60318219	SNP	G	A	0.0894569	0.0208	0.0624	0.2474	0.0159	0.0331
cg06036563	I	10	134040367	R	134040367	134040367	rs12413251	SNP	C	T	0.0852636	0.1825	0.0828	0.0242	0.0805	0.0706
cg05416337	II	18	49865270	R	49865271	49865271	rs17753970	SNP	G	A	0.378594	0.498	0.4059	0.3321	0.3012	0.3674
cg15070960	II	1	21682360	R	21682361	21682361	rs10916967	SNP	G	A	0.0656949	0.001	0.0521	0.1362	0.0706	0.0375
cg11048329	II	14	93630158	F	93630159	93630159	rs72706475	SNP	G	A	0.20028	0.2073	0.2209	0.1271	0.2753	0.1916
cg03714923	II	16	87606799	F	87606800	87606800	rs862224	SNP	G	A	0.573882	0.5843	0.772	0.5076	0.5586	0.428
cg23958370	II	4	7267558	R	7267559	7267559	rs58168135	SNP	G	A	0.173922	0.2073	0.3006	0.146	0.1193	0.0793
cg21658515	II	15	90296985	F	90296986	90296986	rs62023449	SNP	G	A	0.0676917	0.0744	0.0491	0.1097	0.0417	0.0418
cg16120147	I	8	143852587	R	143852588	143852588	rs62525624	SNP	G	A	0.351038	0.1974	0.3569	0.3812	0.4175	0.4121
cg23893060	II	22	45498115	F	45498115	45498115	rs8141541	SNP	C	A	0.221246	0.2292	0.1391	0.2723	0.2465	0.1916
cg02078724	II	3	194367758	R	194367758	194367758	rs1705988	SNP	C	G;T	0.767372;0.0351438	0.9395;0.001	0.8425;0.0153	0.5938;0.0295	0.7654;0.0835	0.745;0.0533
cg07969781	II	6	33282628	F	33282628	33282628	rs1061783	SNP	C	T	0.52516	0.3879	0.6196	0.5681	0.507	0.536
cg25307521	II	1	15355981	R	15355982	15355982	rs55698907	SNP	G	A	0.0826677	0.0774	0.0573	0.1165	0.0765	0.0706
cg09663736	II	11	131554122	F	131554122	131554122	rs2695823	SNP	C	T	0.267971	0.1905	0.2638	0.3979	0.2346	0.1873
cg06787362	II	1	113161349	F	113161350	113161350	rs11102516	SNP	G	A	0.128195	0.369	0.0675	0.003	0.0606	0.2003
cg26387458	II	11	28642652	R	28642653	28642653	rs4636654	SNP	G	A	0.529952	0.7996	0.7014	0.3964	0.3946	0.3473
cg15584790	I	6	29692475	F	29692462	29692477	rs142275427	INDEL	TGGAATACCGATCCGC	T	0.0678914	0.1052	0.0777	0.0908	0.0249	0.0187
cg13935765	II	9	89348726	F	89348726	89348726	rs73651965	SNP	C	T	0.105032	0	0.0031	0.3472	0.0338	0.0432
cg13688186	II	1	147144052	R	147144053	147144053	rs12119687	SNP	G	A	0.246406	0.3214	0.1626	0.2769	0.1988	0.2666
cg07505631	II	3	45166253	F	45166253	45166253	rs59145932	SNP	C	T	0.147963	0.1042	0.1329	0.121	0.2197	0.1801
cg00443488	II	10	6244293	R	6244293	6244293	rs61839757	SNP	C	T	0.20647	0.1548	0.1166	0.2254	0.2903	0.2507
cg10584449	II	8	133984058	F	133984058	133984058	rs2076740	SNP	C	T	0.332468	0.1627	0.2607	0.5408	0.3559	0.2493
cg00280482	I	21	45553295	R	45553296	45553296	rs62226724	SNP	G	A	0.0579073	0.1081	0.1053	0.0038	0.0129	0.0865
cg04331561	II	4	167021679	R	167021680	167021680	rs2279724	SNP	G	A	0.164936	0.4315	0.0613	0.1914	0.0368	0.0591
cg08152698	II	10	105525220	R	105525220	105525220	rs75501775	SNP	C	T	0.077476	0.2907	0.0102	0.0325	0.001	0.0591
cg13488137	II	10	134956732	F	134956732	134956732	rs11101580	SNP	C	T	0.283147	0.4563	0.2658	0.2723	0.1471	0.2738
cg09497615	II	15	71864977	F	71864977	71864977	rs12592346	SNP	C	T	0.273163	0.5218	0.2965	0.1929	0.1103	0.268
cg20852862	II	5	80539207	F	80539207	80539207	rs35813740	SNP	C	T	0.0666933	0.0476	0.0685	0.0598	0.0805	0.085
cg11044556	II	15	89442178	R	89442178	89442178	rs8530	SNP	C	T	0.116414	0.0466	0.1697	0.1407	0.1213	0.0893
cg25138752	I	5	1650942	R	1650942	1650942	rs62335956	SNP	C	T	0.340256	0.3284	0.3344	0.4175	0.3241	0.2421
cg27589309	II	1	244256545	R	244256545	244256545	rs2454234	SNP	C	G	0.570088	0.745	0.5787	0.3185	0.7018	0.5922
cg02449912	II	8	134334394	F	134334395	134334395	rs60387994	SNP	G	T	0.0860623	0	0.0409	0.1755	0.1093	0.0706
cg03964373	II	1	241800323	R	241800324	241800324	rs3819981	SNP	G	A	0.189097	0.1806	0.2607	0.0953	0.2495	0.1916
cg24575376	II	7	17707138	R	17707135	17707146	rs72191870	INDEL	CTGCGCTGGAGG	C	0.150759	0.001	0.0225	0.4592	0.0746	0.072
cg01249823	II	14	73360841	R	73360842	73360842	rs78898062	SNP	G	T	0.0708866	0.0218	0.1513	0.0061	0.0905	0.1239
cg14626875	II	19	36128987	R	36128988	36128988	rs1858844	SNP	G	A	0.457668	0.5258	0.1779	0.7549	0.2346	0.5101
cg18680335	II	13	100547728	F	100547728	100547728	rs114168827	SNP	C	G	0.0577077	0	0.0613	0.1278	0.0358	0.0346
cg00247094	II	17	77922972	F	77922972	77922972	rs66505868	SNP	C	T	0.259185	0.502	0.364	0.112	0.1928	0.1354
cg15366524	II	14	22734948	F	22734948	22734948	rs4982597	SNP	C	T	0.194688	0.3512	0.2342	0.0711	0.1292	0.2421
cg08531042	II	5	145717661	R	145717661	145717661	rs4705235	SNP	C	G	0.0648962	0	0.002	0.205	0.0268	0.036
cg01233215	I	16	1021001	R	1021000	1021019	rs36202798	INDEL	CCGGAGGCCCCGCCCATTCT	C	0.314497	0.2659	0.3252	0.416	0.2286	0.3012
cg01233215	I	16	1021001	R	1021001	1021001	rs13334376	SNP	C	A	0.198283	0.0655	0.1636	0.3283	0.1958	0.196
cg05781311	II	8	74371962	F	74371963	74371963	rs16938663	SNP	G	T	0.0874601	0.0327	0.0808	0.211	0.0298	0.0245
cg03224501	II	10	4934536	F	4934537	4934537	rs11252813	SNP	G	A;T	0.000998403;0.125399	0;0.0179	0.0051;0.1462	0;0.171	0;0.163	0;0.111
cg01592350	II	2	8829827	F	8829827	8829827	rs78552162	SNP	C	T	0.0872604	0.2302	0.1258	0.0023	0.0308	0.0692
cg01592350	II	2	8829827	F	8829828	8829828	rs74734794	SNP	G	A	0.0858626	0.001	0.1871	0.0356	0.1382	0.0865
cg24194674	II	10	127779842	R	127779843	127779843	rs11244804	SNP	G	A	0.105831	0.0466	0.0644	0.2027	0.0129	0.2003
cg08158105	II	12	125509502	R	125509502	125509502	rs7303493	SNP	C	T	0.466054	0.4048	0.4387	0.6339	0.326	0.4769
cg04892249	II	12	104203720	R	104203720	104203720	rs35371470	SNP	C	G	0.294928	0.4375	0.4755	0.09	0.2406	0.3026
cg08092858	II	10	92806113	F	92806113	92806113	rs7914466	SNP	C	T	0.0798722	0.0079	0	0.2874	0	0.0173
cg15176461	I	3	106363689	F	106363690	106363690	rs62280886	SNP	G	A	0.0684904	0	0.0869	0.1619	0.0308	0.0187
cg01821635	II	1	101089253	F	101089253	101089253	rs1577509	SNP	C	T	0.465855	0.4236	0.5746	0.3396	0.4622	0.6196
cg04637592	II	11	70038218	F	70038218	70038218	rs3132815	SNP	C	T	0.52496	0.7153	0.5532	0.3343	0.5358	0.5562
cg11422312	II	5	1110019	F	1110019	1110019	rs75473167	SNP	C	T	0.129393	0.1875	0.0266	0.2216	0.001	0.2003
cg13916177	II	17	80928764	R	80928764	80928764	rs56800267	SNP	C	G	0.190096	0.2192	0.0971	0.2844	0.1829	0.1095
cg17813879	II	8	19252188	R	19252189	19252189	rs1344254	SNP	G	A	0.102835	0.1528	0.1176	0.0091	0.0825	0.2176
cg01157718	II	6	3255870	R	3255870	3255870	rs11242832	SNP	C	T	0.621406	0.6885	0.6789	0.2814	0.8459	0.7651
cg11750396	II	1	75598070	R	75598070	75598070	rs12565272	SNP	C	A	0.326278	0.7937	0.2996	0.0968	0.1769	0.3386
cg00686453	II	2	100759810	R	100759810	100759810	rs11682173	SNP	C	T	0.275359	0.4752	0.226	0.1717	0.2674	0.2637
cg13080267	II	1	161699921	F	161699921	161699921	rs6686535	SNP	C	T	0.36222	0.3462	0.4857	0.1029	0.5726	0.4006
cg05663294	II	1	222152438	R	222152438	222152450	rs548967173;rs530385287	INDEL	CGTGTGTGTGTGT	CGTGTGTGT;C	0.489816;0.00379393	0.376;0	0.4591;0	0.5915;0.0023	0.5328;0.0089	0.4424;0.0101
cg15248132	I	19	33182730	F	33182730	33182730	rs10412467	SNP	C	T	0.0728834	0.0119	0.1094	0.1505	0.0298	0.0245
cg20325573	II	2	236234204	F	236234204	236234204	rs78650063	SNP	C	T	0.0565096	0.0228	0.1309	0.0393	0.0457	0.049
cg19112275	II	12	26987164	R	26987164	26987164	rs75404742	SNP	C	T	0.0638978	0.0605	0.0399	0.0098	0.1064	0.1441
cg16909646	II	22	48900332	R	48900332	48900333	rs111917047	INDEL	CG	C	0.0505192	0.006	0.0072	0.1581	0.0129	0.0259
cg26512469	I	13	113688268	R	113688269	113688269	rs3011506	SNP	G	A	0.289537	0.4315	0.2157	0.3109	0.1849	0.2983
cg06838215	II	10	105389403	R	105389403	105389403	rs3781353	SNP	C	G	0.234625	0.2619	0.0521	0.4402	0.1769	0.1441
cg09074843	II	9	134719576	R	134719576	134719576	rs57489346	SNP	C	T	0.0822684	0.0694	0.1227	0.0968	0.0557	0.0548
cg10280308	I	2	128965706	F	128965706	128965706	rs112138375	SNP	C	T	0.182308	0.1964	0.363	0.0454	0.2028	0.1383
cg05536014	II	8	145856332	F	145856332	145856332	rs4422811	SNP	C	A;T	0.13139;0.000798722	0.252;0.004	0.0112;0	0.2322;0	0.0149;0	0.1023;0
cg01066757	II	5	110404184	R	110404185	110404185	rs17551370	SNP	G	A	0.138179	0.0685	0.2945	0.1104	0.1402	0.0692
cg16802892	I	14	32413698	R	32413699	32413699	rs1278924	SNP	G	A	0.736022	0.9236	0.7117	0.6906	0.6173	0.7565
cg04086176	II	8	49384553	R	49384554	49384554	rs931764	SNP	G	A	0.276757	0.2361	0.2873	0.3888	0.1968	0.2233
cg19374462	I	10	2487180	R	2487181	2487181	rs76320229	SNP	G	A	0.0607029	0.0437	0.0757	0.0061	0.0924	0.1225
cg07006989	II	7	116149844	F	116149845	116149845	rs12536639	SNP	G	A	0.140974	0.0089	0.1779	0.1929	0.164	0.1484
cg01267392	II	11	12137389	F	12137389	12137389	rs11022183	SNP	C	T	0.245008	0.3155	0.3006	0.1188	0.2495	0.2983
cg04874862	II	13	30281760	R	30281760	30281760	rs17625129	SNP	C	T	0.230831	0.6538	0.1472	0.1362	0.1153	0.0821
cg19726630	II	3	32400704	F	32400704	32400704	rs4245888	SNP	C	T	0.886981	0.88	0.9816	0.7231	0.9662	0.9611
cg25713370	II	12	129326769	R	129326770	129326770	rs73149867	SNP	G	A	0.121805	0.1419	0.1575	0.0287	0.1392	0.1945
cg15974530	II	5	155699581	F	155699582	155699582	rs12655476	SNP	G	A	0.138978	0.0903	0.1431	0.0976	0.1799	0.2233
cg01647917	I	19	542653	F	542654	542654	rs3760878	SNP	G	A	0.366414	0.5893	0.4029	0.0212	0.4523	0.5245
cg16254485	II	5	7851923	R	7851923	7851923	rs7714950	SNP	C	T	0.311901	0.2827	0.228	0.2738	0.3628	0.4712
cg18584561	II	2	11682017	R	11682018	11682018	rs4669746	SNP	G	A	0.66893	0.7103	0.8507	0.5038	0.6889	0.6383
cg25174155	II	8	121680962	R	121680962	121680962	rs7835099	SNP	C	T	0.0978435	0.0218	0.1769	0.1528	0.0606	0.0461
cg17803235	II	7	2165688	R	2165689	2165689	rs7800516	SNP	G	A	0.0692891	0	0.0634	0.2035	0.001	0.0216
cg16792234	II	7	95828497	F	95828497	95828497	rs12538111	SNP	C	T	0.452875	0.372	0.4254	0.2912	0.6451	0.6383
cg04305804	II	1	246464301	R	246464302	246464302	rs1148711	SNP	G	A	0.56849	0.8294	0.6145	0.5537	0.339	0.4856
cg11772086	II	5	112535690	F	112535690	112535694	rs138134279	INDEL	CGTGT	C	0.17512	0.1756	0.1544	0.233	0.159	0.1167
cg18236584	II	5	151476553	F	151476553	151476553	rs72804303	SNP	C	T	0.0980431	0.0139	0.1176	0.1203	0.1322	0.1009
cg20360416	I	4	7246127	F	7246127	7246127	rs11947768	SNP	C	T	0.655351	0.7391	0.7178	0.4433	0.7326	0.7378
cg17622027	II	6	69286129	R	69286129	69286129	rs13210869	SNP	C	A	0.118011	0.001	0.0757	0.1702	0.1938	0.1383
cg11412070	I	7	64197109	F	64197110	64197110	rs61739917	SNP	G	A	0.0585064	0.1369	0.0286	0.0106	0.0477	0.0937
cg08590378	II	X	37892347	F	37892348	37892348	rs7886195	SNP	G	A	0.378278	0.1715	0.2591	0.8475	0.0888	0.3683
cg09789279	II	3	134576329	R	134576330	134576330	rs74832988	SNP	G	A	0.0607029	0.0645	0.1247	0.0257	0.0567	0.0375
cg17803268	II	7	158106772	F	158106773	158106773	rs78030723	SNP	G	A	0.277955	0.374	0.319	0.0998	0.2753	0.4236
cg25637261	I	16	28875217	R	28875214	28875226	rs577756912;rs564097441	INDEL	AGCCGCCGCCGCC	AGCC;A	0.24381;0.0173722	0.124;0.002	0.1984;0.0194	0.2269;8e-04	0.2803;0.0477	0.4611;0.0245
cg07550009	II	9	118685871	F	118685872	118685872	rs12683184	SNP	G	A	0.109026	0.0903	0.1299	0.1203	0.0845	0.121
cg25178500	II	12	88827943	F	88827943	88827943	rs74381527	SNP	C	T	0.0561102	0.0069	0.1043	0.0242	0.1014	0.0548
cg19268119	II	2	225266880	F	225266881	225266881	rs3845839	SNP	G	A	0.132588	0.001	0.1503	0.2292	0.1551	0.0821
cg00020438	II	18	1438824	F	1438824	1438824	rs16940259	SNP	C	T	0.102436	0.2341	0.1503	0.0061	0.0666	0.0793
cg19762971	II	8	11826362	R	11826362	11826362	rs73536691	SNP	C	A;T	0.0513179;0.00479233	0;0.005	0;0.001	0.1876;0.0136	0.001;0	0.0115;0
cg06096382	II	7	43151725	R	43151726	43151726	rs4140829	SNP	G	C	0.532348	0.7589	0.408	0.4766	0.4642	0.5836
cg10365071	II	8	22643037	R	22643037	22643037	rs55637219	SNP	C	T	0.135982	0.1786	0.2301	0.028	0.1481	0.1297
cg26824678	II	1	19777949	R	19777950	19777950	rs34929465	SNP	G	A	0.235423	0.2331	0.2209	0.2035	0.2624	0.281
cg00575481	II	10	105618159	R	105618160	105618160	rs7075894	SNP	G	A	0.118411	0.0159	0.0777	0.3026	0.0577	0.062
cg18638251	II	17	1086738	F	1086738	1086738	rs11658851	SNP	C	T	0.096246	0.0754	0.0542	0.18	0.0785	0.0519
cg18638251	II	17	1086738	F	1086739	1086739	rs76420626	SNP	G	A	0.0503195	0.1121	0.0859	0.003	0.0338	0.0245
cg03411727	II	2	27444023	F	27444024	27444024	rs73921475	SNP	G	A	0.0559105	0.001	0.0593	0.1082	0.0507	0.0389
cg06302311	II	6	30657042	F	30657043	30657043	rs60120766	SNP	G	A	0.0980431	0.0417	0.0746	0.2186	0.0378	0.0706
cg01288089	II	4	76944785	R	76944785	76944785	rs56061981	SNP	C	T	0.106829	0.0992	0.1554	0.1362	0.0338	0.0994
cg00687383	II	13	48668791	F	48668792	48668792	rs7986400	SNP	G	T	0.336462	0.3135	0.2035	0.5946	0.1879	0.281
cg23911637	I	15	99979013	R	99979013	99979013	rs28594079	SNP	C	G	0.249401	0.369	0.3548	0.1278	0.2237	0.196
cg23778370	II	7	45198814	F	45198815	45198815	rs6943334	SNP	G	A	0.290335	0.0159	0.2403	0.6415	0.2336	0.1729
cg04394104	II	6	6781725	F	6781726	6781726	rs10485084	SNP	G	A	0.190096	0.1319	0.2975	0.0121	0.3509	0.2291
cg02749948	II	6	32073700	F	32073700	32073700	rs55740958	SNP	C	T	0.151358	0.0903	0.2638	0.1989	0.0795	0.0951
cg05453648	I	22	41347152	F	41347151	41347161	rs576142960;rs572770940	INDEL	TCGGCCCCGCC	TCGGCCCCGCCCGGCCCCGCC;T	0.00179712;0.0722843	0;0.001	0.0031;0.002	0;0.2587	0.001;0.007	0.0072;0.0144
cg06374760	II	4	139801842	R	139801843	139801843	rs75428405	SNP	G	A	0.058107	0.0843	0.0613	0.1006	0.003	0.0144
cg09672255	II	5	178455197	R	178455198	178455198	rs10464075	SNP	G	A	0.336661	0.4266	0.5204	0.0703	0.3688	0.4078
cg19855227	I	14	23451711	F	23451712	23451712	rs45500097	SNP	G	A	0.186102	0.0476	0.1145	0.3094	0.2386	0.1772
cg19663354	I	8	64038810	F	64038811	64038811	rs12547492	SNP	G	A	0.109425	0.1319	0.09	0.0756	0.1312	0.1369
cg06562718	II	8	1789169	R	1789170	1789170	rs73538786	SNP	G	A	0.109425	0.1012	0.0286	0.2262	0.0378	0.1167
cg10459341	II	4	7717186	F	7717186	7717186	rs59540030	SNP	C	A	0.0573083	0.1538	0.0849	0.0295	0.002	0.0115
cg12103802	I	14	91902937	R	91902937	91902937	rs61990485	SNP	C	T	0.107827	0.0228	0.1391	0.0582	0.2137	0.1282
cg00855458	II	16	9845943	F	9845944	9845944	rs75052339	SNP	G	A	0.0792732	0.0149	0.1309	0.0144	0.169	0.0937
cg16734526	II	18	6733414	R	6733415	6733415	rs7232107	SNP	G	A	0.295927	0.1468	0.4346	0.4153	0.1819	0.255
cg02729641	II	8	11607930	R	11607930	11607930	rs3729848	SNP	C	T	0.188698	0.2649	0.3006	0.0666	0.1382	0.2262
cg17042243	II	17	77136834	R	77136834	77136834	rs2707040	SNP	C	T	0.704872	0.4038	0.7945	0.736	0.9294	0.6311
cg05828277	II	11	121208697	R	121208698	121208698	rs876501	SNP	G	A	0.18151	0.1964	0.1493	0.2352	0.174	0.1138
cg00087601	II	21	35747094	R	35747094	35747094	rs73355790	SNP	C	T	0.0970447	0.0139	0.0429	0.2912	0.0149	0.0432
cg12910390	II	11	8061926	R	8061926	8061926	rs1406094	SNP	C	A	0.270966	0.5238	0.2914	0.2027	0.1481	0.183
cg05799088	II	3	64080488	R	64080489	64080489	rs14056	SNP	G	A	0.104633	0.0208	0.1288	0.0318	0.2286	0.1513
cg01378439	II	2	206840567	F	206840568	206840568	rs13003800	SNP	G	C	0.506989	0.5804	0.544	0.3374	0.5547	0.6023
cg22802014	II	1	31732891	R	31732892	31732892	rs2292165	SNP	G	A	0.224241	0.2093	0.2648	0.2935	0.166	0.1412
cg00607912	I	21	43240355	F	43240356	43240356	rs28360602	SNP	G	A	0.178315	0.1796	0.2536	0.0991	0.173	0.2291
cg27129744	I	19	56915855	F	56915855	56915855	rs12610115	SNP	C	A	0.547125	0.8274	0.5808	0.3381	0.492	0.5706
cg01074083	II	16	17516862	R	17516863	17516863	rs7203032	SNP	G	A	0.0790735	0.0456	0.0286	0.0688	0.16	0.1009
cg04210061	II	18	47376161	F	47376162	47376162	rs17713847	SNP	G	A	0.0539137	0.0198	0.0726	0.0038	0.1332	0.0576
cg11485641	II	5	63931132	R	63931133	63931133	rs10059137	SNP	G	A	0.41274	0.3095	0.4857	0.5008	0.338	0.4006
cg02560739	II	11	102430004	F	102430005	102430005	rs68181448	SNP	G	A	0.211462	0.002	0.1155	0.4561	0.2227	0.1686
cg25825204	II	4	1339874	R	1339875	1339875	rs7671242	SNP	G	A	0.237819	0.0992	0.2301	0.2057	0.3738	0.3141
cg15518264	II	2	101086893	F	101086894	101086894	rs13385681	SNP	G	A	0.270767	0.3502	0.3027	0.2776	0.2048	0.1931
cg05595248	II	7	44183432	F	44183433	44183433	rs2908277	SNP	G	A	0.195887	0.1726	0.1769	0.2874	0.1193	0.1931
cg19750116	II	11	60611862	R	60611863	60611863	rs880739	SNP	G	A	0.0788738	0.0298	0.1125	0.0688	0.1143	0.0706
cg04063547	II	1	25747645	F	25747646	25747646	rs74937936	SNP	G	A	0.387979	0.2212	0.32	0.4266	0.5378	0.4352
cg10316617	II	1	11018764	R	11018765	11018765	rs12758610	SNP	G	A	0.0984425	0.002	0.0235	0.3018	0.0507	0.0259
cg14283099	I	1	203830556	F	203830556	203830556	rs12745299	SNP	C	A	0.0698882	0.0387	0.0777	0.0688	0.1093	0.049
cg04768488	II	16	70808233	R	70808234	70808234	rs52826576	SNP	G	A	0.0794728	0.1141	0.0685	0.0408	0.1044	0.0821
cg03129555	II	1	198466250	F	198466250	198466250	rs72733975	SNP	C	T	0.0928514	0.004	0.0726	0.1172	0.168	0.0951
cg04877893	II	1	84975654	F	84975654	84975654	rs11163989	SNP	C	T	0.0738818	0	0.047	0.208	0.0268	0.0317
cg13270195	II	5	74178605	R	74178606	74178606	rs112366449	SNP	G	A	0.0511182	0.001	0.0869	0.0219	0.0974	0.062
cg17341790	II	14	106361618	R	106361619	106361619	rs3829426	SNP	G	T	0.0842652	0.1062	0.0429	0.0673	0.1213	0.0893
cg16214670	II	9	137850459	R	137850460	137850460	rs10776916	SNP	G	A	0.336861	0.3403	0.4571	0.2829	0.3529	0.2421
cg15089321	II	3	187335228	R	187335229	187335229	rs17795231	SNP	G	A	0.0744808	0.0327	0.1022	0.0477	0.1243	0.0749
cg09159392	II	20	43311391	R	43311392	43311392	rs874385	SNP	G	A	0.103435	0.128	0.0603	0.1921	0.005	0.1023
cg09144108	II	14	39418732	F	39418731	39418733	rs35829355	INDEL	CCG	C	0.113419	0.2212	0.0808	0.0923	0.1014	0.0605
cg03263197	II	1	110654497	R	110654498	110654498	rs4641310	SNP	G	A	0.361422	0.6032	0.5102	0.1097	0.2535	0.4366
cg20907812	II	7	711526	R	711527	711527	rs35600404	SNP	G	A	0.0832668	0.0595	0.18	0.0287	0.1034	0.0562
cg00282370	I	5	18400078	F	18400078	18400078	rs6875919	SNP	C	T	0.113019	0.1538	0.0511	0.2284	0.0249	0.049
cg06966738	II	2	32936376	R	32936376	32936376	rs10153736	SNP	C	T	0.272364	0.3244	0.2209	0.1331	0.3917	0.3617
cg18773308	II	17	26795250	F	26795250	26795250	rs60580411	SNP	C	T	0.108027	0	0.0276	0.3676	0.008	0.0288
cg15245122	I	19	14196728	R	14196728	14196730	rs149173545	INDEL	CGT	C	0.0992412	0.0744	0.1104	0.0129	0.1163	0.2594
cg22346540	II	16	82920461	R	82920461	82920461	rs918660	SNP	C	T	0.792931	0.8879	0.7597	0.8472	0.6561	0.7968
cg11465192	II	12	1832916	R	1832917	1832917	rs116671385	SNP	G	A	0.067492	0.1687	0.0665	0.0401	0.0368	0.0187
cg04982228	II	6	24458460	R	24458461	24458461	rs2744565	SNP	G	T	0.644369	0.5198	0.5992	0.7905	0.6829	0.5548
cg19726711	II	10	6183872	R	6183872	6183872	rs71479760	SNP	C	A	0.130791	0.0198	0.2198	0.0946	0.2137	0.1153
cg12936921	II	8	19623054	R	19623055	19623055	rs17091325	SNP	G	A	0.101438	0.1429	0.1462	0.0303	0.0815	0.1427
cg11885201	I	6	169617030	R	169617031	169617031	rs9393157	SNP	G	A	0.0662939	0.0784	0.044	0.0772	0.0716	0.0519
cg11103273	II	5	111192605	F	111192606	111192606	rs75391355	SNP	G	A	0.0533147	0	0	0.1959	0	0.0115
cg22609618	II	1	100944010	R	100944011	100944011	rs28364893	SNP	G	A	0.0559105	0	0	0.2057	0.003	0.0072
cg04038397	II	5	178321614	F	178321614	178321614	rs80187034	SNP	C	A;T	0.00139776;0.110823	0;0	0.002;0.045	0;0.2405	0.001;0.1213	0.0058;0.1023
cg03020379	II	19	14586979	F	14586979	14586979	rs11882452	SNP	C	T	0.23123	0.1071	0.1493	0.5378	0.0666	0.1816
cg05885356	II	15	67837008	F	67837009	67837009	rs3784688	SNP	G	A	0.147364	0.2173	0.1074	0.1831	0.0944	0.111
cg16464924	I	17	78079668	R	78079669	78079669	rs1042395	SNP	G	A	0.602436	0.5437	0.6605	0.5212	0.7535	0.5418
cg00106757	II	16	10549245	F	10549245	10549245	rs7198868	SNP	C	T	0.122404	0.125	0.09	0.2731	0.0219	0.0231
cg10040594	I	14	93556554	F	93556554	93556554	rs55997915	SNP	C	T	0.141374	0.2589	0.1892	0.0053	0.1193	0.1945
cg18131458	II	12	31148661	R	31148662	31148662	rs35068	SNP	G	A	0.613618	0.9544	0.6851	0.5787	0.3618	0.4496
cg04467639	II	11	14495049	F	14495049	14495049	rs55665837	SNP	C	T	0.334864	0.3988	0.4397	0.0862	0.3966	0.4784
cg03382704	II	2	232560638	F	232560638	232560638	rs838455	SNP	C	T	0.0900559	0.0258	0.137	0.1263	0.0785	0.0648
cg04315421	II	16	85462696	F	85462697	85462697	rs11646578	SNP	G	T	0.278754	0.494	0.229	0.2799	0.1461	0.2262
cg08434068	II	1	108438612	F	108438613	108438613	rs12085246	SNP	G	A	0.205272	0.0625	0.2853	0.261	0.2127	0.183
cg03064249	I	13	113299697	R	113299697	113299706	rs140563993	INDEL	CGAGGACAGT	C	0.458067	0.5159	0.4264	0.4909	0.4145	0.4193
cg14620264	II	17	15787086	F	15787087	15787087	rs1797463	SNP	G	A	0.091254	0.0139	0.0072	0.2965	0.003	0.0591
cg27212576	II	1	149194813	F	149194813	149194813	rs12130247	SNP	C	T	0.0660942	0	0.0695	0.0045	0.1829	0.1052
cg19079092	II	18	65472333	F	65472333	65472333	rs35852144	SNP	C	A;T	0.201877;0.00119808	0.1181;0	0.1697;0.0061	0.2958;0	0.2008;0	0.1916;0
cg08960045	II	X	51136134	R	51136135	51136135	rs1503780	SNP	G	A	0.0972185	0.0118	0.0919	0.1286	0.1606	0.0763
cg06959448	II	1	224753137	R	224753137	224753137	rs16841702	SNP	C	T	0.372404	0.3234	0.2607	0.5514	0.2913	0.3775
cg26968039	II	7	100881429	F	100881429	100881429	rs3757459	SNP	C	T	0.327276	0.1696	0.408	0.441	0.3032	0.2608
cg15660740	I	17	81023473	F	81023473	81023473	rs75287822	SNP	C	G;T	0.0938498;0.0061901	0.0734;0	0.0399;0.001	0.1581;0.0212	0.0586;0.001	0.1282;0.0014
cg05269167	II	1	205563162	F	205563162	205563162	rs3795550	SNP	C	T	0.529952	0.3155	0.365	0.7088	0.7028	0.4827
cg18634314	I	19	4471839	R	4471839	4471839	rs10415051	SNP	C	A	0.266773	0.0883	0.2689	0.4985	0.2107	0.1628
cg01502301	II	4	139477187	R	139477188	139477188	rs62323176	SNP	G	A	0.11242	0.0813	0.1769	0.0734	0.0954	0.1657
cg16989544	II	7	28666703	F	28666704	28666704	rs79198346	SNP	G	A	0.0650958	0.2272	0.0511	0.0204	0.008	0.0173
cg11229197	II	5	177609294	F	177609295	177609295	rs4454070	SNP	G	A	0.161941	0.2847	0.1421	0.0681	0.1978	0.1383
cg04588284	II	6	32637298	F	32637298	32637298	rs9274712	SNP	C	T	0.341653	0.4405	0.3119	0.2466	0.3231	0.4481
cg26279829	II	17	1394153	F	1394153	1394153	rs2359215	SNP	C	T	0.126198	0.0129	0.1196	0.2526	0.1123	0.0793
cg26181139	II	6	31237770	F	31237771	31237771	rs1050106	SNP	G	A	0.777356	0.8075	0.7536	0.8026	0.7137	0.8112
cg11772013	II	6	34512253	F	34512254	34512254	rs2233636	SNP	G	A	0.0704872	0.0139	0.0542	0.1551	0.0507	0.0432
cg03237181	II	2	120000611	R	120000611	120000611	rs6728660	SNP	C	T	0.397764	0.6835	0.4775	0.093	0.34	0.5346
cg00267207	II	12	14849579	R	14849580	14849580	rs3811173	SNP	G	A	0.255591	0.2629	0.2301	0.3132	0.1392	0.3401
cg15120247	II	1	150244045	F	150244046	150244046	rs73011380	SNP	G	A	0.126997	0.0556	0.002	0.3631	0.004	0.1354
cg01337736	I	10	126489462	F	126489463	126489463	rs138289063	SNP	G	A	0.0640974	0	0	0.2315	0	0.0216
cg25336926	I	7	90894102	R	90894102	90894102	rs2232158	SNP	C	G	0.576877	0.5238	0.4356	0.7057	0.5964	0.5793
cg13229487	II	13	30166879	R	30166880	30166880	rs35332203	SNP	G	T	0.164337	0.0813	0.2321	0.2186	0.1173	0.1542
cg17056069	II	2	9409242	F	9409242	9409242	rs35890230	SNP	C	T	0.195487	0.001	0.2168	0.3366	0.2177	0.147
cg25336902	II	8	1327904	R	1327904	1327904	rs10107059	SNP	C	T	0.159345	0.2629	0.2117	0.1165	0.0427	0.1859
cg16705205	I	18	35067529	F	35067529	35067529	rs7238538	SNP	C	T	0.0900559	0.126	0.1053	0.0688	0.0875	0.0605
cg22481673	II	1	211667751	F	211667751	211667751	rs12733443	SNP	C	T	0.226038	0.1121	0.2342	0.2716	0.3022	0.183
cg22481673	II	1	211667751	F	211667752	211667752	rs76537925	SNP	G	A	0.0553115	0.0526	0.046	0.0635	0.0408	0.0778
cg20567176	II	8	13466001	R	13466001	13466001	rs6530652	SNP	C	A	0.132188	0.0308	0.1247	0.2602	0.1024	0.0893
cg09871836	II	17	8251290	F	8251290	8251290	rs73250865	SNP	C	T	0.0814696	0.0109	0.0859	0.1082	0.1024	0.0965
cg12967864	II	19	54677166	R	54677167	54677167	rs1050527	SNP	G	T	0.123203	0.0367	0.2137	0.1362	0.1193	0.1023
cg24213531	II	8	146023917	R	146023918	146023919	rs11334342	INDEL	GC	G	0.348043	0.3204	0.4714	0.3336	0.3429	0.2493
cg00957580	II	14	21484976	F	21484977	21484977	rs57283422	SNP	G	A	0.144768	0.377	0.0716	0.1672	0.0288	0.036
cg21202759	I	2	241085043	R	241085044	241085044	rs13028057	SNP	G	A	0.269169	0.4286	0.1943	0.2602	0.2167	0.2363
cg12996161	I	7	79368937	F	79368937	79368937	rs75670200	SNP	C	T	0.121006	0.2817	0.0348	0.0794	0.0268	0.2248
cg02341637	II	12	48329241	F	48329242	48329242	rs116866273	SNP	G	A	0.0664936	0.1677	0.1564	0.0015	0.005	0.0058
cg09352925	II	12	7006269	F	7006269	7006269	ss1388026182	SNP	C	T	0.400359	0.2966	0.317	0.6566	0.2913	0.3386
cg01899544	II	17	75490748	R	75490748	75490748	rs73377552	SNP	C	T	0.0958466	0.0635	0.2526	0.053	0.0636	0.0504
cg26603910	II	17	81014009	R	81014009	81014009	rs11658970	SNP	C	T	0.181709	0.1855	0.2853	0.1989	0.1292	0.0735
cg00666641	II	1	153353168	R	153353169	153353169	rs2916218	SNP	G	A	0.124601	0.0873	0.1022	0.1891	0.1044	0.1167
cg11591535	I	6	170755857	F	170755858	170755858	rs9460182	SNP	G	A	0.389577	0.0923	0.3609	0.5666	0.4553	0.4294
cg05091477	II	13	112551661	F	112551661	112551661	rs7981079	SNP	C	T	0.26278	0.2262	0.3098	0.115	0.4095	0.3184
cg04453630	II	18	74410994	R	74410995	74410995	rs28633087	SNP	G	A	0.0521166	0.0387	0.1012	0.0613	0.0358	0.0086
cg26623575	II	20	23807359	F	23807360	23807360	rs6106732	SNP	G	A	0.204073	0.125	0.2178	0.2973	0.2058	0.1196
cg25045242	II	12	66579675	F	66579676	66579676	rs61927088	SNP	G	A	0.163339	0.0942	0.1922	0.0582	0.2992	0.2262
cg15599437	II	5	40676198	F	40676199	40676199	rs6451534	SNP	G	A	0.210463	0.25	0.1278	0.3767	0.1074	0.1023
cg08884363	II	17	37377983	R	37377984	37377984	rs111748360	SNP	G	A	0.0824681	0	0.0072	0.2837	0.0149	0.0231
cg15859350	II	3	131080391	R	131080391	131080391	rs58484104	SNP	C	G	0.141973	0.122	0.0634	0.3464	0.0209	0.0677
cg07588018	II	11	6477831	R	6477831	6477831	rs10606	SNP	C	T	0.1877	0.0188	0.2239	0.2973	0.1849	0.1772
cg00436435	II	6	30119889	F	30119890	30119890	rs9468692	SNP	G	A;T	0.0119808;0.101637	0.0347;0.0099	0.0174;0.0613	0;0.2209	0.004;0.0984	0.0058;0.0692
cg23195763	II	6	33037640	F	33037640	33037640	rs1126533	SNP	C	T	0.23742	0.5496	0.0982	0.351	0.0318	0.062
cg15729439	II	11	18405491	R	18405491	18405491	rs11024636	SNP	C	T	0.498203	0.5794	0.6299	0.2345	0.5815	0.5764
cg13638980	I	4	131011630	F	131011631	131011631	rs11099033	SNP	G	A	0.0984425	0.0387	0.0777	0.1755	0.0865	0.085
cg15816012	I	19	54726870	R	54726870	54726870	rs117942579	SNP	C	A;G	0.00139776;0.177316	0;0.0069	0;0.2761	0.0053;0.2769	0;0.1561	0;0.1268
cg14104898	II	14	101101745	R	101101746	101101746	rs11850150	SNP	G	A	0.0852636	0.004	0.0961	0.1838	0.0477	0.0548
cg20898922	I	18	14393507	R	14393507	14393507	rs11663450	SNP	C	T	0.140775	0.0397	0.1411	0.1566	0.2187	0.1441
cg10247945	II	1	43434624	R	43434624	43434624	rs841569	SNP	C	A	0.560903	0.5238	0.5297	0.6581	0.4662	0.611
cg13291896	II	18	59946942	R	59946943	59946943	rs10515985	SNP	G	A	0.0914537	0.002	0.1002	0.0061	0.2674	0.1167
cg23012852	II	6	166421077	F	166421078	166421078	rs188504	SNP	G	T	0.104034	0.0099	0.0982	0.3018	0.001	0.0216
cg10528537	II	6	32309323	R	32309323	32309323	rs2143466	SNP	C	T	0.345048	0.3601	0.3845	0.1861	0.3867	0.5101
cg13039203	II	3	134129265	R	134129266	134129266	rs6778512	SNP	G	A	0.0658946	0.0655	0.0634	0.0953	0	0.1095
cg13990618	II	15	79832954	R	79832954	79832954	rs1933000	SNP	C	T	0.112021	0.3155	0.0082	0.1611	0.0149	0.0101
cg08233148	II	17	81047721	R	81047721	81047721	rs7207886	SNP	C	T	0.276957	0.244	0.1973	0.4319	0.2207	0.2233
cg00894344	II	13	111089213	R	111089214	111089214	rs58230440	SNP	G	A	0.0533147	0.0456	0.09	0.0408	0.0358	0.062
cg16431836	II	9	124576820	R	124576821	124576821	rs7849478	SNP	G	A	0.300519	0.3105	0.319	0.3396	0.2565	0.2493
cg24867790	II	1	179545668	R	179545669	179545669	rs3829795	SNP	G	A	0.328874	0.4802	0.316	0.1982	0.3668	0.3213
cg04048725	II	15	23888308	R	23888309	23888309	rs850823	SNP	G	C	0.759585	0.7688	0.8057	0.8865	0.5686	0.7161
cg09021870	II	12	69832392	F	69832392	69832392	rs10878987	SNP	C	T	0.138778	0.1478	0.135	0.1611	0.1213	0.1138
cg25598062	I	15	94218934	F	94218934	94218934	rs12912152	SNP	C	T	0.10024	0.246	0.0665	0.0076	0.0994	0.1138
cg16571124	II	19	38957570	F	38957571	38957571	rs4802484	SNP	G	T	0.488618	0.4683	0.5665	0.6316	0.3439	0.3458
cg24522768	II	11	115571126	R	115571126	115571126	rs872727	SNP	C	T	0.377796	0.3839	0.3252	0.1619	0.5646	0.5836
cg12196389	I	10	35504007	F	35504007	35504007	rs111669259	INDEL	C	CCA	0.325679	0.3125	0.3252	0.2995	0.3598	0.3458
cg17735193	II	17	78021508	R	78021508	78021508	rs7223806	SNP	C	T	0.323283	0.1607	0.229	0.6936	0.2028	0.1614
cg14316237	II	15	97535345	R	97535346	97535346	rs79931738	SNP	G	A	0.0984425	0.0595	0.091	0.1936	0.0427	0.0648
cg16841829	II	4	57726142	R	57726143	57726143	rs28472594	SNP	G	A	0.0640974	0.0744	0.0204	0.09	0.0805	0.0375
cg01342225	II	12	21488785	F	21488785	21488785	rs7980490	SNP	C	T	0.0740815	0.001	0.1227	0.0598	0.1173	0.0764
cg03619081	II	12	133401944	F	133401945	133401945	rs56240650	SNP	G	A	0.0650958	0.0089	0.0828	0.0106	0.17	0.0735
cg07664579	II	5	1420305	R	1420306	1420306	rs28382248	SNP	G	A	0.175719	0.127	0.2147	0.1142	0.2247	0.2378
cg05036993	II	14	102729885	R	102729886	102729886	rs34931752	SNP	G	A	0.0507188	0.0298	0.0419	0.0991	0.0318	0.0288
cg06301252	II	7	157504143	F	157504138	157504163	rs142427715	INDEL	AGGTCCGGTTTGTGCACCTGCACACG	A	0.322085	0.0397	0.2863	0.3896	0.5278	0.3559
cg11627968	II	7	139351108	F	139351108	139351108	rs10247312	SNP	C	T	0.238618	0.1558	0.2086	0.4281	0.1481	0.1715
cg08707786	I	1	210406599	R	210406599	210406599	rs72649970	SNP	C	A	0.0680911	0.245	0.0869	0	0.007	0.0029
cg19415746	II	10	115388944	F	115388944	115388944	rs2286740	SNP	C	T	0.279752	0.2817	0.2853	0.2005	0.2962	0.3963
cg15776919	II	4	181463296	R	181463296	181463296	rs76912148	SNP	C	A	0.0990415	0.1131	0.0746	0.1732	0.0537	0.0375
cg19278212	II	9	82308389	F	82308390	82308390	rs11138336	SNP	G	A	0.567692	0.7411	0.729	0.2156	0.6262	0.6744
cg23564471	II	1	204951209	F	204951209	204951209	rs2278796	SNP	C	T	0.215256	0.2798	0.2853	0.0439	0.3042	0.2205
cg22392673	II	4	20990780	R	20990780	20990780	rs11943277	SNP	C	T	0.221645	0.2669	0.1667	0.0893	0.2525	0.4409
cg16871385	II	4	186877916	R	186877917	186877917	rs12509351	SNP	G	A	0.0626997	0.0536	0.0072	0.143	0.0149	0.0706
cg15295200	II	3	139397901	F	139397901	139397901	rs3922621	SNP	C	T	0.339856	0.5972	0.4151	0.0703	0.2962	0.4366
cg00332305	II	6	155410709	R	155410710	155410710	rs12207246	SNP	G	A	0.105631	0	0.093	0.1392	0.0835	0.245
cg08806681	I	19	55888156	R	55888156	55888156	rs35117389	SNP	C	T	0.386781	0.7123	0.4693	0.0189	0.4334	0.4308
cg01776479	II	6	14093161	R	14093161	14093161	rs2005981	SNP	C	T	0.165535	0.1359	0.092	0.1415	0.2048	0.3012
cg21714731	II	3	79701155	R	79701156	79701156	rs6548642	SNP	G	A	0.579273	0.5308	0.6585	0.6188	0.5368	0.5245
cg13491296	I	1	156390613	F	156390613	156390613	rs12405839	SNP	C	G	0.187899	0.377	0.1125	0.2133	0.0388	0.1873
cg17924520	II	7	6188871	F	6188872	6188872	rs10254689	SNP	G	A	0.0702875	0.0268	0.0951	0.1309	0.0348	0.0346
cg04963471	II	5	172828795	R	172828796	172828796	rs80030759	SNP	G	A	0.109225	0.0942	0.1207	0.0855	0.1392	0.1167
cg17431801	II	14	65187697	F	65187697	65187697	rs1553163	SNP	C	T	0.0792732	0.004	0.0787	0.152	0.0736	0.0591
cg13661648	II	6	33035284	R	33035285	33035285	rs199989840	SNP	G	A	0.416733	0.6548	0.3476	0.553	0.1759	0.2579
cg20934427	II	8	135381683	F	135381683	135381683	rs4272415	SNP	C	T	0.188099	0.1994	0.1616	0.2216	0.1819	0.1542
cg08273995	II	4	7526521	F	7526522	7526522	rs4689775	SNP	G	A	0.112021	0.0427	0.2485	0.0068	0.167	0.1412
cg04036827	II	17	44340021	R	44340021	44340021	rs572865475	SNP	C	T	0.0776757	0.001	0.0603	0.0129	0.2097	0.1455
cg08219786	II	10	95546998	F	95546998	95546998	rs77673981	SNP	C	T	0.061901	0.0347	0.0665	0.1142	0.0358	0.0331
cg02262167	I	13	112157919	R	112157919	112157919	rs1163860	SNP	C	A	0.559904	0.5992	0.4765	0.4433	0.6461	0.7176
cg12953402	II	1	169079680	R	169079680	169079680	rs1358715	SNP	C	T	0.679113	0.8929	0.7791	0.4523	0.6581	0.6902
cg01354003	II	8	6422103	F	6422104	6422104	rs10646441	INDEL	G	GGTTT	0.74381	0.9375	0.8211	0.3578	0.8956	0.8689
cg23370710	I	7	47354947	R	47354947	47354947	rs6964508	SNP	C	T	0.115415	0.0764	0.1339	0.1936	0.0726	0.0591
cg27371953	I	2	242714091	F	242714091	242714092	rs537049113	INDEL	CG	C	0.352037	0.3423	0.2566	0.4508	0.3887	0.2594
cg23275137	II	6	139103672	R	139103671	139103674	rs75751273	INDEL	CCGT	C	0.123403	0.1895	0.1994	0.0053	0.0924	0.1902
cg23402755	II	10	7743967	F	7743967	7743967	rs1980859	SNP	C	T	0.116214	0.0804	0.0501	0.2791	0.0427	0.0576
cg23402755	II	10	7743967	F	7743968	7743968	rs1980858	SNP	G	T	0.116414	0.0804	0.0501	0.2799	0.0427	0.0576
cg10194279	II	6	16588304	R	16588305	16588305	rs9477178	SNP	G	A	0.131989	0.0913	0.0153	0.3601	0.0417	0.0519
cg12349448	II	11	45676784	R	45676784	45676784	rs11038605	SNP	C	T	0.129792	0.3393	0.0961	0.0023	0.1034	0.1542
cg03305181	II	19	57049530	F	57049531	57049531	rs10415931	SNP	G	A	0.114816	0.0655	0.1708	0.0393	0.1839	0.1513
cg04130127	II	7	138088756	R	138088756	138088756	rs73450170	SNP	C	T	0.213259	0.0883	0.2045	0.2685	0.2793	0.2061
cg02753444	II	6	158492604	R	158492605	158492605	rs13197160	SNP	G	A	0.0678914	0.001	0.0859	0.1021	0.0934	0.0375
cg09062138	I	1	180471662	F	180471663	180471663	rs111622730	SNP	G	A	0.127596	0.0506	0.0992	0.2496	0.0636	0.1398
cg06176944	I	1	10495452	F	10495452	10495452	rs55967530	SNP	C	T	0.0806709	0	0	0.289	0	0.0317
cg24765820	II	19	9900982	R	9900983	9900983	rs1592997	SNP	G	A	0.184704	0.0605	0.1871	0.3971	0.0606	0.1369
cg21036007	II	6	32629809	F	32629809	32629809	rs701564	SNP	C	T	0.240815	0.3135	0.3108	0.1997	0.1809	0.2017
cg25779349	I	4	100485243	R	100485244	100485244	rs11944749	SNP	G	C	0.190695	0.1329	0.3313	0.1997	0.1581	0.1066
cg18399194	II	10	101918448	F	101918448	101918448	rs12255081	SNP	C	T	0.0870607	0.0813	0.046	0.1604	0.0487	0.0692
cg08289272	II	2	241585355	F	241585356	241585356	rs35039554	SNP	G	A	0.175919	0.378	0.2536	0.0076	0.162	0.1138
cg11430599	II	10	79655482	R	79655482	79655482	rs1617018	SNP	C	T	0.74401	0.744	0.681	0.8351	0.6541	0.7896
cg20250428	II	15	66446020	F	66446021	66446021	rs7175598	SNP	G	A	0.159545	0.5516	0.089	0.0091	0.0855	0.0836
cg17220237	II	7	34911385	R	34911386	34911386	rs1833091	SNP	G	A;T	0.28155;0.0189696	0.3135;0	0.5061;0	0.1422;0.0681	0.2137;0	0.2824;0.0072
cg05752356	II	22	49373145	R	49373145	49373146	rs138517177	INDEL	CG	C	0.142173	0.13	0.1207	0.1286	0.1869	0.1513
cg19628012	I	10	123940001	F	123940001	123940001	rs55916137	SNP	C	T	0.0577077	0	0.0521	0.0061	0.175	0.0778
cg22841866	I	12	58013174	R	58013175	58013175	rs2277324	SNP	G	A	0.259185	0.2768	0.2014	0.1377	0.4245	0.3069
cg07027566	I	16	1401894	F	1401895	1401895	rs28654239	SNP	G	C	0.0902556	0.0069	0.089	0.2269	0.0318	0.0375
cg10115713	II	10	59783587	F	59783588	59783588	rs11815071	SNP	G	A	0.106829	0.0288	0.0532	0.2481	0.0716	0.0778
cg19405624	II	19	56671981	R	56671981	56671981	rs8419	SNP	C	T	0.163938	0.2034	0.1575	0.2519	0.0746	0.0778
cg16377738	II	17	76141068	F	76141069	76141069	rs72896265	SNP	G	A	0.189297	0.0188	0.1994	0.2126	0.3062	0.2089
cg20990359	II	13	99096365	R	99096365	99096366	rs68077784	INDEL	CG	C	0.182907	0.1022	0.226	0.2277	0.1899	0.1441
cg09321367	II	2	65086195	F	65086196	65086196	rs7584372	SNP	G	A	0.715256	0.7401	0.6442	0.8828	0.5944	0.6354
cg07249343	I	12	133345809	R	133345809	133345809	rs12282	SNP	C	T	0.107428	0.125	0.1718	0.0545	0.1362	0.0504
cg06807343	II	19	3165973	R	3165974	3165974	rs6510736	SNP	G	A	0.340455	0.4345	0.3405	0.4682	0.0755	0.3444
cg10039445	II	4	6382389	R	6382389	6382389	rs34195451	SNP	C	T	0.31849	0.2371	0.3149	0.4009	0.326	0.2738
cg06495719	II	17	13696164	R	13696164	13696164	rs9912905	SNP	C	T	0.283347	0.4623	0.2669	0.1581	0.3022	0.2579
cg10838500	I	5	1393877	R	1393878	1393878	rs6876890	SNP	G	A	0.224241	0.0982	0.2219	0.2511	0.3101	0.2349
cg12631925	II	7	44105338	F	44105339	44105339	rs62458756	SNP	G	A	0.096845	0.0655	0.0634	0.0779	0.1431	0.1585
cg23972165	II	2	67517336	F	67517336	67517336	rs724077	SNP	C	T	0.091853	0.0119	0.0726	0.1339	0.1551	0.0634
cg19329121	I	7	95226035	R	95226036	95226036	rs35903871	SNP	G	A	0.108227	0.1359	0.2423	0.0507	0.0696	0.0447
cg02577985	II	7	1329568	R	1329569	1329569	rs4598160	SNP	G	A	0.265375	0.2569	0.3957	0.0182	0.4513	0.2954
cg14527649	II	14	69412803	F	69412804	69412804	rs2268982	SNP	G	A	0.497204	0.745	0.6718	0.3086	0.3658	0.4409
cg06677994	II	16	11792514	R	11792514	11792514	rs11641208	SNP	C	G;T	0.0770767;0.0081869	0.1855;0	0.0552;0.0194	0.0076;8e-04	0.0755;0.0179	0.085;0.0043
cg16643742	II	12	130944499	F	130944499	130944499	rs870597	SNP	C	G	0.180312	0.1865	0.1851	0.0393	0.331	0.2147
cg10942642	II	2	69394936	R	69394936	69394936	rs7565651	SNP	C	T	0.650559	0.7698	0.7157	0.7557	0.4384	0.4928
cg02693125	II	20	23401585	R	23401586	23401586	rs56094936	SNP	G	A	0.124601	0.3115	0.1002	0.0212	0.0795	0.1499
cg24446235	II	3	10532372	F	10532372	10532372	rs585883	SNP	C	T	0.0708866	0.0556	0.1319	0.0038	0.0885	0.1095
cg27287527	II	3	50341326	F	50341326	50341326	rs12488302	SNP	C	T	0.166534	0.619	0.0112	0.0015	0.0119	0.2666
cg19697575	II	2	172374119	F	172374120	172374120	rs6724344	SNP	G	A	0.598842	0.7361	0.6299	0.3933	0.6243	0.7104
cg16003256	I	1	116710945	R	116710945	116710945	rs28693860	SNP	C	A	0.454473	0.6597	0.4755	0.2012	0.4722	0.5836
cg16932018	II	7	102624227	F	102624227	102624227	rs7789252	SNP	C	A	0.440695	0.5665	0.4724	0.4728	0.3082	0.3444
cg08173660	I	6	90602936	R	90602936	90602936	rs9362698	SNP	C	T	0.125998	0.2123	0.0828	0.1157	0.1143	0.098
cg14129329	I	9	136769545	F	136769545	136769545	rs10821536	SNP	C	T	0.095647	0.0238	0.0869	0.1853	0.0795	0.0648
cg03407524	I	17	80043349	F	80043349	80043349	rs17848939	SNP	C	T	0.422125	0.3462	0.3712	0.5045	0.495	0.3415
cg24634455	II	4	2804854	F	2804854	2804854	rs11933325	SNP	C	T	0.291534	0.0724	0.3006	0.5159	0.2237	0.268
cg22688829	II	3	146211569	R	146211570	146211571	rs543986477	INDEL	GT	G	0.560304	0.4782	0.5235	0.5772	0.663	0.5504
cg14448393	II	2	164471195	R	164471196	164471196	rs11674003	SNP	G	A	0.103634	0.0238	0.1166	0.0915	0.1809	0.1124
cg02546691	II	2	55347134	F	55347135	55347135	rs72795498	SNP	G	A	0.115615	0.2113	0.0961	0.0923	0.0805	0.0994
cg23606244	II	11	4704115	F	4704116	4704116	rs79815978	SNP	G	A	0.0503195	0.0278	0.046	0.1006	0.0239	0.0317
cg07217846	II	1	49513807	F	49513807	49513807	rs17105425	SNP	C	T	0.128594	0.1458	0.0613	0.2481	0.0358	0.1052
cg22316634	II	19	18895217	F	18895218	18895218	rs12327738	SNP	G	A	0.198682	0.1032	0.1483	0.2224	0.2813	0.2435
cg02095601	II	16	85163406	F	85163407	85163407	rs7187759	SNP	G	A	0.348642	0.2292	0.3497	0.3026	0.5189	0.3617
cg11561396	II	18	66124497	F	66124498	66124498	rs7234450	SNP	G	A	0.16254	0.1488	0.226	0.0688	0.1839	0.2406
cg07870920	II	4	121569769	R	121569769	121569769	rs144484994	INDEL	C	CT	0.0866613	0.0883	0.0521	0.0068	0.2038	0.1153
cg16435580	II	8	58132229	R	58132230	58132230	rs7827014	SNP	G	A	0.175719	0.1488	0.0603	0.3033	0.168	0.1455
cg24797361	II	3	124927458	F	124927459	124927459	rs1563293	SNP	G	A	0.561901	0.5516	0.5992	0.674	0.3986	0.5476
cg02922510	II	7	156869431	F	156869431	156869431	rs6953995	SNP	C	T	0.20607	0.0853	0.1564	0.4402	0.0905	0.1729
cg16698551	II	10	27150092	R	27150093	27150093	rs1409128	SNP	G	T	0.447684	0.5079	0.5409	0.5333	0.3082	0.268
cg13506575	II	18	59500746	R	59500747	59500747	rs4941069	SNP	G	A	0.38778	0.2331	0.365	0.3933	0.5368	0.4179
cg16328845	II	19	16655808	F	16655808	16655808	rs10409339	SNP	C	T	0.148363	0.0387	0.0961	0.3487	0.0984	0.072
cg13372276	II	13	103307218	F	103307218	103307218	rs673424	SNP	C	T	0.473243	0.4474	0.3712	0.6165	0.4742	0.3804
cg16064295	II	3	8575844	R	8575845	8575845	rs41378247	SNP	G	A	0.0802716	0.0198	0.227	0.034	0.0865	0.0403
cg18214600	II	8	146030545	R	146030545	146030545	rs2954666	SNP	C	T	0.0960463	0.0238	0.0409	0.264	0.0099	0.0836
cg07748255	I	4	1324877	R	1324878	1324878	rs78817042	SNP	G	A	0.0646965	0.1865	0.092	0.0083	0.0119	0.0331
cg16757905	II	5	154224763	R	154224763	154224763	rs75831238	SNP	C	T	0.122005	0.0863	0.0879	0.1581	0.0934	0.1945
cg00178785	I	8	79263063	F	79263064	79263064	rs112117394	SNP	G	C	0.125998	0.0278	0.1401	0.1717	0.171	0.0965
cg20568108	II	1	215177441	R	215177442	215177442	rs75234580	SNP	G	A	0.0664936	0.1438	0.089	0.0719	0	0.0086
cg04671206	I	10	121296866	R	121296867	121296867	rs7101058	SNP	G	A	0.441693	0.2649	0.4008	0.4478	0.6342	0.4654
cg14924388	II	1	227103466	R	227103466	227103466	rs12048223	SNP	C	T	0.303714	0.4335	0.2894	0.1452	0.338	0.3876
cg08924424	II	8	39865228	R	39865228	39865228	rs4736968	SNP	C	T	0.41853	0.2877	0.5501	0.3268	0.5139	0.4597
cg04006136	II	9	139373394	R	139373395	139373395	rs66929821	INDEL	G	GT	0.138978	0.1577	0.1585	0.0386	0.1233	0.2983
cg01502466	II	6	29898751	F	29898751	29898751	rs2517742	SNP	C	T	0.297923	0.252	0.4151	0.2897	0.2803	0.2406
cg16119907	II	7	34712078	F	34712079	34712079	rs11762584	SNP	G	A	0.232827	0.0565	0.3732	0.2254	0.2555	0.2723
cg13444772	II	4	53700769	R	53700770	53700770	rs28419463	SNP	G	A	0.132588	0.2659	0.0583	0.1596	0.0825	0.0648
cg09531389	II	6	68849256	R	68849257	68849257	rs34059428	SNP	G	C	0.0601038	0.001	0.0644	0.0106	0.1521	0.1009
cg12226682	II	10	135158973	R	135158974	135158974	rs77290480	SNP	G	A	0.0702875	0	0.0112	0.2194	0.0229	0.0403
cg04607412	II	22	45073157	R	45073158	45073158	rs114945254	SNP	G	A	0.0517173	0.002	0.044	0.1301	0.0288	0.0187
cg06717047	II	5	149404178	R	149404179	149404179	rs35341726	SNP	G	T	0.0696885	0.0704	0.0644	0.1097	0.0487	0.0303
cg15435765	I	17	48270097	R	48270098	48270098	rs1800695	SNP	G	A	0.067492	0	0.047	0.0628	0.1382	0.1009
cg16364629	II	3	52303212	R	52303213	52303213	rs7643913	SNP	G	A	0.130391	0	0.0521	0.3298	0.1014	0.0922
cg24081423	II	9	17322582	R	17322582	17322582	rs10963033	SNP	C	T	0.0684904	0.0516	0.1616	0.003	0.0646	0.0922
cg17770035	II	6	41312735	R	41312736	41312736	rs6458216	SNP	G	A	0.704473	0.8968	0.7004	0.4962	0.7097	0.8199
cg02624590	II	6	167272504	F	167272485	167272546	esv3611639	INDEL	GGCTGCCATGCAGCAGACACGGGAGAGCTCCACGGAAGAACACCAGCCAGCCATCAGCACCA	G	0.860024	0.9534	0.8282	0.7231	0.9334	0.9236
cg03959986	I	17	2207236	R	2207236	2207236	rs408067	SNP	C	G	0.528954	0.6835	0.5123	0.3109	0.6034	0.6354
cg23047322	II	17	20688483	R	20688483	20688483	rs58204547	SNP	C	T	0.077476	0	0	0.2852	0.001	0.0144
cg03548895	II	17	20935465	F	20935461	20935471	rs369035607	INDEL	AGTACGGTACG	A	0.101038	0.001	0.002	0.3548	0.0119	0.0317
cg16675581	II	1	19637256	R	19637256	19637256	rs11455967	INDEL	C	CT	0.145767	0.1359	0.1483	0.1657	0.1083	0.1729
cg08729908	I	12	125359183	R	125359183	125359183	rs12810086	SNP	C	T	0.128594	0.0228	0.1094	0.0719	0.2425	0.2522
cg16247826	II	2	54614692	R	54614693	54614693	rs11678775	SNP	G	A	0.340056	0.4702	0.3814	0.3449	0.2068	0.2767
cg02747151	I	15	25981177	F	25981177	25981177	rs72625120	SNP	C	A	0.183506	0.2391	0.1237	0.2874	0.0109	0.2392
cg19178509	II	6	30850581	R	30850582	30850582	rs1264327	SNP	G	A	0.18151	0.1835	0.1963	0.0408	0.341	0.1945
cg15217061	II	1	8137399	F	8137400	8137400	rs60074929	SNP	G	A	0.0503195	0.119	0.0061	0.0015	0	0.1787
cg11138362	I	1	3239992	R	3239992	3239992	rs12047667	SNP	C	T	0.0794728	0.1855	0.1074	0.0023	0.0139	0.1282
cg14347177	I	11	65779330	F	65779330	65779330	rs75154345	SNP	C	T	0.168331	0.0565	0.2045	0.2413	0.1829	0.1196
cg24471073	I	6	28725620	R	28725620	28725620	rs59475656	SNP	C	G	0.0866613	0.0784	0.1554	0.0862	0.0517	0.0533
cg06243675	I	8	11801365	F	11801365	11801365	rs73195031	SNP	C	T	0.0545128	0.001	0.1575	0.0053	0.0835	0.0389
cg22117893	II	13	114212078	R	114212074	114212078	rs200922899	INDEL	TGCTC	T	0.503794	0.3829	0.3313	0.8676	0.3012	0.5231
cg10815657	I	19	289902	F	289902	289902	rs143668722	INDEL	C	CCT	0.0990415	0.0784	0.1033	0.0416	0.1133	0.2118
cg25710745	II	5	36683903	R	36683903	36683903	rs56039629	SNP	C	T	0.359026	0.4762	0.5358	0.0295	0.5378	0.3084
cg05836189	II	15	86064129	R	86064129	86064129	rs6496040	SNP	C	G	0.417133	0.2073	0.2843	0.5356	0.5686	0.464
cg05836189	II	15	86064129	R	86064130	86064130	rs11639291	SNP	G	A	0.148562	0.0268	0.1595	0.0151	0.3757	0.2349
cg16257868	I	1	220446207	R	220446207	220446207	rs76858317	SNP	C	A	0.0613019	0.0615	0.1186	0.0076	0.0855	0.0476
cg19680693	II	11	94111807	R	94111808	94111808	rs7933565	SNP	G	A	0.533746	0.6319	0.5644	0.3616	0.6064	0.5706
cg27339031	II	2	235822100	F	235822101	235822101	rs4663518	SNP	G	C	0.117013	0.0585	0.0542	0.2035	0.0755	0.1859
cg08239933	II	8	22451687	R	22451688	22451688	rs3064	SNP	G	C	0.33726	0.2569	0.4141	0.3033	0.341	0.4049
cg02288522	I	17	49338257	R	49338257	49338257	rs14180	SNP	C	T	0.058107	0.0873	0.0511	0.0091	0.1004	0.0576
cg21440084	II	1	34615965	F	34615965	34615965	rs34737458	SNP	C	T	0.230032	0.002	0.1452	0.267	0.4771	0.2522
cg07408895	II	12	109977353	F	109977353	109977353	rs34785014	SNP	C	T	0.110024	0.125	0.137	0.0106	0.172	0.1499
cg02875416	II	5	162035090	F	162035090	162035090	rs17562642	SNP	C	T	0.110024	0.0645	0.0767	0.1089	0.171	0.1369
cg06144471	I	3	195835467	F	195835468	195835468	rs79782194	SNP	G	A	0.199081	0.6558	0.1329	0.0333	0.0258	0.196
cg22037249	II	6	33037690	F	33037690	33037690	rs66799959	SNP	C	T	0.429912	0.6508	0.362	0.5772	0.1879	0.2752
cg15425276	II	14	69341905	R	69341906	69341906	rs41285480	SNP	G	A	0.217851	0.4544	0.2025	0.1717	0.1233	0.121
cg22025232	I	6	29894874	R	29894874	29894874	rs439058	SNP	C	A	0.657748	0.7252	0.7035	0.5764	0.6541	0.6556
cg04169501	II	8	39928145	F	39928145	39928145	rs7834273	SNP	C	T	0.0810703	0.127	0.0204	0.1248	0.0557	0.0533
cg00348551	I	7	1177965	R	1177965	1177965	rs73672520	SNP	C	T	0.124401	0.1597	0.0112	0.2829	0.0388	0.0548
cg09172820	II	13	21050174	F	21050174	21050174	rs35891640	SNP	C	T	0.591653	0.7113	0.7546	0.3222	0.6531	0.6124
cg15627180	II	11	117970688	R	117970689	117970689	rs11216748	SNP	G	A	0.230232	0.2252	0.2106	0.1082	0.3489	0.3256
cg24911364	II	6	32372236	R	32372236	32372236	rs62404569	SNP	C	T	0.134385	0.1984	0.1002	0.1377	0.0974	0.1369
cg02330394	I	6	10695063	F	10695064	10695064	rs113971540	INDEL	G	GT	0.112819	0.0387	0.0225	0.3691	0.003	0.0187
cg24744031	I	17	18057215	R	18057215	18057215	rs9916193	SNP	C	G	0.210264	0.0119	0.1513	0.4107	0.2107	0.1988
cg10058204	II	10	91453851	R	91453852	91453852	rs12573060	SNP	G	A	0.464657	0.627	0.4877	0.2383	0.501	0.5749
cg09833720	I	11	121665641	F	121665642	121665642	rs12800977	SNP	G	A	0.104633	0.0377	0.1176	0.1362	0.0984	0.1326
cg06734157	II	3	150066462	R	150066460	150066462	rs71990674	INDEL	TGC	T	0.527955	0.3522	0.5511	0.5961	0.5934	0.5259
cg06734157	II	3	150066462	R	150066462	150066462	rs1562790	SNP	C	T	0.756589	0.4583	0.818	0.8911	0.8499	0.7118
cg03930097	II	6	32408596	F	32408597	32408597	rs3129877	SNP	G	A	0.214257	0.1756	0.1687	0.2186	0.2813	0.2291
cg23344992	I	4	3681759	R	3681759	3681759	rs56993849	SNP	C	T	0.260184	0.3968	0.3119	0.2859	0.1113	0.1556
cg05867412	II	14	62328556	R	62328556	62328556	rs73256479	SNP	C	T	0.121805	0.0585	0.0726	0.2186	0.1113	0.1138
cg05609039	II	10	88973817	R	88973817	88973817	rs28668119	SNP	C	T	0.133786	0.0268	0.1912	0.1596	0.171	0.1052
cg15808568	II	11	71522461	R	71522461	71522461	rs113897858	SNP	C	T	0.0541134	0.0873	0.0654	0.0144	0.0557	0.0634
cg03747858	II	2	234121294	F	234121294	234121294	rs12616785	SNP	C	T	0.0854633	0.1776	0.047	0.0923	0.0557	0.036
cg08084429	II	10	126229822	F	126229822	126229822	rs72631140	SNP	C	T	0.157947	0.2163	0.2894	0.0741	0.0736	0.17
cg04350215	II	1	94559714	R	94559715	94559715	rs2068334	SNP	G	A	0.221046	0.4087	0.2474	0.1271	0.1988	0.1225
cg01792785	II	2	187714659	F	187714660	187714660	rs13431163	SNP	G	A	0.145767	0.0208	0.1002	0.354	0.0845	0.0836
cg23180171	II	12	113055704	R	113055705	113055705	rs51357	SNP	G	A	0.141573	0.0804	0.3016	0.0303	0.165	0.183
cg09858929	II	7	66608734	F	66608735	66608735	rs7793422	SNP	G	A	0.253395	0.0724	0.3057	0.4138	0.2167	0.1902
cg13585749	I	2	875437	F	875438	875438	rs4075904	SNP	G	A	0.308107	0.5873	0.2781	0.2141	0.167	0.3285
cg00023507	I	6	33276465	R	33276466	33276466	rs1014779	SNP	G	A	0.417931	0.377	0.6002	0.2148	0.4901	0.5029
cg12126267	II	14	91146572	F	91146573	91146573	rs4293305	SNP	G	A;C	0.000998403;0.88758	0;0.9812	0;0.9192	0.003;0.829	0;0.8628	0.0014;0.8545
cg06548479	II	8	15807734	R	15807735	15807735	rs2410341	SNP	G	A	0.810903	0.8571	0.8609	0.7216	0.8151	0.8372
cg22352709	I	3	195446859	R	195446860	195446861	rs143502730	INDEL	GA	G	0.0595048	0.006	0.1534	0.003	0.0924	0.0648
cg20649689	II	6	30455885	R	30455886	30455886	rs762324	SNP	G	A	0.131789	0.2788	0.2219	0.0234	0.0845	0.0663
cg06322619	I	1	11796172	R	11796168	11796173	rs146190997	INDEL	CGGGCG	C	0.988419	1	1	0.9584	1	0.9957
cg17685938	II	3	189815585	F	189815585	189815585	rs36054167	SNP	C	T	0.0714856	0.001	0.0266	0.093	0.1531	0.0778
cg11095743	II	10	49815243	F	49815243	49815243	rs78348372	SNP	C	T	0.0567093	0	0	0.205	0	0.0187
cg21301341	II	13	20714863	R	20714863	20714863	rs12427963	SNP	C	T	0.271366	0.4077	0.3313	0.0991	0.2217	0.389
cg03921839	II	1	3047462	R	3047463	3047463	rs10909881	SNP	G	A	0.195887	0.2192	0.1902	0.3162	0.1004	0.0793
cg21228642	I	9	71713728	F	71713729	71713729	rs12115393	SNP	G	A	0.124201	0.2431	0.1687	0.0825	0.0666	0.0519
cg20564724	II	3	58038342	R	58038342	58038342	rs13321292	SNP	C	T	0.066893	0	0.0061	0.239	0	0.0187
cg20564724	II	3	58038342	R	58038343	58038343	rs12634644	SNP	G	A	0.29972	0.4365	0.5378	0.0113	0.3072	0.304
cg19180624	I	2	177053297	R	177053298	177053298	rs71421551	SNP	G	C	0.165935	0.0159	0.1626	0.1876	0.2903	0.1671
cg02180853	II	X	3732937	F	3732938	3732938	rs12853945	SNP	G	C	0.322914	0.3246	0.3357	0.1167	0.4791	0.4695
cg01763947	II	15	92459894	F	92459895	92459895	rs12439297	SNP	G	A	0.0798722	0.1359	0.0971	0.0091	0.1083	0.0677
cg21234269	I	21	18884869	R	18884869	18884869	rs2849889	SNP	C	T	0.0822684	0.0337	0.0327	0.0809	0.1759	0.0893
cg12762763	I	6	27648908	F	27648908	27648908	rs73385152	SNP	C	G	0.163339	0.2837	0.1851	0.1528	0.0805	0.098
cg11766126	II	X	63862549	R	63862549	63862549	rs6524924	SNP	C	T	0.256689	0	0.0181	0.9093	0.0052	0.0763
cg04868554	II	6	31475512	F	31475513	31475513	rs115231984	SNP	G	A	0.0736821	0.12	0.1063	0.0053	0.0358	0.1455
cg15594302	II	16	84917978	R	84917978	84917978	rs34436844	SNP	C	T	0.251398	0.2321	0.2536	0.2708	0.2127	0.2954
cg16655343	II	6	29701563	R	29701564	29701564	rs2735052	SNP	G	A	0.370008	0.4415	0.2464	0.3222	0.4612	0.3991
cg04497611	II	17	80860250	R	80860251	80860251	rs7212980	SNP	G	T	0.238618	0.1915	0.1994	0.2579	0.2952	0.2435
cg23415558	I	17	42402174	F	42402174	42402174	rs28384471	SNP	C	T	0.0982428	0.2877	0.0593	0.0265	0.0348	0.1066
cg18448906	II	17	14603178	R	14603178	14603178	rs73273320	SNP	C	T	0.0940495	0	0.0051	0.3268	0.004	0.0432
cg04904527	I	15	27027065	F	27027066	27027066	rs8043091	SNP	G	A	0.686701	0.6935	0.7301	0.6596	0.7575	0.5648
cg11155112	II	8	119627028	F	119627029	119627029	rs73319397	SNP	G	A	0.053115	0.002	0.0266	0.1536	0.0179	0.0245
cg02262162	II	3	50878734	F	50878734	50878734	rs2609019	SNP	C	T	0.0698882	0.0526	0.0573	0.0257	0.1143	0.1326
cg18411559	II	16	72638983	F	72638981	72638989	rs200867062	INDEL	TACGTGATG	T	0.0503195	0.1319	0.0542	0.0023	0.0288	0.049
cg08373250	II	8	120438409	F	120438409	120438409	rs60859300	SNP	C	T	0.119209	0.002	0.1084	0.1573	0.1839	0.1383
cg20571761	I	10	44805674	R	44805674	44805674	rs800329	SNP	C	A	0.102835	0.0228	0.2117	0.1399	0.0755	0.0346
cg04663690	II	21	47800627	R	47800628	47800628	rs10483082	SNP	G	A	0.0509185	0.003	0.0859	0.0953	0.0219	0.0288
cg09307883	II	9	140077638	R	140077639	140077639	rs11549105	SNP	G	A	0.102037	0.002	0.1728	0.0151	0.2425	0.1095
cg00266918	I	X	17755541	R	17755542	17755553	X:17755542_GCCCCCCCCCCC/G	INDEL	GCCCCCCCCCCC	G	0.285828	0.4241	0.2939	0.2034	0.1958	0.3626
cg10228323	I	1	236925843	F	236925844	236925844	rs12063382	SNP	G	A	0.196086	0.2183	0.2025	0.2057	0.171	0.1729
cg17616217	II	3	134370555	R	134370556	134370556	rs6439506	SNP	G	T	0.896965	0.994	0.9479	0.7806	0.8996	0.902
cg21006301	I	16	28875220	R	28875214	28875226	rs577756912;rs564097441	INDEL	AGCCGCCGCCGCC	AGCC;A	0.24381;0.0173722	0.124;0.002	0.1984;0.0194	0.2269;8e-04	0.2803;0.0477	0.4611;0.0245
cg10199314	II	5	6237462	F	6237463	6237463	rs72643759	SNP	G	A	0.198283	0.4742	0.2556	0.0113	0.1332	0.1671
cg03040423	II	1	28560936	F	28560936	28560936	rs12131215	SNP	C	T	0.136981	0.0982	0.1667	0.0499	0.2425	0.1643
cg20091795	I	19	52452528	R	52452529	52452529	rs68124997	SNP	G	A	0.178914	0.0317	0.2751	0.3578	0.0616	0.0865
cg16702812	II	6	167276191	R	167276191	167276192	rs34038936	INDEL	CG	C	0.996006	0.998	1	0.9879	0.999	0.9986
cg16516272	I	7	149484798	F	149484798	149484798	rs62490656	SNP	C	T	0.166134	0.1518	0.2536	0.0234	0.2495	0.2147
cg16265113	II	11	120000607	F	120000608	120000608	rs12790585	SNP	G	A	0.1252	0.001	0.1575	0.0514	0.2833	0.1715
cg13303897	II	2	143650771	F	143650771	143650771	rs16858223	SNP	C	T	0.161342	0.2133	0.1309	0.2443	0.0746	0.0965
cg11857259	II	1	25363655	F	25363656	25363656	rs452044	SNP	G	A	0.683307	0.7222	0.6513	0.6445	0.7177	0.696
cg00675157	II	4	46381220	R	46381221	46381221	rs13152740	SNP	G	A	0.177316	0.0685	0.0624	0.2511	0.2883	0.196
cg13079150	II	19	54655647	F	54655647	54655647	rs2241790	SNP	C	T	0.211462	0.3046	0.1636	0.0454	0.3598	0.245
cg02293501	II	1	4036953	F	4036953	4036953	rs78333027	SNP	C	T	0.0702875	0.2669	0.0082	8e-04	0.0209	0.0764
cg25626166	II	10	12810556	F	12810556	12810556	rs74467979	SNP	C	T	0.052516	0.0853	0.0358	0.0893	0.005	0.0274
cg27228891	I	1	85742337	F	85742338	85742338	rs2735593	SNP	G	C	0.770367	0.7173	0.7638	0.8442	0.7903	0.6873
cg23096377	II	7	1111957	F	1111958	1111958	rs79617366	SNP	G	C	0.0684904	0	0.137	0.0189	0.1262	0.0821
cg07992633	I	7	78194196	F	78194197	78194197	rs148382527	SNP	G	A	0.246406	0.2341	0.3405	0.0197	0.4374	0.2867
cg19153556	II	10	79061457	F	79061458	79061458	rs7895108	SNP	G	A;T	0.000599042;0.151358	0;0.131	0.0031;0.1166	0;0.0333	0;0.3429	0;0.1772
cg02711385	II	2	20336237	R	20336237	20336237	rs17652287	SNP	C	T	0.230631	0.1339	0.228	0.2027	0.3419	0.2666
cg16590891	II	6	82454114	F	82454115	82454115	rs194874	SNP	G	A	0.5623	0.3998	0.5082	0.8495	0.4105	0.5476
cg08335008	I	16	89225495	F	89225495	89225495	rs72819323	SNP	C	T	0.0662939	0.1766	0.0634	0.0015	0.0666	0.0331
cg16366983	II	14	73764504	R	73764505	73764505	rs73306878	SNP	G	A	0.0792732	0.001	0.0276	0.2458	0.0199	0.0346
cg16721879	I	17	78849971	F	78849972	78849972	rs71368095	SNP	G	A	0.199281	0.3204	0.2117	0.0847	0.2137	0.2032
cg00350371	I	20	2633324	R	2633325	2633331	rs150527448	INDEL	GGGGCGC	G	0.336861	0.3581	0.4223	0.2685	0.3549	0.2896
cg06629935	II	6	30620232	R	30620232	30620232	rs6900113	SNP	C	T	0.0503195	0.003	0.0072	0.1467	0.0159	0.0461
cg14773367	II	X	103144436	R	103144436	103144436	rs178310	SNP	C	T	0.17245	0.1846	0.0919	0.0897	0.3525	0.1603
cg11937506	II	4	15651363	F	15651363	15651363	rs73241190	SNP	C	T	0.058107	0.0298	0.045	0.0113	0.1183	0.1196
cg26365090	II	20	42574362	F	42574362	42574362	rs11700304	SNP	C	T	0.416933	0.4663	0.5654	0.0711	0.6203	0.5
cg00161838	II	13	111538096	F	111538096	111538096	rs9588291	SNP	C	T	0.310903	0.1677	0.3425	0.4175	0.2575	0.3487
cg00533298	II	2	220200242	F	220200242	220200242	rs6436140	SNP	C	T	0.25	0.119	0.1933	0.5598	0.1173	0.1225
cg10662047	II	11	123472546	R	123472547	123472547	rs12291891	SNP	G	T	0.389377	0.4931	0.3282	0.4054	0.3529	0.3473
cg08136863	II	1	12091100	R	12091100	12091100	rs12096568	SNP	C	T	0.0519169	0	0	0.1876	0.001	0.0159
cg17488332	II	20	47356176	F	47356176	47356176	rs6095271	SNP	C	G	0.0988419	0.1062	0.2168	0.0265	0.0905	0.072
cg24094460	I	4	888716	F	888717	888717	rs28628421	SNP	G	A	0.119209	0.1052	0.2147	0.0885	0.1193	0.0634
cg12466610	II	1	220950205	R	220950206	220950206	rs12402066	SNP	G	C;T	0.442492;0.00139776	0.6806;0	0.317;0	0.5083;0.0053	0.2217;0	0.4683;0
cg16411188	II	2	36935160	F	36935161	36935161	rs59995338	SNP	G	A	0.177117	0.2768	0.089	0.2209	0.1461	0.1182
cg16287373	II	21	16421300	R	16421300	16421302	rs145675324	INDEL	CGT	C	0.0910543	0.2004	0.0685	0.0174	0.0885	0.1081
cg03644884	II	3	117180832	R	117180832	117180832	rs112919941	SNP	C	T	0.105232	0.3819	0.0327	0.0408	0.0159	0.0576
cg07415789	II	14	103348743	R	103348743	103348743	rs7154305	SNP	C	G	0.469848	0.3978	0.1718	0.9062	0.2475	0.4856
cg23046896	II	19	36833695	F	36833695	36833695	rs36105688	INDEL	C	CAG	0.428315	0.371	0.4407	0.4433	0.4414	0.4467
cg13752726	II	9	138591683	R	138591684	138591684	rs1318660	SNP	G	T	0.0986422	0.3075	0.0583	0.0242	0.0189	0.1095
cg00074519	II	2	234726355	R	234726355	234726355	rs11563237	SNP	C	T	0.0513179	0.1002	0.0286	0.0439	0.0139	0.0807
cg01007031	II	15	59478008	F	59478009	59478009	rs2029212	SNP	G	A	0.405351	0.5863	0.5685	0.3215	0.2197	0.3415
cg00268177	II	6	16725467	F	16725468	16725468	rs3812220	SNP	G	C	0.172524	0.2391	0.1166	0.1785	0.1531	0.1715
cg14924510	I	3	195682365	F	195682365	195682365	rs114004364	SNP	C	G	0.0589058	0.0952	0.0818	0.0053	0.0408	0.1023
cg00022592	II	1	230716785	R	230716785	230716785	rs17658982	SNP	C	T	0.127796	0.0139	0.182	0.0893	0.175	0.2219
cg26676848	II	17	17031201	R	17031202	17031202	rs12939385	SNP	G	A	0.0583067	0.003	0.0879	0.146	0.003	0.0101
cg27070397	II	7	30810504	F	30810505	30810505	rs75332496	SNP	G	A	0.0565096	0.1478	0.0828	0.0113	0.0199	0.0259
cg09533869	II	8	97747124	R	97747125	97747125	rs2874113	SNP	G	T	0.670927	0.8641	0.7045	0.4894	0.6372	0.7378
cg17653519	I	7	2538602	F	2538603	2538603	rs4721739	SNP	G	A	0.0648962	0.0139	0.0542	0.0045	0.1531	0.1412
cg07697733	II	6	32986917	R	32986905	32986930	rs112089450	INDEL	CTTTCACTTTCCCGTCTCATGCAAAG	C	0.0648962	0.0258	0.1329	0.084	0.0358	0.0317
cg06881908	II	16	847936	R	847936	847936	rs117923274	SNP	C	T	0.0535144	0.0139	0.1595	0.0484	0.0139	0.0288
cg02735423	II	6	32489963	R	32489963	32489963	rs201218424	SNP	C	A	0.0734824	0.0655	0.0521	0.0227	0.1262	0.1354
cg26277720	II	14	101438491	F	101438492	101438492	rs73350964	SNP	G	A	0.107628	0.0337	0.1789	0.1067	0.0268	0.2334
cg14257071	II	1	76501180	F	76501181	76501181	rs11162071	SNP	G	A	0.161342	0.0387	0.2076	0.0356	0.3509	0.2392
cg25967886	II	14	104363709	R	104363709	104363709	rs12434277	SNP	C	T	0.0569089	0.0575	0.0399	0.0825	0.0328	0.0663
cg00956039	II	6	90307985	R	90307985	90307985	rs9359856	SNP	C	T	0.555711	0.6438	0.4438	0.3525	0.7694	0.6628
cg00588691	II	4	14864543	R	14864543	14864543	rs78051805	SNP	C	T	0.104034	0.2133	0.089	0.1528	0.004	0.0187
cg15017149	I	17	896404	F	896405	896405	rs144255547	INDEL	G	GC	0.0672923	0.0883	0.0532	0.1127	0.0268	0.0288
cg12401798	II	20	62098002	F	62098002	62098002	rs12480417	SNP	C	T	0.175919	0.4702	0.136	0.0598	0.0875	0.1542
cg15730644	II	2	3680222	R	3680223	3680223	rs11123560	SNP	G	A	0.142173	0.3155	0.0573	0.0862	0.165	0.0836
cg04681752	I	8	11660614	F	11660614	11660614	rs1497042	SNP	C	T	0.509984	0.6865	0.7065	0.1936	0.5368	0.5403
cg27604841	II	10	8556403	R	8556403	8556403	rs61732083	SNP	C	G	0.0644968	0.0119	0.0777	0.1301	0.0417	0.0303
cg08974492	I	6	35748165	F	35748166	35748166	rs12194964	SNP	G	A	0.214856	0.2748	0.1994	0.1498	0.2664	0.1988
cg02489157	I	21	43529162	F	43529162	43529162	rs220118	SNP	C	T	0.290136	0.3829	0.2791	0.1664	0.3161	0.3689
cg01942422	II	6	143871689	F	143871690	143871690	rs17072766	SNP	G	A	0.107029	0.1587	0.1329	0.0998	0.0388	0.1081
cg25192647	II	6	162165948	F	162165949	162165949	rs59407549	SNP	G	T	0.2502	0.5179	0.2699	0.1831	0.161	0.0908
cg05699018	I	10	99531747	F	99531747	99531747	rs11189367	SNP	C	T	0.559904	0.4841	0.6718	0.3427	0.8101	0.5634
cg10699599	II	6	75855715	R	75855715	75855715	rs77835025	SNP	C	A;T	0.00139776;0.0804712	0;0.0575	0.0072;0.0767	0;0.1899	0;0.006	0;0.0187
cg10649910	II	7	102824	R	102825	102825	rs58416980	SNP	G	A;C	0.00219649;0.105831	0;0.0417	0.0041;0.0573	8e-04;0.0953	0.006;0.1123	0;0.2781
cg00569101	II	8	103138381	F	103138382	103138382	rs73700237	SNP	G	A	0.160343	0.131	0.1687	0.2247	0.0795	0.1859
cg18237047	I	7	5276991	R	5276992	5276992	rs73048069	SNP	G	A	0.0896565	0	0.0429	0.0552	0.2495	0.1196
cg17558296	I	17	44344541	F	44344541	44344541	rs111854089	SNP	C	A	0.0734824	0.001	0.0532	0.0113	0.2008	0.1412
cg04370706	II	9	132052117	R	132052117	132052117	rs79289101	SNP	C	T	0.0646965	0.2044	0.0624	0.0227	0.006	0.0303
cg06608074	II	20	5593850	R	5593850	5593850	rs80030173	SNP	C	T	0.0852636	0.1062	0.0409	0.1589	0.0268	0.062
cg06191719	I	11	2907337	R	2907338	2907338	rs558847674	INDEL	G	GC	0.999401	1	1	1	0.997	1
cg15744492	I	19	55880984	R	55880985	55881003	rs374283886	INDEL	GGCGGGGGGCGCGGGGGGC	G	0.316494	0.0804	0.1217	0.7163	0.2455	0.2752
cg25893052	II	17	78603142	R	78603142	78603142	rs56209503	SNP	C	T	0.255591	0.2728	0.2249	0.1899	0.3479	0.2651
cg14829303	II	12	11287271	R	11287271	11287271	rs2599396	SNP	C	T	0.351238	0.1944	0.2566	0.357	0.5109	0.4697
cg08307231	II	17	78642620	R	78642620	78642620	rs6565472	SNP	C	T	0.201478	0.3165	0.2249	0.112	0.2256	0.1369
cg12219963	II	12	109745037	R	109745038	109745038	rs34001935	SNP	G	A	0.171326	0.0288	0.1697	0.27	0.2048	0.1441
cg21517946	II	6	35697810	R	35697810	35697810	rs34168067;rs563896151	SNP;INDEL	C	CAA;T	0.538139;0.000399361	0.374;0	0.5675;0.002	0.674;0	0.5278;0	0.4914;0
cg15730080	II	21	47489923	R	47489923	47489923	rs72613655	SNP	C	T	0.165735	0.2798	0.1074	0.0719	0.0924	0.3674
cg16342620	II	3	159493194	F	159493195	159493195	rs34586932	SNP	G	A	0.086861	0.1498	0.1063	0.0098	0.1183	0.0692
cg14210114	I	1	160061413	R	160061414	160061414	rs12727520	SNP	G	A	0.0654952	0.0516	0.0583	0.0076	0.1004	0.1556
cg07258715	II	3	12801785	F	12801785	12801785	rs9865548	SNP	C	T	0.288738	0.1597	0.1789	0.2572	0.5338	0.3357
cg12953206	I	1	156030820	F	156030820	156030820	rs2275073	SNP	C	A	0.44988	0.13	0.6084	0.1657	0.7932	0.7349
cg11783520	II	6	116248269	R	116248270	116248270	rs117932452	SNP	G	T	0.0688898	0.1379	0.0297	0.0098	0.0358	0.1844
cg11038887	II	10	15276077	R	15276078	15276078	rs75632517	SNP	G	C	0.0770767	0.1994	0.0552	0.0537	0.0268	0.0476
cg06376786	II	10	13658435	F	13658436	13658436	rs11258476	SNP	G	A	0.066893	0.0407	0.0634	0.1687	0	0.013
cg07727346	II	1	91179007	F	91179007	91179007	rs915397	SNP	C	T	0.109824	0.2073	0.0716	0.0681	0.0825	0.1412
cg11405445	II	2	206767724	F	206767725	206767725	rs929679	SNP	G	A	0.924521	1	1	0.7315	0.998	0.9697
cg07509352	II	16	83427179	F	83427179	83427179	rs7196323	SNP	C	T	0.0660942	0.001	0.1217	0.0204	0.1342	0.0706
cg18315248	II	4	162446260	R	162446261	162446261	rs4529003	SNP	G	A	0.067492	0	0	0.2398	0.004	0.0245
cg09057703	II	12	115700126	R	115700126	115700126	rs17692830	SNP	C	T	0.0529153	0.0089	0.045	0.031	0.1153	0.0793
cg15319438	II	7	12714576	F	12714577	12714577	rs10488228	SNP	G	A	0.0732827	0.1796	0.0153	0.0726	0.0378	0.0533
cg06389521	II	1	226016396	R	226016397	226016397	rs41266231	SNP	G	A	0.246206	0.1627	0.1922	0.2769	0.325	0.2709
cg05787106	II	17	71533396	R	71533397	71533397	rs11077687	SNP	G	C	0.541334	0.754	0.681	0.2829	0.5676	0.4899
cg24028627	II	7	625028	F	625029	625029	rs112231649	SNP	G	A	0.0569089	0	0.0051	0.1929	0.008	0.0245
cg25121227	II	13	28000282	R	28000282	28000282	rs7988412	SNP	C	T	0.158946	0.1478	0.0951	0.2148	0.2008	0.098
cg01652021	I	8	143851375	R	143851375	143851375	rs4506190	SNP	C	T	0.203874	0.12	0.3221	0.0961	0.327	0.1859
cg04132845	II	1	45957038	R	45957039	45957039	rs937291	SNP	G	T	0.475439	0.5952	0.4847	0.3661	0.4771	0.4942
cg17718984	II	7	2257611	R	2257612	2257612	rs6951493	SNP	G	A	0.365615	0.5139	0.3691	0.2587	0.338	0.389
cg08265181	II	10	118476176	F	118476177	118476177	rs72829621	SNP	G	A	0.289537	0.4246	0.1616	0.3411	0.2217	0.2738
cg25497175	II	11	364752	R	364753	364753	rs11246127	SNP	G	A	0.170527	0.0863	0.1401	0.2005	0.2624	0.1455
cg08324400	II	5	2164903	R	2164904	2164904	rs12652492	SNP	G	A	0.129393	0.1438	0.1104	0.1505	0.1133	0.1182
cg19504860	II	19	21512191	F	21512191	21512191	rs62107534	SNP	C	G	0.0800719	0.0069	0.1155	0.0098	0.1988	0.098
cg25226657	II	5	149110983	R	149110983	149110983	rs3892285	SNP	C	T	0.309105	0.2609	0.4366	0.1831	0.3976	0.3112
cg15105476	II	6	1335849	F	1335849	1335849	rs74564934	SNP	C	T	0.067492	0	0.091	0.0068	0.1272	0.1614
cg06564198	II	10	126158005	R	126158005	126158005	rs7913776	SNP	C	T	0.0684904	0.002	0	0.2458	0	0.0231
cg01378826	I	2	42303177	F	42303178	42303178	rs13395113	SNP	G	A	0.171725	0.124	0.2352	0.1112	0.2654	0.1311
cg02170310	II	1	203296207	R	203296208	203296208	rs74137616	SNP	G	A	0.108826	0.0357	0.0808	0.2352	0.0746	0.0634
cg06031234	II	14	90234548	F	90234548	90234548	rs11626140	SNP	C	T	0.317292	0.0238	0.3272	0.3661	0.508	0.3602
cg26955234	II	17	27912415	R	27912415	27912415	rs1017529	SNP	C	A	0.0866613	0.0843	0.0573	0.0083	0.17	0.1599
cg11403739	II	15	22923741	R	22923742	22923742	rs11636046	SNP	G	C	0.238618	0.1012	0.1656	0.4085	0.2286	0.232
cg12129080	I	10	131684716	R	131684717	131684717	rs11599715	SNP	G	A	0.276757	0.2252	0.3957	0.0991	0.3608	0.4006
cg22716280	II	10	134727319	R	134727320	134727322	rs72438754	INDEL	GTC	G	0.514776	0.2659	0.5072	0.7352	0.4175	0.6081
cg06631775	I	12	132972807	F	132972808	132972808	rs4076044	SNP	G	A	0.488019	0.5833	0.4663	0.5159	0.4125	0.4366
cg04500185	I	3	193711643	R	193711644	193711644	rs62288199	SNP	G	A	0.101238	0	0.0348	0.3169	0.0288	0.036
cg08480011	II	1	171621834	R	171621834	171621834	rs2075648	SNP	C	T	0.137979	0.0794	0.3885	0.0129	0.1412	0.1037
cg00841008	II	20	36818329	F	36818329	36818329	rs10485481	SNP	C	T	0.254193	0.249	0.271	0.2005	0.337	0.2205
cg19378640	I	1	109656145	R	109656142	109656153	rs141920812	INDEL	ACTCGGATCAAC	A	0.0960463	0.001	0.0777	0.2201	0.0895	0.0331
cg21997198	I	2	87568958	F	87568958	87568958	rs7568132	SNP	C	G	0.278355	0.2044	0.2996	0.3411	0.2475	0.281
cg21333519	II	17	56388626	F	56388626	56388626	rs9674726	SNP	C	T	0.0607029	0	0	0.2201	0.001	0.0173
cg24153901	II	3	52728804	R	52728804	52728804	rs6976	SNP	C	T	0.304712	0.4256	0.2076	0.121	0.4165	0.4539
cg12639015	II	10	72322781	F	72322782	72322782	rs7909375	SNP	G	A	0.0830671	0.0198	0.1186	0.0711	0.1431	0.0605
cg20554370	II	15	40421005	R	40421006	40421006	rs548686	SNP	G	C	0.397165	0.7778	0.4029	0.205	0.2087	0.4755
cg24328002	II	6	9658176	R	9658177	9658177	rs12193515	SNP	G	A	0.0609026	0.0278	0.0941	0.0182	0.1044	0.0807
cg14555881	II	21	28185839	R	28185840	28185840	rs419895	SNP	G	A	0.310903	0.0794	0.3425	0.1846	0.5527	0.4928
cg06784390	II	9	35971564	R	35971564	35971564	rs12352264	SNP	C	T	0.114417	0.001	0.044	0.2988	0.0934	0.0576
cg00009523	II	2	1165351	F	1165351	1165351	rs5024308	SNP	C	T	0.378395	0.6319	0.3344	0.2526	0.2853	0.4467
cg10201115	II	8	38808022	R	38808023	38808023	rs531106096	INDEL	G	GT	0.219649	0.4246	0.1268	0.0219	0.2525	0.3818
cg20310149	II	10	22748909	R	22748909	22748909	rs9665348	SNP	C	A;T	0.118411;0.0181709	0.001;0	0.0102;0.0133	0.3994;0.0023	0.0209;0.0447	0.0476;0.0432
cg02746108	II	2	236672961	R	236672961	236672961	rs2675138	SNP	C	T	0.266973	0.3403	0.1033	0.2693	0.2485	0.4135
cg18894605	I	8	27737179	F	27737180	27737180	rs6983356	SNP	G	A	0.13119	0	0.1012	0.3313	0.0805	0.0562
cg18797872	II	5	180620978	F	180620978	180620978	rs75186999	SNP	C	T	0.190895	0.005	0.0685	0.5764	0.0606	0.0879
cg27441354	II	7	128731386	F	128731387	128731387	rs6954102	SNP	G	A	0.378594	0.4931	0.3425	0.4387	0.2435	0.3444
cg13703663	I	7	2765455	F	2765455	2765455	rs78468528	SNP	C	T	0.0994409	0.0536	0.137	0.0522	0.1412	0.1427
cg14100137	II	10	63543303	R	63543303	63543303	rs55999180	SNP	C	A	0.176318	0.2232	0.1524	0.118	0.1859	0.2392
cg08767460	II	4	90759046	F	90759047	90759047	rs2619363	SNP	G	T	0.107428	0.001	0.0941	0.0318	0.2962	0.1513
cg04459144	II	2	6913476	R	6913477	6913477	rs73149265	SNP	G	A	0.0519169	0	0	0.1884	0.001	0.0144
cg27020349	I	6	144643175	F	144643176	144643176	rs6911171	SNP	G	A	0.191494	0.1885	0.0245	0.5151	0.007	0.0821
cg21728791	I	3	197676983	R	197676984	197676984	rs78631316	SNP	G	T	0.0698882	0.0704	0.0982	0.0862	0.0527	0.0231
cg20778915	II	1	110670021	R	110670022	110670022	rs17025471	SNP	G	A	0.284944	0.4573	0.4888	0.0174	0.1988	0.3818
cg17272374	II	16	88011187	F	88011187	88011187	rs4843760	SNP	C	G	0.205471	0.0427	0.1145	0.1823	0.4254	0.2954
cg11845912	II	5	180657219	R	180657219	180657219	rs113252297	SNP	C	T	0.0926518	0.0079	0.0521	0.2685	0.0239	0.0375
cg08808205	II	6	34430625	R	34430626	34430626	rs73405666	SNP	G	A	0.0678914	0.002	0.0297	0.2216	0.002	0.0202
cg06849895	II	5	1120456	F	1120456	1120456	rs75885973	SNP	C	T	0.063099	0.1875	0.0286	0.003	0.002	0.134
cg08033165	II	19	46170937	R	46170937	46170937	rs73573246	SNP	C	T	0.0559105	0.004	0	0.1936	0	0.0288
cg07084585	II	15	70371405	F	70371405	70371405	rs74714253	SNP	C	G;T	0.0656949;0.000599042	0.1954;0	0.0961;0	0.0083;0.0015	0.0139;0	0.0187;0.0014
cg23231631	II	4	47427537	F	47427537	47427537	rs28432866	SNP	C	A	0.336462	0.3611	0.2853	0.4198	0.2604	0.3242
cg07655261	II	12	7948517	F	7948517	7948517	ss1388052252	SNP	C	T	0.564297	0.369	0.7352	0.354	0.7962	0.6715
cg03672288	II	13	41223110	F	41223110	41223110	rs1334241	SNP	C	T	0.192292	0.1032	0.2771	0.1611	0.2157	0.2277
cg17894185	I	12	27001417	F	27001418	27001418	rs11048726	SNP	G	A	0.154353	0.2262	0.1922	0.1286	0.1312	0.0793
cg08098438	II	19	35577163	F	35577163	35577163	rs4806077	SNP	C	T	0.247804	0.1776	0.3129	0.2716	0.2137	0.2622
cg06035200	II	8	123819362	R	123819363	123819363	rs12544658	SNP	G	A	0.134984	0.1528	0.1431	0.093	0.0795	0.2579
cg00310399	II	6	169482877	F	169482877	169482877	rs17788472	SNP	C	T	0.0686901	0.004	0.1503	0.0045	0.1372	0.0706
cg16014208	II	6	170683933	R	170683933	170683933	rs78450636	SNP	C	T	0.163538	0.5734	0.1748	0.003	0.0249	0.0591
cg03108107	II	22	23648478	F	23648478	23648478	rs2267027	SNP	C	T	0.0878594	0.1538	0.0378	0.1021	0.0626	0.072
cg21485521	II	6	44773698	F	44773699	44773699	rs72664273	SNP	G	A	0.284744	0.251	0.3129	0.2648	0.2545	0.3761
cg24136292	II	11	15180922	R	15180923	15180923	rs1714345	SNP	G	A	0.572684	0.3135	0.5787	0.7141	0.6123	0.6138
cg15967058	II	7	134134745	F	134134745	134134745	rs2734650	SNP	C	T	0.509585	0.8442	0.5746	0.1959	0.4493	0.6167
cg14859618	II	2	218900294	F	218900294	218900294	rs1077362	SNP	C	T	0.619808	0.7232	0.7229	0.6498	0.4245	0.5504
cg03287964	II	9	10611904	R	10611905	10611906	rs71332762	INDEL	GC	G	0.693291	0.8056	0.7699	0.615	0.665	0.6124
cg00324979	I	16	89152443	R	89152444	89152444	rs55848941	SNP	G	A	0.421725	0.4613	0.411	0.3374	0.5706	0.3242
cg00348031	II	18	77236278	F	77236279	77236279	rs7408082	SNP	G	A	0.392971	0.4643	0.4785	0.1944	0.4901	0.4063
cg16971657	II	3	196485073	F	196485074	196485074	rs1403101	SNP	G	A	0.388978	0.2292	0.41	0.3888	0.5268	0.3919
cg06294580	II	10	29430520	R	29430520	29430520	rs2783438	SNP	C	T	0.103634	0.1419	0.1554	0.0159	0.1461	0.0807
cg13322072	II	7	98784083	R	98784084	98784084	rs6465741	SNP	G	A	0.121805	0.0754	0.1493	0.2088	0.0676	0.0634
cg08439705	II	2	9554254	R	9554255	9554255	rs10208358	SNP	G	A	0.570487	0.1518	0.5123	0.9826	0.5895	0.4481
cg05323542	II	5	122037943	F	122037944	122037944	rs6595399	SNP	G	A	0.534944	0.4296	0.4765	0.6581	0.5497	0.5144
cg17040924	II	11	4565489	R	4565490	4565490	rs2641412	SNP	G	A	0.481629	0.3046	0.5337	0.6309	0.498	0.3573
cg21178181	II	8	103936501	R	103936501	103936501	rs6988956	SNP	C	A;G;T	0.00599042;0.249601;0.000399361	0;0.1835;0	0;0.1677;0.002	0.0204;0.4728;0	0;0.1799;0	0.0043;0.1369;0
cg16940238	II	1	220495384	F	220495385	220495385	rs12568605	SNP	G	A	0.22524	0.2649	0.1626	0.3472	0.1233	0.1715
cg07613987	I	16	55053497	R	55053497	55053497	rs72802741	SNP	C	T	0.0712859	0.002	0.0112	0.1762	0.0716	0.0562
cg04051447	II	5	14700034	R	14700035	14700035	rs10065032	SNP	G	A	0.0984425	0	0.0143	0.261	0.0855	0.0692
cg20979384	II	3	22422855	R	22422856	22422856	rs3749374	SNP	G	A	0.38099	0.4315	0.3446	0.5507	0.2505	0.2248
cg04459447	I	8	135487401	R	135487402	135487402	rs67923642	SNP	G	A	0.127995	0.005	0.1135	0.1868	0.2018	0.1081
cg19029378	I	10	43892946	R	43892947	43892947	rs574356591	SNP	G	C	0.133387	0.002	0.1462	0.1861	0.1869	0.1282
cg13528314	II	4	15812618	R	15812618	15812618	rs6449192	SNP	C	G	0.428514	0.25	0.2832	0.7973	0.3708	0.2738
cg27550663	I	12	9722091	F	9722091	9722091	ss1388107597	SNP	C	G	0.590655	0.9385	0.7515	0.1142	0.663	0.6614
cg10625750	I	4	110524783	F	110524784	110524784	rs197209	SNP	G	A	0.219848	0.2391	0.3415	0.0287	0.2813	0.2954
cg26074202	I	6	30227912	F	30227912	30227912	rs9261628	SNP	C	T	0.0860623	0.0496	0.0634	0.1135	0.1223	0.0663
cg26074202	I	6	30227912	F	30227913	30227913	rs9261629	SNP	G	T	0.0860623	0.0496	0.0634	0.1135	0.1223	0.0663
cg08421632	II	7	36441227	F	36441227	36441227	rs79411690	SNP	C	T	0.172524	0.1161	0.0808	0.2973	0.1899	0.121
cg11927033	I	6	122793073	R	122793073	122793073	rs3752576	SNP	C	A	0.11881	0.2044	0.0695	0.0658	0.1511	0.1182
cg22781764	II	19	35720295	R	35720296	35720296	rs73045840	SNP	G	A	0.122404	0.1548	0.1544	0.0174	0.1412	0.2032
cg25120459	I	10	134957803	F	134957803	134957803	rs11101583	SNP	C	T	0.140176	0.002	0.1339	0.2421	0.1789	0.0994
cg13021084	II	8	68223016	F	68223017	68223017	rs140486610	SNP	G	A	0.081869	0	0.0286	0.1974	0.0726	0.0692
cg07901314	II	13	24281664	F	24281665	24281665	rs7991440	SNP	G	A	0.115415	0	0	0.4138	0.002	0.0418
cg22430708	II	9	20569813	F	20569814	20569814	rs10964620	SNP	G	A	0.70028	0.7044	0.7485	0.7231	0.669	0.6282
cg20087192	II	3	58318260	F	58318261	58318261	rs13082844	SNP	G	A	0.460264	0.8065	0.5675	0.2451	0.3539	0.3703
cg03396604	II	1	3193944	F	3193945	3193945	rs1553286	SNP	G	A	0.266374	0.001	0.1391	0.6384	0.1392	0.3069
cg03908647	II	1	17614422	F	17614422	17614422	rs72646798	SNP	C	T	0.0628994	0.001	0.0419	0.0197	0.171	0.1081
cg20796544	I	7	75253334	F	75253334	75253334	rs7793389	SNP	C	T	0.138578	0.0486	0.2157	0.0106	0.2644	0.2219
cg05355055	II	1	85007683	F	85007684	85007684	rs7532298	SNP	G	A	0.189297	0.0615	0.0798	0.4576	0.0626	0.2017
cg05321907	II	8	94592572	R	94592572	94592572	rs4562285	SNP	C	T	0.683706	0.5079	0.7566	0.792	0.7237	0.572
cg26429017	II	2	233734820	F	233734820	233734820	rs13383733	SNP	C	T	0.113618	0.1111	0.0828	0.0325	0.2416	0.1297
cg03649293	II	1	202129894	F	202129895	202129895	rs3935295	SNP	G	A	0.174521	0.121	0.3753	0.0287	0.1938	0.219
cg17693374	II	5	140741737	F	140741738	140741738	rs62378417	SNP	G	C	0.129992	0.0407	0.0613	0.3124	0.0885	0.0692
cg06341821	I	4	38869561	F	38869562	38869562	rs75372916	SNP	G	A	0.0806709	0.0089	0.0818	0.0091	0.2425	0.085
cg19380677	II	4	165788674	F	165788675	165788675	rs17679574	SNP	G	A	0.0656949	0.0982	0.0757	0.0749	0.0447	0.0173
cg03874231	II	6	39158171	F	39158172	39158172	rs2815096	SNP	G	A	0.144569	0.4871	0.1339	0.0204	0.0229	0.0749
cg18085990	I	17	973754	F	973754	973754	rs12947905	SNP	C	T	0.15615	0.1171	0.2444	0.0484	0.2187	0.2032
cg20218571	II	18	77678514	R	77678515	77678515	rs62101190	SNP	G	A	0.109824	0.0536	0.0562	0.1377	0.1412	0.1686
cg17699276	II	10	121050776	F	121050776	121050776	rs11198863	SNP	C	T	0.835264	0.9345	0.8323	0.7867	0.8221	0.8069
cg12833076	II	2	237494444	R	237494444	237494444	rs6711222	SNP	C	T	0.316494	0.0476	0.2699	0.7322	0.1958	0.1556
cg16950711	II	5	126944112	R	126944113	126944113	rs3906535	SNP	G	A	0.130192	0.0149	0	0.4546	0.0099	0.0375
cg24872173	II	11	18300953	R	18300954	18300954	rs1046615	SNP	G	A	0.355232	0.3849	0.316	0.4198	0.3151	0.3026
cg16575821	I	17	45974285	R	45974285	45974285	rs2325747	SNP	C	T	0.555312	0.7738	0.4387	0.6112	0.4374	0.4669
cg09640220	II	14	78393407	R	78393407	78393407	rs9888620	SNP	C	T	0.165935	0.0675	0.1503	0.2761	0.163	0.1254
cg01387905	II	5	178565001	F	178565001	178565001	rs2303639	SNP	C	T	0.13119	0.0982	0.1391	0.0129	0.2594	0.2075
cg00401665	II	7	77740624	R	77740625	77740625	rs3807734	SNP	G	A	0.104233	0.1002	0.1605	0.0325	0.164	0.0807
cg13722517	I	12	32908961	F	32908961	32908961	rs3827883	SNP	C	G	0.126997	0.0833	0.092	0.1762	0.162	0.0951
cg27461835	II	8	113161293	R	113161293	113161293	rs41369344	SNP	C	T	0.0638978	0.1429	0.089	0.0499	0.0159	0.0101
cg06246630	II	15	93851032	R	93851033	93851033	rs28379516	SNP	G	A	0.0820687	0.0982	0.0542	0.09	0.0219	0.17
cg14465583	I	9	114362289	R	114362290	114362290	rs80238309	SNP	G	C	0.0980431	0.1706	0.0327	0.1263	0.0189	0.1455
cg04506342	II	2	160463692	F	160463692	160463692	rs10204535	SNP	C	T	0.425519	0.3829	0.4847	0.5575	0.3708	0.232
cg15844191	II	20	58631001	R	58631002	58631002	rs60230607	SNP	G	A	0.0615016	0.001	0.0532	0.1785	0.004	0.0216
cg22183243	I	4	112709328	R	112709329	112709329	rs16997240	SNP	G	C	0.0656949	0	0.0082	0.2012	0.0278	0.0389
cg27433479	II	1	1687481	F	1687482	1687482	rs2076328	SNP	G	T	0.325879	0.3452	0.3548	0.0469	0.4841	0.5591
cg04590841	II	6	169624722	R	169624722	169624722	rs12174547	SNP	C	T	0.177117	0.1538	0.229	0.084	0.1799	0.3112
cg19566051	II	18	14868668	F	14868669	14868669	rs1770759	SNP	G	A	0.803115	0.7986	0.907	0.593	0.9215	0.8919
cg02491947	II	18	56117145	F	56117145	56117145	rs1135519	SNP	C	T	0.682308	0.8323	0.6452	0.4818	0.7455	0.8069
cg24270083	I	2	983571	F	983571	983571	rs56809628	SNP	C	T	0.127596	0.0387	0.2536	0.087	0.0755	0.232
cg24270083	I	2	983571	F	983572	983572	rs7608441	SNP	G	A	0.0686901	0	0	0.2466	0.001	0.0245
cg01086039	I	19	52101874	F	52101874	52101874	rs11881769	SNP	C	T	0.0980431	0.0308	0.002	0.3147	0.003	0.0562
cg17720554	II	6	169284285	R	169284273	169284299	rs11272949	INDEL	CGTCGGCAGTGCCGGGCGGGGCTGGCA	C	0.0535144	0.001	0.001	0.1959	0.002	0.0072
cg17720554	II	6	169284285	R	169284273	169284299	rs11272949	INDEL	CGTCGGCAGTGCCGGGCGGGGCTGGCA	C	0.0535144	0.001	0.001	0.1959	0.002	0.0072
cg01372533	II	19	451320	R	451320	451320	rs73916983	SNP	C	G	0.166534	0.1726	0.1503	0.3328	0.0348	0.0548
cg10310917	II	6	29815787	R	29815787	29815787	rs6922901	SNP	C	T	0.365415	0.4206	0.4346	0.3752	0.2594	0.3228
cg17002719	II	7	12444013	F	12444013	12444013	rs6968600	SNP	C	T	0.254393	0.1339	0.1431	0.4516	0.2565	0.2075
cg11054397	II	14	94776993	R	94776994	94776994	rs72704352	SNP	G	A	0.0690895	0.002	0.089	0.0219	0.0696	0.2277
cg15013523	II	1	200098635	F	200098635	200098635	rs4590707	SNP	C	T	0.0808706	0.245	0.0992	0	0.0109	0.072
cg08786370	II	4	8527460	R	8527461	8527461	rs10461081	SNP	G	A	0.129193	0.1329	0.1074	0.1664	0.1233	0.0922
cg13655986	II	10	129197384	F	129197384	129197384	rs2296633	SNP	C	A	0.136382	0.1548	0.226	0.0272	0.1998	0.0994
cg22660197	II	5	112601405	R	112601406	112601406	rs28494592	SNP	G	A	0.0625	0	0.0102	0.1989	0.0219	0.0259
cg11541881	II	1	184492097	F	184492097	184492097	rs6668024	SNP	C	T	0.198882	0.256	0.1769	0.0976	0.1938	0.3473
cg06091086	I	6	2553610	R	2553611	2553611	rs6903891	SNP	G	A	0.0607029	0.001	0.0879	0.0681	0.0944	0.0461
cg00272795	II	21	46220161	F	46220161	46220161	rs4818734	SNP	C	T	0.151158	0.0982	0.2546	0.0106	0.3032	0.1297
cg10040162	I	8	11519182	F	11519182	11519182	rs73201444	SNP	C	T	0.244409	0.2272	0.4407	0.1029	0.2366	0.2738
cg19723652	II	2	8884790	R	8884790	8884790	rs78894114	SNP	C	T	0.0788738	0.1677	0.0941	0.0295	0.0258	0.0994
cg15139653	II	7	49810761	R	49810761	49810761	rs73347621	SNP	C	T	0.150559	0.129	0.32	0.0446	0.1412	0.1585
cg17240887	II	18	55760900	F	55760901	55760901	rs17064328	SNP	G	A	0.0850639	0.004	0.0297	0.1551	0.0656	0.1758
cg08604228	II	17	72240681	R	72240681	72240681	rs34343985	SNP	C	T	0.35643	0.0813	0.4243	0.5514	0.3529	0.2939
cg14129832	II	11	1663950	F	1663950	1663950	rs11822504	SNP	C	T	0.515775	0.5913	0.4622	0.4614	0.499	0.6095
cg08959396	I	16	1922216	F	1922216	1922216	rs71384658	SNP	C	G	0.658946	0.6369	0.6063	0.6755	0.6968	0.6787
cg12256809	II	4	37605777	R	37605777	37605777	rs34517683	SNP	C	T	0.0684904	0.0089	0.0143	0.1581	0.0626	0.0692
cg21703056	I	20	60697448	R	60697445	60697455	rs142458604	INDEL	GGGCGGTGCGT	G	0.884784	0.997	0.9499	0.6301	0.992	0.9597
cg12902033	I	9	2622150	R	2622146	2622155	rs369552432	INDEL	ACGGCGGCGG	A	0.30631	0.3958	0.2485	0.1475	0.4105	0.4092
cg08403010	I	16	30381303	R	30381303	30381303	rs12930787	SNP	C	G	0.225839	0.0794	0.2802	0.2224	0.327	0.2219
cg11917755	I	8	43102605	F	43102602	43102610	rs554758988;rs540839822	INDEL	TCCCGCAGC	TCCCGCAGCCCCGCAGC;T	0.0780751;0.000599042	0.003;0	0.0644;0.002	0.0968;0	0.1252;0	0.1023;0.0014
cg19472786	II	7	2107580	F	2107581	2107581	rs61338383	SNP	G	A	0.104832	0	0.0634	0.3306	0.002	0.0346
cg10632144	I	13	50252564	R	50252565	50252565	rs9535297	SNP	G	A	0.608227	0.7798	0.635	0.3298	0.7187	0.6916
cg05167232	I	6	138725317	R	138725317	138725317	rs11441776	INDEL	C	CG	0.191893	0.1022	0.0716	0.4818	0.0537	0.1398
cg20811856	I	1	15479264	R	15479264	15479264	rs2312401	SNP	C	A	0.367412	0.5744	0.4223	0.0809	0.4155	0.4654
cg20811856	I	1	15479264	R	15479265	15479265	rs2312402	SNP	G	A	0.367412	0.5744	0.4223	0.0809	0.4155	0.4654
cg21565670	II	10	17515625	R	17515626	17515626	rs7081766	SNP	G	A	0.0638978	0	0.046	0.152	0.0457	0.0403
cg16068431	I	7	157414294	F	157414295	157414295	rs34179692	SNP	G	A	0.125399	0	0.0613	0.3094	0.0994	0.085
cg17113546	II	12	10451780	R	10451781	10451781	rs11837211	SNP	G	A	0.0996406	0.1538	0.1861	0.087	0.0189	0.0403
cg13366279	II	2	45419558	R	45419559	45419559	rs72799961	SNP	G	C	0.0559105	0.006	0.1247	0.0257	0.0567	0.0879
cg15716623	II	4	7769884	F	7769885	7769885	rs58957020	SNP	G	A	0.168131	0.378	0.2301	0.0454	0.0835	0.1326
cg00648177	II	7	73381388	F	73381389	73381389	rs76478602	SNP	G	A	0.0597045	0.0208	0.0828	0.1112	0.0328	0.0245
cg16020483	II	1	10767902	R	10767902	10767902	rs488834	SNP	C	T	0.597444	0.5337	0.7352	0.4357	0.7495	0.5836
cg15517438	II	1	225668030	R	225668031	225668031	rs10799316	SNP	G	A	0.660144	0.7232	0.5521	0.6112	0.7326	0.7089
cg24638099	I	6	32526027	R	32526028	32526028	rs150543195	SNP	G	A	0.229433	0.2857	0.1851	0.2042	0.2286	0.2594
cg05995465	II	2	240313602	R	240313598	240313613	rs6147245	INDEL	AGAACGCAGCCCGCGT	A	0.565895	0.8264	0.7382	0.3169	0.4215	0.6282
cg18452169	II	21	34648808	R	34648808	34648808	rs2849997	SNP	C	T	0.284145	0.1815	0.2955	0.2753	0.4145	0.245
cg11263257	II	19	18696054	R	18696055	18696055	rs2314663	SNP	G	A	0.126398	0.1577	0.1636	0.0083	0.2346	0.0965
cg19593016	I	11	91890243	R	91890244	91890244	rs12802168	SNP	G	A	0.45607	0.6825	0.6513	0.0809	0.501	0.5014
cg12307698	I	4	46995659	F	46995660	46995660	rs13151769	SNP	G	A	0.325879	0.3661	0.1994	0.3707	0.3648	0.304
cg20590742	II	6	33705094	F	33705072	33705099	rs531331640	INDEL	TCCTGAGAGCACATTCCCACAGCGGTGC	T	0.0617013	0.0169	0.0245	0.146	0.0517	0.0331
cg19832565	II	17	79045765	R	79045766	79045766	rs56278119	SNP	G	T	0.30012	0.1538	0.2413	0.4115	0.2664	0.4323
cg12134602	II	7	129856472	R	129856473	129856473	rs7808330	SNP	G	A	0.186701	0.0069	0.1176	0.3563	0.2366	0.1499
cg18298920	II	5	3607033	R	3607018	3607035	rs150295783	INDEL	TTGAAACAGCCCTTTCGA	T	0.0896565	0.005	0.1462	0.0378	0.0795	0.2464
cg14353184	II	6	32584893	F	32584894	32584894	rs508318	SNP	G	A;T	0.125599;0.128594	0.1558;0.124	0.0941;0.0869	0.1483;0.0946	0.1103;0.1571	0.1052;0.2176
cg24705404	II	1	58602196	R	58602197	58602197	rs17116988	SNP	G	A	0.242212	0.373	0.2914	0.1952	0.1869	0.1527
cg05085443	II	3	121966370	R	121966370	121966370	rs4677907	SNP	C	T	0.129593	0.0417	0.1483	0.1762	0.1581	0.1009
cg21857822	II	1	17698725	R	17698725	17698725	rs1204873	SNP	C	T	0.261382	0.3085	0.2014	0.3752	0.1948	0.1571
cg06746669	II	5	150226252	F	150226252	150226253	rs33993564	INDEL	CG	C	0.302716	0.4325	0.2147	0.5008	0.1044	0.1484
cg21862099	II	20	60692839	F	60692839	60692839	rs6121898	SNP	C	T	0.594449	0.7728	0.7096	0.1384	0.8042	0.7378
cg09787308	II	2	135065189	R	135065190	135065190	rs16830385	SNP	G	A	0.0744808	0.1458	0.0429	0.087	0.004	0.0937
cg21440645	I	2	159830122	R	159830122	159830122	rs73969405	SNP	C	T	0.0942492	0.0605	0.0869	0.1278	0.1093	0.0677
cg12548348	II	17	43484496	R	43484496	43484496	rs62064603	SNP	C	T	0.0914537	0.001	0.047	0.0787	0.1938	0.1614
cg22824424	II	7	5513940	R	5513941	5513942	rs57034960	INDEL	GT	G	0.538538	0.7113	0.4049	0.6203	0.4831	0.4006
cg18966810	II	2	134368695	R	134368696	134368697	rs34011435	INDEL	GA	G	0.526558	0.2232	0.6513	0.5061	0.7316	0.5331
cg12402566	II	12	132057719	F	132057720	132057720	rs11246833	SNP	G	C	0.146166	0.3849	0.1207	0.0477	0.0567	0.1527
cg04605143	I	10	390339	R	390339	390341	rs10534838	INDEL	CGG	C	0.708067	0.5952	0.6431	0.8525	0.7237	0.6657
cg23233802	I	7	44325483	F	44325483	44325483	rs143118379	SNP	C	T	0.066893	0.0069	0.0767	0.0809	0.1064	0.0562
cg26846609	II	16	20750043	R	20750044	20750044	rs1466770	SNP	G	A	0.380591	0.1528	0.4049	0.3116	0.5805	0.5187
cg02788013	I	2	233924923	R	233924923	233924923	rs4073603	SNP	C	T	0.215855	0.0327	0.2249	0.1732	0.4235	0.2493
cg16832295	II	19	728095	R	728095	728095	rs112970990	SNP	C	T	0.0756789	0.2956	0.0256	8e-04	0.0129	0.0605
cg05646371	II	20	5843479	R	5843479	5843479	rs6085297	SNP	C	T	0.0994409	0.001	0.0859	0.1029	0.1779	0.1412
cg22397713	II	13	53412782	F	53412782	53412782	rs9591468	SNP	C	A	0.0601038	0	0	0.2126	0	0.0288
cg25744355	I	7	1889299	R	1889300	1889300	rs73046339	SNP	G	A	0.162141	0.1369	0.2904	0.0575	0.2137	0.1427
cg01132052	II	3	52749334	F	52749334	52749334	rs35526119	SNP	C	T	0.457069	0.4276	0.3436	0.5537	0.4304	0.5144
cg06587249	I	19	57109049	R	57109049	57109049	rs73934484	SNP	C	T	0.269569	0.3304	0.135	0.3207	0.2038	0.3689
cg10069345	II	2	20581303	R	20581303	20581303	rs11899537	SNP	C	T	0.188898	0.0635	0.2945	0.0446	0.3559	0.255
cg17296217	II	4	47645550	R	47645550	47645550	rs2271035	SNP	C	T	0.20607	0.4752	0.1145	0.1664	0.1074	0.1628
cg09656931	II	16	87576245	R	87576245	87576245	rs55954486	SNP	C	T	0.0966454	0.0337	0.0644	0.0666	0.2028	0.1369
cg04568643	II	5	178665239	R	178665240	178665240	rs469099	SNP	G	A	0.0814696	0.0119	0.1196	0.0061	0.2078	0.0893
cg03272877	II	18	43335921	F	43335922	43335922	rs16978485	SNP	G	A	0.2498	0.4206	0.2894	0.2148	0.0765	0.2637
cg12371166	II	7	148154817	F	148154818	148154818	rs60184946	SNP	G	C	0.0944489	0.0744	0.0532	0.2118	0.0348	0.0447
cg01745539	I	6	32632331	R	32632332	32632332	rs148957557	SNP	G	A	0.283746	0.3175	0.2853	0.3071	0.2753	0.2003
cg26539321	I	22	48730391	F	48730392	48730392	rs73888297	SNP	G	A	0.0898562	0.2857	0.0951	0.0272	0.0209	0.0173
cg26856631	II	7	32526065	R	32526066	32526066	rs6462371	SNP	G	A	0.751997	0.869	0.635	0.6815	0.8052	0.804
cg09434726	II	12	130815872	R	130815872	130815872	rs4759658	SNP	C	T	0.220048	0.1905	0.2812	0.0582	0.3777	0.2565
cg23264018	II	9	37343114	R	37343115	37343115	rs7846944	SNP	G	A	0.466254	0.248	0.4673	0.6498	0.506	0.3746
cg05658928	II	18	82976	R	82977	82977	rs77928194	SNP	G	A	0.157348	0.4752	0.1288	0.0091	0.0994	0.1023
cg05141608	II	20	54826375	F	54826375	54826375	rs6014650	SNP	C	G	0.248403	0.2619	0.2055	0.4834	0.0706	0.0994
cg22780568	II	4	1560794	F	1560795	1560795	rs77256894	SNP	G	A	0.0623003	0.003	0.1892	0.0348	0.0477	0.0432
cg18988382	II	10	6765494	R	6765495	6765495	rs10159635	SNP	G	T	0.1873	0.2123	0.1319	0.3275	0.0567	0.1513
cg12471283	II	5	107120132	R	107120133	107120133	rs919770	SNP	G	A	0.229832	0.1776	0.181	0.174	0.3658	0.2839
cg25559069	II	6	33134799	F	33134800	33134800	rs73408007	SNP	G	A	0.0808706	0	0	0.292	0.001	0.0259
cg27639199	II	15	81666528	R	81666529	81666529	rs11634486	SNP	G	A	0.426917	0.381	0.3292	0.2587	0.6928	0.5663
cg19117063	II	6	32365553	F	32365553	32365553	rs72847948	SNP	C	T	0.067492	0.0208	0.0256	0.0734	0.1342	0.0865
cg06856169	II	5	180579244	F	180579244	180579244	rs2546433	SNP	C	T	0.748602	0.8591	0.638	0.9115	0.5169	0.7695
cg17405012	II	7	136553263	F	136553263	136553263	rs13247260	SNP	C	A	0.335064	0.1329	0.2771	0.4576	0.4205	0.353
cg03036702	II	6	41528198	R	41528199	41528199	rs4714482	SNP	G	A	0.387181	0.3423	0.3456	0.5083	0.3022	0.4035
cg26542912	I	1	56555623	F	56555624	56555624	rs149460375	SNP	G	A	0.0591054	0.1399	0.1462	0.0068	0	0.0043
cg12924402	I	2	218898511	F	218898511	218898511	rs73990678	SNP	C	T	0.0842652	0	0	0.3064	0.001	0.0231
cg17577701	I	10	134925902	R	134925902	134925902	rs138450312	SNP	C	T	0.197684	0.3234	0.2127	0.1626	0.1193	0.1744
cg15335251	II	13	25740132	R	25740132	25740132	rs73479448	SNP	C	G	0.214457	0.2222	0.2751	0.2375	0.1521	0.1643
cg01767612	II	17	7011129	F	7011129	7011129	rs530779	SNP	C	T	0.352236	0.4405	0.4315	0.1596	0.3489	0.4841
cg16281396	II	10	49990171	F	49990172	49990172	rs74559546	SNP	G	A	0.117212	0.3075	0.138	0.0076	0.0378	0.1354
cg15074524	II	2	8685621	F	8685622	8685622	rs10929534	SNP	G	A	0.122804	0	0.001	0.4463	0.002	0.0317
cg16939169	I	1	55433165	R	55433165	55433165	rs75520515	SNP	C	T	0.0690895	0.0794	0.0143	0.1808	0	0.0187
cg01002086	II	5	132643047	F	132643047	132643047	rs76477032	SNP	C	T	0.151757	0.2688	0.1861	0.0393	0.1243	0.1873
cg25169180	I	11	61511132	R	61511133	61511133	rs3741251	SNP	G	A	0.180112	0.1478	0.3436	0.0772	0.163	0.2176
cg08557983	II	6	163876099	F	163876100	163876100	rs783140	SNP	G	A;T	0.00199681;0.0760783	0.0089;0.003	0.001;0.1033	0;0.0121	0;0.17	0;0.1297
cg01074797	I	1	47655599	F	47655599	47655599	rs11801079	SNP	C	T	0.127196	0.003	0.0593	0.3843	0.0328	0.0504
cg08969669	II	16	19204113	F	19204113	19204113	rs73532735	SNP	C	T	0.0712859	0	0	0.261	0	0.0173
cg25650661	II	6	29856278	R	29856279	29856279	rs4554349	SNP	G	T	0.119209	0.0218	0.0859	0.2678	0.0547	0.1182
cg24086348	II	17	67138138	R	67138138	67138138	rs3744489	SNP	C	T	0.534744	0.4702	0.6667	0.2844	0.6829	0.7046
cg23889112	I	2	75874389	R	75874390	75874390	rs2286239	SNP	G	C	0.1877	0.1637	0.3016	0.0386	0.2614	0.2392
cg16778274	II	8	143262517	R	143262518	143262518	rs62514726	SNP	G	A	0.140775	0.0923	0.2403	0.0991	0.1809	0.0922
cg11849573	I	7	150119075	R	150119076	150119076	rs2888635	SNP	G	T	0.606829	0.5992	0.6135	0.4803	0.7535	0.6369
cg27656320	I	20	62496660	R	62496661	62496661	rs4809373	SNP	G	C	0.102835	0.2391	0.1513	0.0061	0.0249	0.134
cg20519483	II	6	29704545	R	29704545	29704545	rs9258208	SNP	C	T	0.21905	0.2907	0.2986	0.2231	0.1153	0.1455
cg27629934	I	8	101905228	R	101905228	101905228	rs6982352	SNP	C	T	0.381789	0.4385	0.3906	0.1952	0.5129	0.4524
cg18258571	II	15	31589348	F	31589348	31589348	rs34926514	SNP	C	A	0.111222	0.0615	0.137	0.143	0.1093	0.0893
cg18530568	II	2	235353937	F	235353938	235353938	rs75137499	SNP	G	A	0.063099	0.002	0.046	0.1422	0.0408	0.0576
cg10690467	II	12	70047752	R	70047753	70047753	rs11177774	SNP	G	C	0.107628	0.002	0.0879	0.1286	0.1918	0.1268
cg12214810	I	2	242689809	R	242689809	242689809	rs111252594	SNP	C	T	0.0948482	0.0169	0.1053	0.1793	0.0865	0.0447
cg22229775	II	5	2099215	F	2099216	2099216	rs112974270	SNP	G	A	0.21845	0.1766	0.1012	0.351	0.2207	0.1888
cg10468688	II	6	170745261	F	170745262	170745262	rs7765281	SNP	G	A	0.578474	0.1062	0.5573	0.7958	0.7266	0.6657
cg26707937	II	12	118257183	R	118257184	118257184	rs1156482	SNP	G	C	0.612819	0.4881	0.5511	0.8343	0.5825	0.5029
cg19952704	II	4	187751549	R	187751550	187751550	rs6821756	SNP	G	A	0.951877	0.998	0.9734	0.938	0.9334	0.9078
cg26219488	II	5	32445482	F	32445483	32445483	rs4867443	SNP	G	C	0.443091	0.2718	0.4131	0.587	0.4811	0.4049
cg01174235	II	7	70850180	R	70850180	70850180	rs55918252	SNP	C	T	0.0658946	0	0.0307	0.2156	0.007	0.0115
cg00164335	I	22	31503579	F	31503580	31503581	rs140459227	INDEL	GC	G	0.590855	0.2877	0.8415	0.3707	0.7962	0.7997
cg01563234	II	9	6712163	F	6712164	6712164	rs10975788	SNP	G	T	0.13758	0	0.045	0.23	0.2326	0.1542
cg25644740	II	6	29894152	R	29894152	29894152	rs9259823	SNP	C	A	0.0886581	0.0268	0.0562	0.174	0.0805	0.0735
cg12550323	II	11	783125	R	783126	783126	rs78797428	SNP	G	A	0.061901	0.0476	0.09	0.0023	0.1203	0.072
cg10565645	II	18	33234532	F	33234532	33234532	rs17561903	SNP	C	T	0.0816693	0.0258	0.0235	0.0877	0.0994	0.2075
cg26201434	II	5	153640307	R	153640308	153640308	rs2443517	SNP	G	A	0.232029	0.0883	0.1646	0.4614	0.2127	0.1268
cg01122627	II	11	1474386	R	1474386	1474386	rs11604075	SNP	C	T	0.144768	0.003	0.1411	0.1415	0.2783	0.1686
cg19024197	I	20	61150472	F	61150472	61150472	rs118076678	SNP	C	T	0.0573083	0.1796	0.0041	0.0666	0.0089	0.0072
cg01414116	II	12	130720805	R	130720806	130720806	rs10773755	SNP	G	A	0.225439	0.4137	0.1943	0.1029	0.2247	0.2305
cg11037749	II	15	55523222	R	55523223	55523223	rs28537360	SNP	G	A	0.0758786	0	0	0.2753	0.003	0.0187
cg23200634	I	11	68709832	R	68709832	68709832	rs57475359	SNP	C	T	0.238818	0.2242	0.1748	0.1649	0.2674	0.4496
cg10699846	II	1	15552870	R	15552870	15552870	rs12131525	SNP	C	T	0.0842652	0.0417	0.1851	0.0083	0.1292	0.0836
cg07646083	II	2	65640057	R	65640058	65640058	rs72621552	SNP	G	A	0.15595	0.4335	0.1564	0.0053	0.0358	0.2133
cg04349985	II	16	1107501	R	1107502	1107502	rs111774594	SNP	G	C	0.0640974	0.0397	0.0327	0.1498	0.0109	0.0576
cg03637769	I	3	195870092	F	195870093	195870093	rs67293537	SNP	G	A	0.0746805	0	0.1196	0.0144	0.173	0.0922
cg13926174	I	1	8152878	R	8152879	8152879	rs72634262	SNP	G	A	0.182708	0.003	0.2178	0.0461	0.4662	0.2435
cg06120313	II	11	3174092	R	3174093	3174093	rs75593317	SNP	G	A	0.109425	0.1478	0.092	0.0726	0.1421	0.1009
cg23290100	II	5	122435626	R	122435627	122435627	rs1008058	SNP	G	A	0.185104	0.3859	0.1892	0.0643	0.1054	0.2334
cg23187802	II	10	81173663	F	81173663	81173663	rs12358729	SNP	C	T	0.303115	0.2659	0.4325	0.149	0.3449	0.4078
cg08900396	I	17	149582	R	149583	149583	rs66542400	SNP	G	A	0.373403	0.4563	0.5348	0.1732	0.339	0.4568
cg09567953	I	7	4536864	F	4536865	4536865	rs10951585	SNP	G	A	0.349441	0.4563	0.5337	0.1097	0.3469	0.3948
cg13851901	II	16	10391669	F	10391670	10391670	rs12448307	SNP	G	T	0.173922	0.0397	0.1616	0.0862	0.3111	0.3545
cg09479775	II	1	93466741	F	93466742	93466742	rs652456	SNP	G	A	0.983227	1	1	0.9516	0.992	0.9827
cg00228142	II	16	28505659	F	28505660	28505660	rs151234	SNP	G	C	0.131989	0.0169	0.4162	0.0265	0.1372	0.0922
cg24014326	II	14	88490135	F	88490136	88490139	rs112194485	INDEL	GGAA	G	0.156749	0.1984	0.0368	0.3245	0.0746	0.0648
cg12655768	II	5	75918112	R	75918113	75918113	rs2069650	SNP	G	A	0.0874601	0.1994	0.1636	0.0151	0.0358	0.0303
cg03799790	II	4	153697086	R	153697086	153697086	rs79905315	SNP	C	T	0.0613019	0.1111	0.0583	0.053	0.0209	0.0677
cg06294321	II	11	57508677	F	57508678	57508678	rs12146541	SNP	G	C	0.178115	0.0972	0.2546	0.087	0.3121	0.1671
cg25169289	II	4	102809438	F	102809439	102809439	rs4698978	SNP	G	C	0.288538	0.2421	0.1759	0.4017	0.3419	0.2219
cg19017212	II	7	130683570	F	130683571	130683571	rs7777335	SNP	G	A	0.886382	0.9663	0.9233	0.7738	0.9095	0.8991
cg27273227	II	7	81481504	R	81481505	81481505	rs17155583	SNP	G	A	0.16234	0.2292	0.2628	0.0893	0.1133	0.134
cg20223687	I	7	158059142	R	158059142	158059142	rs112087607	SNP	C	T	0.0587061	0.124	0.0378	0.0295	0.0348	0.0836
cg14138609	II	17	78753848	F	78753849	78753849	rs9911979	SNP	G	A	0.241414	0.1954	0.2658	0.2511	0.2803	0.1988
cg07139794	II	6	33449735	R	33449735	33449735	rs9461859	SNP	C	T	0.0529153	0	0	0.1876	0.001	0.0231
cg21177183	II	9	129281647	R	129281648	129281648	rs868764	SNP	G	A	0.0770767	0.0268	0.0174	0.1831	0.0567	0.062
cg16249744	II	2	240856363	R	240856364	240856364	rs13416476	SNP	G	A	0.17492	0.0744	0.1575	0.3253	0.1332	0.1196
cg07474670	II	12	124831017	R	124831018	124831018	rs2272371	SNP	G	T	0.366214	0.4603	0.2904	0.385	0.2614	0.4524
cg21463262	II	13	113539522	R	113539523	113539523	rs1063098	SNP	G	A	0.457268	0.6369	0.5787	0.1884	0.493	0.4856
cg03779499	I	4	4022850	R	4022851	4022851	rs377149483	SNP	G	T	0.0621006	0.1637	0.1135	0.025	0	0.0029
cg01313390	II	14	104694618	F	104694618	104694618	rs74087248	SNP	C	T	0.0650958	0.1171	0.0337	0.0946	0.0348	0.0216
cg22133889	II	1	180484624	F	180484625	180484625	rs4532796	SNP	G	A	0.965655	0.9871	0.9305	0.9962	0.9344	0.9712
cg13871921	I	9	140076357	R	140076358	140076358	rs28369482	SNP	G	A	0.166134	0.0417	0.3415	0.1006	0.2396	0.1182
cg10542624	II	15	92487249	R	92487250	92487250	rs7179615	SNP	G	A	0.760783	0.9762	0.9008	0.6135	0.6262	0.7262
cg00356335	II	5	150528098	F	150528099	150528099	rs4958899	SNP	G	A	0.69988	0.874	0.8037	0.5998	0.5875	0.6542
cg00818778	II	11	516562	F	516563	516563	rs74233908	SNP	G	A	0.0577077	0.0903	0.0961	0.0076	0.0616	0.0461
cg26859469	II	7	5157367	F	5157367	5157367	rs4077854	SNP	C	T	0.0617013	0	0	0.2194	0.006	0.0187
cg15131156	II	19	52228400	R	52228401	52228401	rs3829646	SNP	G	A	0.179912	0.4732	0.1104	0.0734	0.1571	0.0879
cg14001594	II	12	6445328	F	6445329	6445329	rs2284344	SNP	G	C	0.458067	0.3552	0.544	0.4244	0.5288	0.4481
cg14464852	I	10	132945664	F	132945664	132945664	rs79767606	SNP	C	T	0.0866613	0.0903	0.2127	0.0628	0.0328	0.0274
cg21752583	II	4	3521753	F	3521754	3521754	rs1799746	INDEL	G	GT	0.182109	0.122	0.3303	0.0923	0.175	0.2421
cg09562461	II	15	40324728	R	40324729	40324729	rs2291622	SNP	G	A	0.266174	0.4633	0.2137	0.2935	0.0487	0.317
cg25542438	II	10	124214250	R	124214251	124214251	rs10490923	SNP	G	A	0.0750799	0.0119	0.1483	0.0272	0.1302	0.0749
cg13458186	II	22	28030638	F	28030638	28030638	rs133998	SNP	C	T	0.229633	0.2629	0.1973	0.3411	0.0885	0.219
cg14968860	II	5	172199365	F	172199366	172199366	rs13184134	SNP	G	A	0.234026	0.3829	0.273	0.1573	0.1382	0.2478
cg12928933	II	3	57680278	F	57680278	57680278	rs17744435	SNP	C	T	0.145767	0.0903	0.2485	0.1006	0.172	0.1297
cg17707870	II	13	40108007	R	40108008	40108008	rs1040961	SNP	G	A	0.803714	0.7222	0.7607	0.7368	0.9274	0.9308
cg09027357	II	8	256911	F	256911	256911	rs11987322	SNP	C	A	0.163938	0.0883	0.0337	0.4259	0.0825	0.0764
cg20937750	I	7	50444039	F	50444040	50444040	rs74412507	SNP	G	A	0.0650958	0.004	0.1483	0.028	0.0974	0.0605
cg06577593	I	17	45331082	R	45331083	45331083	rs55827077	SNP	G	C	0.300919	0.4643	0.273	0.3631	0.1998	0.1311
cg14655569	II	9	95473718	R	95473719	95473719	rs556	SNP	G	A	0.40016	0.7679	0.5164	0.1399	0.2654	0.3934
cg00217868	II	6	4777549	F	4777550	4777550	rs76149946	SNP	G	C	0.0782748	0.0367	0.1207	0.1589	0.0089	0.0259
cg09570566	II	19	41082992	R	41082993	41082994	rs35684786	INDEL	GC	G	0.576278	0.5635	0.5726	0.5953	0.6531	0.4524
cg11426344	II	11	118683326	F	118683327	118683327	rs76704408	SNP	G	T	0.234824	0.3065	0.3384	0.1596	0.2028	0.1744
cg03705384	I	12	85674458	R	85674458	85674458	rs73365758	SNP	C	A	0.190895	0.2093	0.0511	0.4599	0.0467	0.0576
cg09520501	I	5	177376282	F	177376282	177376282	rs57246715	SNP	C	T	0.235623	0.4375	0.2924	0.034	0.2028	0.2939
cg00549309	II	18	12057808	R	12057809	12057809	rs9960429	SNP	G	C	0.628594	0.2649	0.5787	0.9062	0.6829	0.6196
cg13180305	I	9	130565047	R	130565047	130565047	rs10118903	SNP	C	T	0.0591054	0.005	0.0286	0.1921	0.001	0.0115
cg19419739	I	11	1902923	R	1902923	1902923	rs74776955	SNP	C	T	0.0537141	0	0.0112	0.174	0.0199	0.0115
cg08952867	II	3	36893965	R	36893965	36893965	rs17195098	SNP	C	T	0.313099	0.0625	0.2894	0.4531	0.3688	0.3631
cg12849065	II	11	64060975	F	64060976	64060976	rs34499953	SNP	G	A	0.282149	0.5446	0.1851	0.2443	0.1551	0.2939
cg01234121	II	1	203121724	R	203121701	203121724	rs149200581	INDEL	TGGGATGGTTTTTTCCTGTCCCAC	T	0.879593	0.7659	0.8783	0.9138	0.9235	0.9179
cg13993647	II	9	4801468	F	4801469	4801469	rs7033028	SNP	G	T	0.0738818	0.0893	0.0562	0.1354	0.0199	0.0375
cg13038195	II	5	60919296	F	60919296	60919296	rs10053221	SNP	C	A	0.145767	0.0942	0.1534	0.0424	0.3111	0.1671
cg16175737	I	12	11765813	F	11765813	11765813	rs189573155	SNP	C	T	0.066893	0.2034	0.0746	0.0227	0.0089	0.0259
cg26035071	II	1	209982407	R	209982408	209982408	rs6659367	SNP	G	T	0.364417	0.504	0.3047	0.4909	0.1541	0.3098
cg11578474	II	6	31161152	F	31161152	31161152	rs6936474	SNP	C	T	0.212061	0.3899	0.0777	0.1596	0.1839	0.2839
cg14856750	II	7	155285847	F	155285848	155285848	rs62481179	SNP	G	A	0.178315	0.1736	0.1043	0.2163	0.2247	0.1499
cg20090066	II	11	72327160	F	72327160	72327160	rs3781932	SNP	C	T	0.223043	0.4296	0.2413	0.0477	0.1461	0.3429
cg05006030	I	5	80689953	F	80689953	80689953	rs13178695	SNP	C	A	0.361422	0.1478	0.2802	0.7179	0.2416	0.281
cg01934566	II	1	211310251	R	211310251	211310251	rs35505648	SNP	C	T	0.118211	0.1597	0.2065	0.0091	0.1213	0.1369
cg04175473	II	10	134563870	R	134563871	134563871	rs2001426	SNP	G	A	0.13139	0.1091	0.2106	0.0265	0.2127	0.134
cg15366275	II	17	48427982	F	48427982	48427982	rs72832442	SNP	C	G	0.0816693	0.003	0.1155	0.09	0.1143	0.085
cg03113358	II	1	17531581	F	17531582	17531582	rs2293910	SNP	G	A	0.105431	0.0417	0.0971	0.1172	0.166	0.0994
cg13145550	II	7	1350879	R	1350879	1350879	rs34295871	SNP	C	T	0.698882	0.7688	0.6524	0.6384	0.7177	0.7507
cg11476878	I	10	15206047	F	15206048	15206048	rs12571771	SNP	G	A	0.113019	0.0635	0.0746	0.118	0.1938	0.1124
cg11972554	I	11	124933200	F	124933200	124933200	rs73625329	SNP	C	G	0.0603035	0	0.0112	0.1989	0.0169	0.0159
cg14720594	II	9	120458607	F	120458607	120458607	rs10983754	SNP	C	T	0.0846645	0	0.1319	0.1452	0.0726	0.0432
cg02157463	II	16	87648182	R	87648183	87648183	rs28449447	SNP	G	A	0.521765	0.4405	0.5501	0.6498	0.3757	0.5677
cg11946339	II	2	234686157	F	234686157	234686157	rs7578153	SNP	C	T	0.0770767	0	0.002	0.2526	0.0328	0.0245
cg11033762	II	13	20749447	R	20749447	20749447	rs73156808	SNP	C	G	0.08127	0.0198	0.0971	0.0552	0.1372	0.1167
cg02751273	I	2	232277212	R	232277212	232277212	rs35771536	SNP	C	G	0.395767	0.4206	0.3896	0.3759	0.4294	0.3573
cg07333608	II	2	240445555	R	240445556	240445556	rs13388376	SNP	G	A	0.0946486	0	0.001	0.3411	0.002	0.0288
cg12529895	II	15	50710116	R	50710116	50710116	rs17431564	SNP	C	T	0.136581	0.1389	0.0982	0.028	0.2336	0.2536
cg17516160	I	11	94227125	F	94227125	94227125	rs11020802	SNP	C	A	0.319888	0.3869	0.3742	0.1626	0.3549	0.3948
cg01029331	I	3	195709661	R	195709662	195709662	rs6804822	SNP	G	A	0.240016	0.0734	0.136	0.441	0.2455	0.2378
cg22901347	II	3	171138553	F	171138553	171138553	rs13080580	SNP	C	A	0.291334	0.0268	0.408	0.2322	0.4672	0.3689
cg17503603	II	X	19779809	F	19779810	19779810	rs5955844	SNP	G	C	0.0871523	0.0013	0.007	0.2951	0.0039	0.0458
cg19812826	II	13	103052215	F	103052216	103052216	rs74459855	SNP	G	T	0.0754792	0.002	0.0665	0.1778	0.0338	0.0605
cg24694833	II	22	43168851	R	43168852	43168852	rs13053320	SNP	G	A	0.294928	0.374	0.3773	0.0855	0.3628	0.3646
cg19874857	II	1	114697095	F	114697095	114697095	rs2291368	SNP	C	T	0.101637	0.2887	0.1329	0.003	0.007	0.111
cg24433095	II	12	3858471	R	3858471	3858471	rs57276188	SNP	C	T	0.105831	0.2183	0.229	0.0091	0.0437	0.0432
cg20686207	II	X	150396221	R	150396222	150396222	rs1149373	SNP	G	A	0.536424	0.4241	0.454	0.7069	0.6005	0.3931
cg22986662	I	3	194790434	R	194790434	194790434	rs3796159	SNP	C	G	0.410144	0.6359	0.4233	0.4871	0.2286	0.1801
cg14883135	II	2	43051175	F	43051175	43051175	rs12997857	SNP	C	T	0.118411	0.1796	0.091	0.0507	0.17	0.1225
cg05835309	I	4	3748554	R	3748555	3748555	rs62291061	SNP	G	C	0.197684	0.248	0.182	0.1611	0.2565	0.1311
cg08925606	II	20	31595509	R	31595509	31595509	rs6579061	SNP	C	G	0.437101	0.0843	0.319	0.7224	0.5159	0.4582
cg01587056	II	3	32869921	F	32869922	32869922	rs13078069	SNP	G	A	0.188698	0.1617	0.1728	0.1831	0.2346	0.1945
cg11631601	II	6	169077697	R	169077697	169077697	rs62423453	SNP	C	A	0.253994	0.4474	0.273	0.1082	0.2594	0.2161
cg08707656	II	20	39592314	R	39592315	39592315	rs34602978	SNP	G	A	0.295727	0.0565	0.137	0.5703	0.3499	0.2651
cg14937607	II	17	17498492	F	17498492	17498492	rs114892192	SNP	C	T	0.0744808	0.0109	0.1299	0.0575	0.0805	0.1124
cg26966808	II	17	4502244	F	4502245	4502245	rs4790206	SNP	G	A	0.185503	0.0972	0.2311	0.0726	0.3718	0.1945
cg05346947	I	6	31164968	F	31164968	31164968	rs9501074	SNP	C	A;T	0.0894569;0.00279553	0.0407;0	0.1278;0	0.093;0.0098	0.0815;0	0.111;0.0014
cg24310293	II	3	174667965	R	174667966	174667966	rs55773818	SNP	G	A	0.0712859	0.001	0.0767	0.1573	0.0417	0.0447
cg10429189	II	8	26297781	F	26297782	26297783	rs35053283	INDEL	GA	G	0.242013	0.1548	0.1769	0.2874	0.325	0.2536
cg04026937	II	6	32549361	R	32549362	32549362	rs199704140	SNP	G	A	0.101238	0.0506	0.0879	0.0885	0.1531	0.1427
cg16545424	II	5	171119249	F	171119250	171119250	rs2879425	SNP	G	A	0.0726837	0.001	0.136	0.0242	0.1372	0.0865
cg06048169	I	16	81254051	R	81254052	81254052	rs7187615	SNP	G	A	0.15595	0.0089	0.1472	0.0855	0.3608	0.219
cg06773563	II	6	107017926	R	107017926	107017926	rs1057433	SNP	C	T	0.221446	0.0565	0.3548	0.2088	0.2853	0.2046
cg04110953	II	18	74260396	F	74260396	74260396	rs7231475	SNP	C	T	0.053115	0	0.001	0.1929	0	0.0144
cg27296071	I	20	30458612	F	30458612	30458612	rs75351461	SNP	C	T	0.0836661	0	0.0204	0.0741	0.2177	0.1182
cg26492833	I	12	112451189	R	112451190	112451190	rs531737619	INDEL	G	GC	0.175519	0.5754	0.0869	0.0787	0.006	0.1499
cg00843105	I	19	44645597	R	44645561	44645602	rs141249810	INDEL	GTCCCATCGCTTTTCCCTGAAGGGTGAGATTCTGAACGTTTT	G	0.357029	0.4028	0.318	0.4153	0.3151	0.2954
cg03325394	II	20	58406750	F	58406750	58406750	rs6027146	SNP	C	T	0.351038	0.2371	0.183	0.621	0.2843	0.3357
cg01232907	I	22	50330014	F	50330015	50330015	rs534142420	INDEL	G	GC	0.0900559	0.0714	0.1421	0.0061	0.1571	0.1066
cg04011368	II	2	241586870	R	241586871	241586871	rs10191473	SNP	G	T	0.130591	0.0933	0.1135	0.1634	0.1272	0.1513
cg00365481	II	19	48362237	R	48362237	48362237	rs62128825	SNP	C	T	0.061901	0.001	0.1043	0.0045	0.1561	0.0634
cg03078816	I	8	143361320	F	143361320	143361320	rs28653024	SNP	C	T	0.294928	0.3115	0.2781	0.4168	0.173	0.2392
cg22523851	I	4	114694440	F	114694440	114694440	rs59734432	SNP	C	A	0.127995	0.1141	0.2025	0.0703	0.1759	0.0836
cg04089743	II	1	27977270	R	27977271	27977271	rs12040866	SNP	G	A	0.13758	0.371	0.2515	0.0439	0.002	0.013
cg15876198	II	14	95106927	F	95106927	95106927	rs72696805	SNP	C	T	0.08127	0.0119	0.1053	0.025	0.1928	0.0937
cg07145449	II	7	44164062	R	44164062	44164062	rs3217944	SNP	C	A	0.154752	0.2192	0.0583	0.0219	0.2614	0.2954
cg04457964	II	5	66727284	R	66727284	66727284	rs160846	SNP	C	T	0.101038	0.002	0.0838	0.2027	0.0825	0.1023
cg16197772	I	14	24505537	R	24505537	24505537	rs2332130	SNP	C	G	0.131989	0.2222	0.2086	0.0507	0.0815	0.121
cg12482297	II	17	61559923	R	61559923	61559923	rs4309	SNP	C	T	0.423522	0.6468	0.5624	0.1104	0.3877	0.5519
cg13514954	II	8	6232009	F	6232009	6232009	rs17534653	SNP	C	T	0.344848	0.4534	0.4888	0.1664	0.3966	0.2493
cg00413734	II	7	44145910	F	44145910	44145910	rs1558469	SNP	C	T	0.323283	0.2778	0.4969	0.1982	0.3946	0.2795
cg17444608	II	15	93842434	F	93842434	93842434	rs35229474	SNP	C	T	0.420128	0.246	0.6442	0.174	0.6223	0.5331
cg26797797	I	6	166186104	F	166186104	166186104	rs73261211	SNP	C	T	0.057508	0	0	0.208	0.001	0.0173
cg15653209	II	8	22852095	F	22852096	22852096	rs78886842	SNP	G	A	0.0722843	0.005	0.0327	0.146	0.0457	0.1239
cg11847618	II	10	93443804	F	93443805	93443805	rs17106936	SNP	G	A	0.127196	0.1468	0.1431	0.1067	0.0746	0.1916
cg02118823	I	3	19988436	F	19988437	19988437	rs11128927	SNP	G	C	0.262181	0.1429	0.2638	0.2859	0.3499	0.2608
cg00819048	II	2	83812230	R	83812231	83812231	rs77594267	SNP	G	A	0.0684904	0.0268	0.1084	0.0121	0.1332	0.0865
cg03018942	II	16	66008995	F	66008995	66008995	rs62036762	SNP	C	T	0.192891	0.3353	0.0838	0.2632	0.0586	0.2003
cg21220387	II	1	116311749	F	116311749	116311749	rs79342009	SNP	C	T	0.0591054	0	0	0.2148	0	0.0173
cg06469533	II	1	26685573	F	26685573	26685573	rs12035758	SNP	C	A	0.265176	0.5526	0.3957	0.1097	0.1024	0.196
cg04193602	II	2	69035029	F	69035029	69035029	rs17035964	SNP	C	T	0.25599	0.3968	0.2761	0.1861	0.162	0.2925
cg12128330	I	10	32789306	F	32789306	32789306	rs2370774	SNP	C	T	0.155351	0.253	0.1881	0.028	0.173	0.1844
cg20058799	II	4	71706709	F	71706710	71706710	rs60900769	SNP	G	A	0.0559105	0.1587	0.0491	0.0265	0.005	0.0461
cg10854295	I	6	168709992	R	168709992	168709992	rs114904246	SNP	C	T	0.119409	0.005	0.1258	0.1974	0.1441	0.0922
cg07930587	II	6	32823566	R	32823567	32823567	rs991760	SNP	G	A	0.110423	0.1736	0.1667	0.0696	0.0626	0.0865
cg09411910	II	6	32607224	R	32607224	32607224	rs80217639	SNP	C	T	0.0583067	0.0069	0.0818	0.0552	0.0855	0.0663
cg09411910	II	6	32607224	R	32607225	32607225	rs9272569	SNP	G	T	0.0860623	0.0476	0.0501	0.1127	0.0974	0.1254
cg12186981	II	11	6804983	R	6804984	6804984	rs471312	SNP	G	A	0.14996	0.1796	0.2556	0.0643	0.167	0.0965
cg00923506	II	12	125925087	R	125925088	125925088	rs7954425	SNP	G	A	0.602037	0.5962	0.4734	0.8464	0.4344	0.5692
cg16440978	II	14	91696240	F	91696241	91696241	rs76468112	SNP	G	A	0.0577077	0.0714	0.0869	0.0893	0.002	0.0173
cg14668513	II	15	78183150	R	78183150	78183150	rs4886535	SNP	C	T	0.392372	0.3313	0.2209	0.556	0.4016	0.3977
cg22405556	II	10	33561788	R	33561788	33561788	rs10827227	SNP	C	T	0.54353	0.5079	0.4131	0.854	0.4254	0.3588
cg25422346	I	4	165672394	R	165672394	165672394	rs28809627	SNP	C	G	0.128395	0.121	0.1319	0.1868	0.0855	0.085
cg16193245	II	7	158325503	R	158325503	158325503	rs4909237	SNP	C	T	0.160543	0.25	0.1217	0.0424	0.1849	0.2752
cg25997988	II	5	54117761	R	54117762	54117762	rs7733091	SNP	G	A	0.168131	0	0.1994	0.1392	0.3231	0.1988
cg07869343	II	16	1797050	F	1797050	1797050	rs2294613	SNP	C	T	0.0854633	0.0843	0.1033	0.0893	0.0905	0.0476
cg15634083	I	6	31238908	F	31238909	31238909	rs1050686	SNP	G	A;T	0.378794;0.0329473	0.3641;0.0109	0.4162;0.0072	0.413;0.0635	0.3141;0.0427	0.3761;0.0288
cg06049774	II	10	81892109	R	81892110	81892110	rs66635019	SNP	G	A	0.27496	0.6151	0.3149	0.18	0.0726	0.1988
cg26143944	II	15	88592448	R	88592449	88592449	rs16941174	SNP	G	A	0.106829	0.0119	0.0624	0.2352	0.0895	0.0879
cg10122885	II	8	23338790	F	23338790	23338790	rs60907630	SNP	C	T	0.209864	0.1478	0.2168	0.2398	0.2485	0.1772
cg09417740	I	7	22072273	F	22072274	22072274	rs1730898	SNP	G	A	0.534944	0.7341	0.544	0.3593	0.5716	0.5144
cg21174793	II	12	55370948	F	55370948	55370948	rs7314940	SNP	C	G;T	0.00239617;0.552316	0;0.8929	0;0.6851	0.0083;0.4947	0;0.2366	0.0014;0.438
cg26837508	II	1	85084119	F	85084120	85084120	rs2945138	SNP	G	A	0.125998	0.2778	0.0879	0.1142	0.0298	0.121
cg18681375	I	17	48637666	F	48637667	48637667	rs1870581	SNP	G	T	0.0589058	0.0149	0.0378	0.0825	0.0964	0.0533
cg22658660	I	17	43662733	F	43662733	43662733	rs114316249	SNP	C	T	0.283946	0.1399	0.4223	0.1596	0.4314	0.3213
cg21685655	II	7	95034251	F	95034252	95034252	rs3918	INDEL	G	GTTA	0.287141	0.1885	0.3865	0.3457	0.2485	0.2349
cg13143872	II	2	200778865	R	200778866	200778866	rs166849	SNP	G	A	0.682907	0.6508	0.7168	0.733	0.6103	0.6916
cg01447752	II	12	106580622	R	106580623	106580623	rs1148434	SNP	G	C	0.839058	0.9643	0.8569	0.8116	0.7734	0.7795
cg02622530	II	16	83940397	F	83940397	83940401	rs10584563	INDEL	CGAAA	C	0.0980431	0.1121	0.0409	0.2209	0.0239	0.0317
cg25242427	II	5	96062617	R	96062617	96062617	rs17478897	SNP	C	T	0.0567093	0	0.0695	0.0045	0.1382	0.1023
cg03025463	II	3	125457510	F	125457511	125457511	rs35679125	SNP	G	C	0.23103	0.1746	0.2474	0.4372	0.0815	0.1138
cg22931151	II	5	180581761	F	180581761	180581761	rs2546424	SNP	C	T	0.232228	0.0903	0.1677	0.4864	0.165	0.1427
cg15276477	II	8	1759446	R	1759446	1759446	rs56249647	SNP	C	T	0.145966	0.0675	0.1994	0.1536	0.1869	0.111
cg00064208	II	8	125846422	R	125846422	125846422	rs72716967	SNP	C	T	0.185703	0.2768	0.1104	0.2905	0.0865	0.1037
cg16678169	II	2	202507231	R	202507232	202507232	rs2241135	SNP	G	C	0.0896565	0.1806	0.0092	0.18	0.0119	0.0115
cg14381371	II	9	136760579	R	136760579	136760579	rs56342136	SNP	C	T	0.0611022	0	0.0143	0.1838	0.0358	0.0187
cg22572934	II	5	173171061	F	173171062	173171062	rs73334386	SNP	G	A	0.0501198	0	0	0.1815	0.002	0.013
cg13874759	I	17	77704250	F	77704251	77704251	rs28502318	SNP	G	C	0.4998	0.5198	0.5348	0.6498	0.3678	0.3271
cg01624571	II	15	67417697	R	67417697	67417697	rs71398295	SNP	C	T	0.0571086	0.0317	0.0337	0.0946	0.0805	0.0216
cg11963795	II	8	39797702	R	39797703	39797703	rs11777082	SNP	G	A	0.475639	0.5565	0.5256	0.447	0.3926	0.4625
cg26026417	II	13	29149341	F	29149341	29149341	rs3812868	SNP	C	G	0.559904	0.5119	0.454	0.7186	0.5219	0.5317
cg08067566	I	4	13529282	R	13529282	13529282	rs73100436	SNP	C	T	0.115815	0.1687	0.1779	0.1097	0.0557	0.0504
cg19236675	II	7	76624761	F	76624762	76624762	rs139462332	SNP	G	A	0.140575	0.0377	0.0757	0.2557	0.1789	0.1066
cg04552499	II	2	11288577	F	11288577	11288577	rs12995564	SNP	C	T	0.305112	0.4683	0.3926	0.1641	0.2376	0.3112
cg19236328	II	6	32141882	R	32141883	32141883	rs408359	SNP	G	A	0.15655	0.1518	0.2342	0.1876	0.0855	0.098
cg00663656	II	5	159407791	F	159407792	159407792	rs73321423	SNP	G	A	0.0658946	0.001	0	0.2368	0	0.0231
cg27272246	II	3	38664451	F	38664451	38664451	rs72862756	SNP	C	T	0.154553	0.1637	0.2546	0.0348	0.2107	0.147
cg04680230	II	2	151776216	F	151776216	151776216	rs1548632	SNP	C	T	0.623003	0.8105	0.4969	0.5446	0.6272	0.6715
cg14836643	II	1	247218491	R	247218491	247218491	rs12130075	SNP	C	T	0.279353	0.0109	0.2628	0.503	0.3171	0.2118
cg05791544	II	4	129697855	R	129697856	129697856	rs55668871	SNP	G	A	0.0766773	0.0337	0.1769	0.0068	0.1322	0.0504
cg04234536	II	2	113814725	F	113814726	113814726	rs370340129;rs28928313	SNP;INDEL	G	A;GT	0.0169728;0.853035	0;0.9435	0;0.9315	0.0628;0.9198	0.001;0.7008	0.0014;0.7046
cg19857140	II	7	149513076	R	149513077	149513077	rs2240362	SNP	G	C	0.113419	0.2381	0.0818	0.0151	0.1382	0.1282
cg23404137	II	18	36370257	F	36370258	36370258	rs16970927	SNP	G	A	0.071885	0.0546	0.0665	0.1475	0	0.0648
cg12123059	II	5	6829734	F	6829734	6829734	rs56869778	SNP	C	T	0.0517173	0	0.002	0.1536	0.0278	0.0375
cg11501596	II	13	109908404	F	109908404	109908404	rs8000682	SNP	C	T	0.0750799	0.001	0.1708	0.0371	0.1262	0.0461
cg11501596	II	13	109908404	F	109908405	109908405	rs9555570	SNP	G	A	0.163139	0.1508	0.271	0.1354	0.1083	0.1614
cg01027031	II	21	47390774	F	47390775	47390775	rs13046144	SNP	G	A	0.174321	0.125	0.1421	0.3661	0.0736	0.072
cg22045528	II	15	79589174	R	79589174	79589174	rs1434464	SNP	C	G	0.683506	0.7649	0.6176	0.6762	0.6531	0.7161
cg13540960	I	11	32450244	R	32450244	32450245	rs536366152;rs146557559	INDEL	CG	CGG;C	0.23103;0.0233626	0.0298;0.0198	0.1769;0.0521	0.5726;0.0015	0.1203;0.0189	0.1095;0.036
cg22875510	II	12	39600456	F	39600457	39600457	rs4565943	SNP	G	A	0.115815	0.1151	0.0828	0.0272	0.2227	0.1772
cg13628700	II	1	235310926	F	235310927	235310927	rs67559163	SNP	G	A	0.0692891	0.001	0.0307	0.1899	0.0388	0.0375
cg08210468	II	2	62535081	F	62535082	62535082	rs13430258	SNP	G	T	0.569688	0.6607	0.5266	0.6846	0.505	0.3732
cg08006646	II	8	2418143	R	2418144	2418144	rs67871841	SNP	G	A	0.103235	0	0.0389	0.2489	0.0905	0.085
cg13530320	II	10	135269787	R	135269788	135269788	rs68174897	SNP	G	A	0.122404	0.1528	0.1605	0.1384	0.0616	0.0821
cg15850874	II	3	111707752	R	111707753	111707753	rs62277639	SNP	G	A	0.178914	0.1141	0.1166	0.2201	0.2217	0.2205
cg25215885	I	18	77794317	F	77794310	77794328	rs567264468	INDEL	CTCGCCCCGCCCTGCATCA	C	0.180911	0.2639	0.2106	0.1324	0.1441	0.1643
cg24018148	II	6	39290715	F	39290715	39290715	rs3807043	SNP	C	T	0.386981	0.369	0.2096	0.5386	0.3638	0.4078
cg13284789	II	3	113254986	R	113254987	113254987	rs4508746	SNP	G	A	0.15595	0.1657	0.0951	0.2927	0.0855	0.0692
cg04476174	II	20	3705690	F	3705691	3705691	rs6139187	SNP	G	A;T	0.562101;0.000399361	0.7282;0	0.7188;0	0.2806;0.0015	0.6103;0	0.5663;0
cg13861096	II	1	7536909	F	7536910	7536910	rs12085076	SNP	G	A	0.123602	0.003	0.0665	0.2852	0.1173	0.0807
cg01882774	II	14	94491763	F	94491763	94491763	rs34756202	SNP	C	T	0.259585	0.3631	0.2249	0.2277	0.162	0.3602
cg16991316	II	10	54172718	R	54172718	54172718	rs7074149	SNP	C	T	0.196086	0.2272	0.1871	0.3389	0.0209	0.1455
cg26944725	I	2	149926738	R	149926739	149926739	rs4667325	SNP	G	C	0.234425	0.3333	0.2147	0.2625	0.1362	0.2075
cg17603219	II	1	90401764	R	90401765	90401765	rs3765613	SNP	G	A	0.063099	0.1141	0.0573	0.0469	0.0457	0.0533
cg07883662	II	6	35765176	R	35765177	35765177	rs3748048	SNP	G	A	0.221246	0.1071	0.2556	0.2421	0.2753	0.2205
cg14329627	II	16	84005490	R	84005490	84005490	rs8060149	SNP	C	T	0.0894569	0.004	0.0317	0.2799	0.0159	0.0389
cg19596020	I	15	41166388	F	41166389	41166389	rs114109296	SNP	G	T	0.0589058	0.0714	0.0061	0.146	0.002	0.0317
cg21381594	II	12	114773533	R	114773534	114773534	rs57317323	SNP	G	A	0.0792732	0.3343	0.0532	0	0.007	0.0014
cg14302130	II	6	33032830	R	33032831	33032831	rs1042920	SNP	G	A	0.436502	0.6815	0.365	0.5756	0.1849	0.281
cg15162320	I	4	15280572	R	15280572	15280572	rs6847531	SNP	C	T	0.54972	0.7282	0.5153	0.5098	0.5278	0.4467
cg14467771	I	9	139019366	F	139019367	139019367	rs2385377	SNP	G	A	0.207268	0.3115	0.3395	0.0461	0.169	0.232
cg15786180	I	19	54465583	R	54465584	54465584	rs113392914	SNP	G	A	0.346645	0.4385	0.2679	0.4818	0.1849	0.3012
cg08691237	II	11	218612	R	218613	218613	rs3847648	SNP	G	A	0.147764	0.4177	0.0613	0.087	0.0268	0.1686
cg27014438	II	6	31607674	F	31607674	31607674	rs28732154	SNP	C	T	0.104433	0.244	0.1636	0.0091	0.0706	0.049
cg06222031	II	19	43188080	R	43188080	43188080	rs11881891	SNP	C	A	0.223442	0.1071	0.0992	0.5371	0.0934	0.1585
cg01058215	II	12	93042705	R	93042705	93042705	rs2891685	SNP	C	T	0.13738	0.0446	0.0573	0.2738	0.1054	0.1715
cg01058215	II	12	93042705	R	93042706	93042706	rs2891686	SNP	G	A	0.136981	0.0446	0.0583	0.2723	0.1054	0.17
cg13224161	I	6	33141279	R	33141280	33141280	rs2855430	SNP	G	A	0.102236	0.0992	0.2096	0.0098	0.1421	0.0735
cg15721145	II	20	61867205	F	61867206	61867206	rs3810467	SNP	G	A	0.204273	0.371	0.1912	0.1248	0.1759	0.1729
cg06571301	II	1	30350244	F	30350245	30350245	rs4949227	SNP	G	A	0.17472	0.0585	0.2413	0.0643	0.3419	0.2176
cg24079981	II	2	218343265	R	218343265	218343265	rs3732007	SNP	C	T	0.1252	0.0278	0.229	0.0855	0.1521	0.1571
cg26602759	II	8	42015331	R	42015331	42015334	rs35663275	INDEL	CGTT	C	0.0902556	0.1786	0.1063	0.0166	0.1004	0.0648
cg08096656	II	7	76135339	R	76135340	76135340	rs3748135	SNP	G	A	0.214856	0.2321	0.3037	0.0772	0.2485	0.2781
cg08004620	II	8	2079369	F	2079369	2079369	rs3824176	SNP	C	A	0.21885	0.2262	0.2096	0.3661	0.0557	0.1772
cg13184710	I	2	219748387	F	219748387	219748387	rs7571600	SNP	C	A	0.340056	0.2381	0.3313	0.6036	0.1789	0.232
cg20492230	I	14	86577671	F	86577671	86577671	rs28493307	SNP	C	T	0.0740815	0.0179	0.0644	0.208	0.006	0.013
cg20492230	I	14	86577671	F	86577672	86577672	rs11626826	SNP	G	A	0.216653	0.2698	0.1697	0.0454	0.4006	0.2651
cg21575308	II	15	29763183	R	29763184	29763184	rs8035995	SNP	G	A	0.534944	0.4931	0.501	0.7466	0.4304	0.3919
cg21172679	II	13	27359495	F	27359496	27359496	rs7333854	SNP	G	T	0.910144	0.998	0.955	0.7844	0.9195	0.9452
cg25923457	II	10	21827795	R	21827796	21827796	rs1802669	SNP	G	A	0.277356	0.0546	0.2495	0.4327	0.3579	0.2277
cg25549733	I	4	139474727	F	139474728	139474728	rs28688215	SNP	G	A	0.888778	0.8929	0.9744	0.6906	0.999	0.9798
cg27113095	II	1	14348553	R	14348553	14348553	rs34115388	SNP	C	T	0.0543131	0	0.0256	0.0635	0.1074	0.0793
cg10551549	II	20	10538388	R	10538389	10538389	rs16991803	SNP	G	A	0.111821	0.2202	0.1984	0.0477	0.0626	0.0259
cg25673357	I	20	3063586	F	3063587	3063587	rs200820983	INDEL	G	GCC;GCT	0.644169;0.00698882	0.6577;0	0.6881;0	0.5378;0.0257	0.6869;0	0.7032;0.0014
cg00631877	II	12	94640673	R	94640674	94640674	rs869047	SNP	G	A	0.316294	0.3532	0.4632	0.0628	0.4473	0.3487
cg23728836	II	6	32518160	R	32518161	32518161	rs111631740	SNP	G	A	0.667532	0.6667	0.589	0.7194	0.6511	0.7046
cg06535290	II	16	85716163	R	85716164	85716164	rs11117249	SNP	G	A	0.377995	0.4841	0.4427	0.3116	0.339	0.3156
cg11227702	II	20	60499824	F	60499824	60499824	rs2236070	SNP	C	T	0.144968	0.1319	0.2035	0.0136	0.2346	0.2017
cg08438647	II	12	62523297	F	62523298	62523298	rs1663473	SNP	G	A	0.442492	0.256	0.4918	0.525	0.4861	0.4236
cg03954425	I	8	87520894	R	87520894	87520894	rs68008113	SNP	C	A	0.351837	0.5327	0.4141	0.1513	0.2664	0.5072
cg00122779	II	6	32033006	R	32033007	32033007	rs7766862	SNP	G	A	0.21845	0.2192	0.2413	0.0257	0.3429	0.3718
cg06952379	II	6	170483501	R	170483502	170483502	rs28422510	SNP	G	A	0.669129	0.745	0.7301	0.5817	0.665	0.6455
cg20722698	I	7	31193163	F	31193164	31193165	rs34652512	INDEL	GC	G	0.617013	0.7579	0.6442	0.6384	0.4354	0.5965
cg03424508	II	17	86925	F	86925	86925	rs112029475	SNP	C	T	0.0595048	0.0506	0.047	0.0053	0.0944	0.1427
cg00010242	I	14	81580765	F	81580765	81580765	rs12586613	SNP	C	T	0.176118	0.3095	0.1912	0.0832	0.161	0.1599
cg01008088	II	12	131517623	F	131517624	131517624	rs7959582	SNP	G	A	0.35643	0.2768	0.5204	0.1831	0.4274	0.4683
cg16997920	II	4	88421505	F	88421505	88421505	rs7690188	SNP	C	T	0.21865	0.1558	0.0777	0.4902	0.1262	0.1254
cg01650086	II	9	20685532	R	20685532	20685532	rs10964657	SNP	C	T	0.105431	0.1518	0.1125	0.0136	0.1571	0.1282
cg15251140	I	8	8770972	R	8770973	8770973	rs403245	SNP	G	A	0.667332	0.9077	0.7485	0.4062	0.6372	0.745
cg24279701	I	4	57203352	F	57203352	57203352	rs144514961	SNP	C	T	0.0654952	0.1865	0.0828	0.0182	0.0179	0.0245
cg04068844	II	10	102563245	R	102563246	102563246	rs60349629	SNP	G	T	0.0760783	0	0	0.2769	0.005	0.0144
cg06605163	II	1	117599810	R	117599810	117599810	rs80220227	SNP	C	T	0.127596	0.0933	0.1892	0.1967	0.0527	0.0677
cg07143878	II	4	86068889	R	86068890	86068890	rs6851823	SNP	G	A	0.0894569	0.001	0.0266	0.2095	0.0984	0.0648
cg00409995	II	2	240217983	R	240217984	240217984	rs7594553	SNP	G	A	0.215256	0.3125	0.1748	0.1732	0.1511	0.304
cg06461588	II	20	62559021	F	62559022	62559022	rs2427567	SNP	G	A	0.258786	0.4782	0.0542	0.4092	0.0497	0.245
cg13725394	II	10	65396622	F	65396623	65396623	rs1255494	SNP	G	C	0.888379	0.8403	0.7996	0.9871	0.8956	0.8847
cg06296184	II	6	33096133	R	33096134	33096134	rs3117009	SNP	G	C	0.470447	0.5347	0.7413	0.2504	0.4821	0.3977
cg13808976	II	1	48169865	R	48169866	48169866	rs4926592	SNP	G	C	0.364217	0.6071	0.362	0.3896	0.171	0.2464
cg17080913	II	1	6328733	R	6328733	6328733	rs56719725	SNP	C	T	0.0533147	0	0.0082	0.1906	0.001	0.0086
cg11008123	I	11	33097335	R	33097336	33097336	rs7111387	SNP	G	A	0.305511	0.4623	0.3957	0.1377	0.341	0.219
[truncated: 10,511 more rows]
