# Supplementary material for: Critical evaluation of the Illumina MethylationEPIC BeadChip microarray for whole-genome DNA methylation profiling
Source: Genome Biol. 2016 Oct 7;17:208. doi: 10.1186/s13059-016-1066-1 (PMC5055731; doi:10.1186/s13059-016-1066-1)
Supplement: Additional file 5: Table S5. — Probes overlapping genetic variants at single base extension sites for Infinium Type I probes. (CSV 45 kb) [file 13059_2016_1066_MOESM5_ESM.csv]

PROBE	DESIGN_TYPE	CHR	MAPINFO	STRAND	VARIANT_START	VARIANT_END	VARIANT_ID	VARIANT_TYPE	REF	ALT	AF	EAS_AF	SAS_AF	AFR_AF	EUR_AF	AMR_AF
cg07277756	I	18	10589357	R	10589355	10589365	rs148054226	INDEL	ACCGCCGCCGC	A	0.494409	0.4732	0.5971	0.4554	0.4662	0.4957
cg13168129	I	19	50432990	R	50432992	50432992	rs73053367	SNP	G	A	0.0810703	0.0903	0.1084	0.0703	0.0726	0.062
cg06911277	I	4	9693312	F	9693296	9693324	rs140001367	INDEL	CGCTCCGTCTCGGCCCCGCCCCAAGCCCA	C	0.577077	0.6865	0.6401	0.3873	0.6879	0.5303
cg17251423	I	5	139088815	R	139088802	139088819	rs67799164	INDEL	GCAGGGTAGGGCGCGCGA	G	0.717252	0.8363	0.7822	0.5643	0.7048	0.7622
cg20339553	I	2	75937889	F	75937888	75937888	rs7559767	SNP	G	C	0.091254	0	0.001	0.3268	0.007	0.0245
cg14435059	I	12	9557205	R	9557205	9557207	ss1388103744	INDEL	CGG	C	0.472244	0.3085	0.3845	0.6679	0.4911	0.4337
cg26328502	I	13	31051417	R	31051419	31051420	rs149868174	INDEL	AT	A	0.205671	0.1567	0.2638	0.3147	0.1402	0.0821
cg09294347	I	2	1286397	R	1286399	1286399	rs76112321	SNP	C	A	0.0559105	0	0	0.202	0.003	0.0144
cg18170879	I	17	27169527	F	27169526	27169526	rs56254351	SNP	G	A	0.0632987	0	0.0051	0.1475	0.0636	0.0764
cg11823079	I	12	12510001	R	12510003	12510003	rs11054843	SNP	G	A	0.0792732	0.2242	0.0389	0.0023	0.0746	0.0793
cg09885502	I	20	57463991	R	57463993	57463993	rs6026579	SNP	C	T	0.699481	0.7679	0.7628	0.6203	0.671	0.7032
cg11367354	I	7	96651983	R	96651985	96651985	rs9769385	SNP	G	A	0.0694888	0.0288	0.1084	0.0915	0.0596	0.0461
cg24940885	I	1	48173972	F	48173971	48173971	rs79704557	SNP	G	A	0.0728834	0.119	0.0685	0.0537	0.0626	0.0634
cg01546248	I	22	31477006	F	31476991	31477008	rs67584269	INDEL	GCTCTGAGACTCCTACGA	G	0.274161	0.4712	0.0951	0.4796	0.0964	0.1066
cg08335510	I	7	144966808	R	144966802	144966812	rs147739131	INDEL	AGGATGCGGGG	A	0.332468	0.6746	0.4192	0.1339	0.2326	0.2363
cg06490968	I	16	15974524	R	15974526	15974526	rs56238891	SNP	A	G	0.091254	0.2034	0.0409	0.0787	0.0457	0.0893
cg22062432	I	5	180634502	F	180634501	180634501	rs59907142	SNP	A	G	0.115216	0.3125	0.1002	0.0658	0.0318	0.0648
cg17707635	I	12	48153133	F	48153132	48153132	rs73304423	SNP	C	T	0.0539137	0.001	0.0675	0.0363	0.1183	0.0519
cg02061626	I	2	233274167	R	233274169	233274169	rs2091555	SNP	T	C	0.144369	0.0615	0.1503	0.1513	0.2276	0.1225
cg15363314	I	11	1283970	R	1283961	1283973	rs150476350	INDEL	TTCCTGTCCCGCC	T	0.375399	0.6032	0.3139	0.3283	0.2873	0.3487
cg25996553	I	8	13133084	R	13133086	13133086	rs2013498	SNP	C	T	0.096845	0.0308	0.0961	0.2307	0.0338	0.0303
cg12564102	I	2	108086048	F	108086047	108086047	rs1623268	SNP	G	A	0.698482	0.8542	0.5266	0.6732	0.6829	0.7853
cg11828070	I	8	110657193	F	110657192	110657192	rs28726128	SNP	C	T	0.0958466	0.1121	0.0225	0.2352	0.0129	0.0303
cg12640713	I	9	139971854	R	139971849	139971859	rs532725561	INDEL	TGGGGCGGGGC	T	0.3125	0.1776	0.317	0.3449	0.4006	0.3127
cg01137907	I	7	56879374	R	56879376	56879376	rs58054663	SNP	T	A	0.072484	0.2054	0.0818	0.003	0.0328	0.0562
cg24612923	I	10	6257417	R	6257419	6257419	rs537555335	INDEL	G	GT	0.0613019	0	0	0.2209	0.001	0.0202
cg11502198	I	6	26597334	F	26597333	26597333	rs3800302	SNP	A	G	0.708666	0.7917	0.7791	0.7345	0.5696	0.6412
cg10434261	I	1	156358059	F	156358058	156358058	rs12401716	SNP	C	G	0.109225	0.1766	0.1288	0.062	0.1143	0.0663
cg00442205	I	2	10984512	R	10984514	10984514	rs77966298	SNP	A	G	0.0712859	0.004	0.1431	0.0121	0.1491	0.0677
cg04363536	I	3	49466872	F	49466871	49466871	rs6446275	SNP	A	G	0.16254	0.0129	0.0573	0.2829	0.2316	0.1988
cg17473923	I	12	89745478	F	89745477	89745477	rs2279574	SNP	C	A	0.466254	0.5992	0.4867	0.2753	0.5557	0.4784
cg20667825	I	12	6420034	R	6420035	6420036	rs200833549	INDEL	GC	G	0.0888578	0.0764	0.0716	0.0809	0.0596	0.1888
cg08228856	I	8	144069849	F	144069848	144069848	rs4977117	SNP	T	A	0.142372	0.0208	0.1033	0.4206	0.004	0.0447
cg07763483	I	12	70132354	R	70132356	70132377	rs565949446	INDEL	GCGAAACAGAGCGCGGGCCCGA	G	0.11881	0.1012	0.1708	0.0522	0.164	0.1326
cg02342533	I	17	1953829	R	1953831	1953831	rs201666920	INDEL	T	TG	0.153554	0.5119	0.0859	0.0469	0.0308	0.1095
cg23073032	I	1	214724414	F	214724413	214724413	rs12745583	SNP	G	C	0.500399	0.3264	0.6125	0.41	0.7475	0.4092
cg23282363	I	4	77610508	R	77610509	77610520	rs202186900	INDEL	GAGCGCCGAGCC	G	0.155751	0.1726	0.1483	0.1225	0.1849	0.1628
cg14164252	I	22	51066919	R	51066921	51066921	rs131715	SNP	G	A	0.287939	0.253	0.3292	0.0855	0.4264	0.4654
cg02872767	I	19	1525453	F	1525447	1525454	rs67588965	INDEL	ACAGTCCG	A	0.374601	0.1865	0.3548	0.5408	0.3797	0.3516
cg24583179	I	5	180229965	F	180229964	180229964	rs72549454	SNP	C	G	0.170128	0.2569	0.2035	0.1498	0.1352	0.0865
cg16817413	I	4	113879618	R	113879620	113879620	rs558592592	SNP	T	C	0.0521166	0.0099	0.0051	0.1755	0.003	0.0159
cg13976876	I	1	192778160	F	192778159	192778159	rs12130714	SNP	A	T	0.0826677	0.0575	0.0665	0.0197	0.1809	0.1196
cg10804726	I	17	72270433	F	72270423	72270433	rs5822035	INDEL	GAGCCGCGACC	G	0.382987	0.7728	0.3824	0.0953	0.3151	0.464
cg20496693	I	7	1177635	F	1177634	1177643	rs142588583	INDEL	ACGCACCGGC	A	0.564896	0.3542	0.4233	0.8858	0.507	0.5432
cg18890112	I	1	18367799	F	18367766	18367801	rs556820831	INDEL	GCGTGGTAAGCCTCCCCCTGTACAGTCTGTCCTCGT	G	0.0676917	0.1567	0.1104	0.0333	0.0179	0.0159
cg19360675	I	17	53046073	F	53046072	53046072	rs17209882	SNP	C	G	0.184704	0.3393	0.0736	0.1036	0.1034	0.389
cg01636599	I	19	639386	F	639385	639385	rs3814889	SNP	A	G	0.650559	0.5536	0.7137	0.9115	0.4761	0.4582
cg19877741	I	7	644219	F	644218	644218	rs140738979	SNP	A	G	0.129193	0.1012	0.0521	0.2761	0.0895	0.0562
cg07646467	I	10	130844899	F	130844898	130844898	rs2123415	SNP	A	C	1	1	1	1	1	1
cg04101960	I	8	923511	R	923513	923513	rs11786507	SNP	A	T	0.0982428	0.0228	0.1452	0.0227	0.2078	0.1268
cg07056289	I	11	2043865	R	2043867	2043867	rs4930001	SNP	G	A	0.319089	0.2401	0.362	0.3502	0.3171	0.317
cg18477943	I	3	66002958	R	66002960	66002960	rs12634431	SNP	C	T	0.0996406	0.119	0.1104	0.0567	0.1292	0.0951
cg18480974	I	14	104668827	F	104668826	104668826	rs12879965	SNP	G	A	0.230431	0.1181	0.2924	0.0567	0.4443	0.3271
cg08457232	I	10	1135600	F	1135582	1135608	rs71930905	INDEL	AGCCTTCCCGTGCTCACCCGCAGTTCG	A	0.362819	0.376	0.3834	0.2723	0.4304	0.389
cg21381395	I	15	95194368	R	95194370	95194370	rs35312720	SNP	T	A	0.532748	0.5645	0.4611	0.7005	0.4135	0.4409
cg15584790	I	6	29692475	F	29692462	29692477	rs142275427	INDEL	TGGAATACCGATCCGC	T	0.0678914	0.1052	0.0777	0.0908	0.0249	0.0187
cg01233215	I	16	1021001	R	1021000	1021019	rs36202798	INDEL	CCGGAGGCCCCGCCCATTCT	C	0.314497	0.2659	0.3252	0.416	0.2286	0.3012
cg25637261	I	16	28875217	R	28875214	28875226	rs577756912;rs564097441	INDEL	AGCCGCCGCCGCC	AGCC;A	0.24381;0.0173722	0.124;0.002	0.1984;0.0194	0.2269;8e-04	0.2803;0.0477	0.4611;0.0245
cg05453648	I	22	41347152	F	41347151	41347161	rs576142960;rs572770940	INDEL	TCGGCCCCGCC	TCGGCCCCGCCCGGCCCCGCC;T	0.00179712;0.0722843	0;0.001	0.0031;0.002	0;0.2587	0.001;0.007	0.0072;0.0144
cg24740576	I	5	4870142	R	4870144	4870144	rs56160823	SNP	T	C	0.0896565	0.001	0.0204	0.2723	0.0358	0.0461
cg27454946	I	8	145133526	R	145133528	145133528	rs76352871	SNP	G	C	0.0545128	0	0	0.1982	0.001	0.0144
cg05571558	I	3	10436304	F	10436303	10436303	rs73016624	SNP	A	G	0.0934505	0.0099	0.0808	0.2247	0.0487	0.0476
cg16917193	I	12	54089295	R	54089297	54089297	rs5009146	SNP	A	C	0.763179	0.9484	0.7669	0.8782	0.5	0.6513
cg15245122	I	19	14196728	R	14196728	14196730	rs149173545	INDEL	CGT	C	0.0992412	0.0744	0.1104	0.0129	0.1163	0.2594
cg03064249	I	13	113299697	R	113299697	113299706	rs140563993	INDEL	CGAGGACAGT	C	0.458067	0.5159	0.4264	0.4909	0.4145	0.4193
cg16866567	I	8	38759261	R	38759263	38759263	rs28419696	SNP	C	T	0.589058	0.6161	0.6411	0.3616	0.7107	0.7334
cg04227238	I	6	29894005	R	29894007	29894007	rs2517773	SNP	A	T	0.246006	0.2034	0.3558	0.2345	0.2256	0.2046
cg12742395	I	7	156917722	R	156917724	156917724	rs6975581	SNP	A	G	0.117412	0.0536	0.0225	0.3533	0.0129	0.0461
cg24217980	I	2	14988353	R	14988355	14988355	rs10186070	SNP	A	C	0.0734824	0	0	0.2663	0.001	0.0216
cg10047502	I	X	117479900	F	117479899	117479899	rs73640314	SNP	T	C	0.0712583	0.0092	0	0.2453	0.0013	0.0286
cg11318906	I	3	129035019	R	129035021	129035021	rs13438	SNP	T	C	0.259185	0.1081	0.1861	0.5991	0.0994	0.1657
cg22258045	I	8	145002534	R	145002536	145002536	rs72693398	SNP	G	A	0.230831	0.1429	0.3476	0.028	0.4274	0.2954
cg24533989	I	4	42659536	R	42659538	42659538	rs11731333	SNP	G	C	0.392971	0.3938	0.4438	0.2663	0.4801	0.4352
cg17182540	I	12	124086654	R	124086656	124086656	rs113620982	SNP	C	T	0.0732827	0.002	0.0286	0.2322	0.0159	0.0202
cg22352709	I	3	195446859	R	195446860	195446861	rs143502730	INDEL	GA	G	0.0595048	0.006	0.1534	0.003	0.0924	0.0648
cg02542103	I	6	16217067	R	16217069	16217069	rs4429952	SNP	G	T	0.326478	0.5784	0.363	0.3033	0.1769	0.17
cg00266918	I	X	17755541	R	17755542	17755553	X:17755542_GCCCCCCCCCCC/G	INDEL	GCCCCCCCCCCC	G	0.285828	0.4241	0.2939	0.2034	0.1958	0.3626
cg21006301	I	16	28875220	R	28875214	28875226	rs577756912;rs564097441	INDEL	AGCCGCCGCCGCC	AGCC;A	0.24381;0.0173722	0.124;0.002	0.1984;0.0194	0.2269;8e-04	0.2803;0.0477	0.4611;0.0245
cg16595760	I	20	709016	F	709015	709015	rs112465128	SNP	G	A	0.0720847	0.0873	0.0685	0.025	0.0954	0.111
cg00350371	I	20	2633324	R	2633325	2633331	rs150527448	INDEL	GGGGCGC	G	0.336861	0.3581	0.4223	0.2685	0.3549	0.2896
cg06550200	I	5	1325588	R	1325590	1325590	rs421284	SNP	T	C	0.36861	0.1944	0.1922	0.6036	0.4453	0.3112
cg05398487	I	6	8064678	F	8064677	8064677	rs35991100	SNP	G	A	0.1248	0.0317	0.2904	0.062	0.159	0.0965
cg13560068	I	7	99070416	F	99070415	99070415	rs77997620	SNP	G	T	0.0864617	0.0327	0.0429	0.2148	0.0308	0.062
cg15744492	I	19	55880984	R	55880985	55881003	rs374283886	INDEL	GGCGGGGGGCGCGGGGGGC	G	0.316494	0.0804	0.1217	0.7163	0.2455	0.2752
cg00519463	I	10	94352821	R	94352823	94352823	rs2297743	SNP	C	G	0.143371	0.1329	0.1646	0.1868	0.0616	0.1643
cg19378640	I	1	109656145	R	109656142	109656153	rs141920812	INDEL	ACTCGGATCAAC	A	0.0960463	0.001	0.0777	0.2201	0.0895	0.0331
cg09825575	I	6	31465556	R	31465558	31465558	rs2534672	SNP	G	C	0.283347	0.2748	0.2434	0.3843	0.2624	0.1902
cg01518755	I	16	88066718	F	88066717	88066717	rs74992447	SNP	C	T	0.184305	0.1349	0.3988	0.1672	0.1243	0.0735
cg04390096	I	16	81111008	F	81111007	81111007	rs9925943	SNP	T	C	0.149161	0.2063	0.1115	0.1997	0.0885	0.111
cg14022523	I	6	166756177	R	166756179	166756179	rs2294334	SNP	C	G	0.239217	0.3254	0.2311	0.1982	0.2465	0.1931
cg11317459	I	13	21872234	R	21872236	21872236	rs2038982	SNP	C	T	0.828275	1	0.9703	0.6014	0.7942	0.8602
cg21703056	I	20	60697448	R	60697445	60697455	rs142458604	INDEL	GGGCGGTGCGT	G	0.884784	0.997	0.9499	0.6301	0.992	0.9597
cg12902033	I	9	2622150	R	2622146	2622155	rs369552432	INDEL	ACGGCGGCGG	A	0.30631	0.3958	0.2485	0.1475	0.4105	0.4092
cg11917755	I	8	43102605	F	43102602	43102610	rs554758988;rs540839822	INDEL	TCCCGCAGC	TCCCGCAGCCCCGCAGC;T	0.0780751;0.000599042	0.003;0	0.0644;0.002	0.0968;0	0.1252;0	0.1023;0.0014
cg21412865	I	1	95285888	F	95285887	95285887	rs187254725	SNP	C	G	0.0986422	0.0317	0.2025	0.025	0.161	0.0994
cg13377102	I	17	7832764	R	7832766	7832766	rs9898955	SNP	A	G	0.677316	0.9504	0.7638	0.5628	0.4543	0.7003
cg06338235	I	1	7844467	R	7844469	7844469	rs228730	SNP	G	A	0.0617013	0.0427	0.1002	0.0174	0.0954	0.0706
cg04605143	I	10	390339	R	390339	390341	rs10534838	INDEL	CGG	C	0.708067	0.5952	0.6431	0.8525	0.7237	0.6657
cg05049822	I	4	103171630	R	103171632	103171632	rs13111958	SNP	C	T	0.575479	0.4355	0.4182	0.8389	0.5606	0.5202
cg16255914	I	19	53832438	F	53832437	53832437	rs34002123	SNP	G	C	0.141573	0.1706	0.1258	0.0893	0.1809	0.1643
cg10436877	I	7	150924351	F	150924350	150924350	rs78862637	INDEL	G	GCGC	0.997204	0.999	0.9969	0.9947	0.999	0.9971
cg09112760	I	6	29760675	R	29760677	29760677	rs1610719	SNP	A	G	0.373003	0.1944	0.3753	0.5734	0.3012	0.3516
cg26105660	I	4	1388414	F	1388413	1388413	rs78309237	SNP	T	C	0.211661	0.0556	0.2495	0.1195	0.3917	0.2997
cg00843105	I	19	44645597	R	44645561	44645602	rs141249810	INDEL	GTCCCATCGCTTTTCCCTGAAGGGTGAGATTCTGAACGTTTT	G	0.357029	0.4028	0.318	0.4153	0.3151	0.2954
cg08717414	I	16	71523259	R	71523261	71523261	rs17345863	SNP	C	T	0.066893	0	0.0276	0.0681	0.1471	0.1009
cg10242703	I	14	58714141	F	58714140	58714140	rs10147580	SNP	T	C	0.64976	0.4067	0.681	0.7269	0.7376	0.6844
cg14456004	I	13	21872349	F	21872348	21872348	rs4638420	SNP	A	G	0.83127	1	0.9703	0.6044	0.8012	0.866
cg00523683	I	17	78748471	R	78748473	78748473	rs8064506	SNP	T	C	0.269768	0.1954	0.2679	0.3555	0.2803	0.2017
cg25215885	I	18	77794317	F	77794310	77794328	rs567264468	INDEL	CTCGCCCCGCCCTGCATCA	C	0.180911	0.2639	0.2106	0.1324	0.1441	0.1643
cg27626185	I	17	73056755	R	73056757	73056757	rs12232542	SNP	C	T	0.194688	0.5972	0.1922	0.0522	0.0467	0.0994
cg07564088	I	5	95170684	F	95170683	95170683	rs10059130	SNP	C	T	0.101837	0.0377	0.0757	0.1914	0.0915	0.0764
cg02249911	I	4	185570676	F	185570675	185570675	rs114746204	SNP	G	C	0.39976	0.6567	0.3701	0.3336	0.2435	0.4207
cg07390703	I	9	44868873	R	44868875	44868875	rs11263332	SNP	G	T	0.0810703	0.002	0.0429	0.0166	0.2296	0.1571
cg14654471	I	1	5937169	F	5937168	5937168	rs3747992	SNP	G	A	0.453474	0.7341	0.4182	0.2859	0.4225	0.4597
cg06340707	I	6	3024919	F	3024918	3024918	rs62392505	SNP	G	A	0.228435	0.3046	0.1677	0.2844	0.1441	0.219
cg01230154	I	3	154843068	F	154843067	154843067	rs9856798	SNP	A	G	0.666933	0.6141	0.7515	0.6112	0.6889	0.6988
cg08291433	I	11	69813290	F	69813257	69813294	rs529256899	INDEL	TGTATCGCACGTTAGCTAGCATCAGGCTCTGAGCGCCC	T	0.253994	0.3194	0.2669	0.1876	0.2545	0.2666
cg05516327	I	11	1470322	R	1470324	1470324	rs36010694	SNP	C	T	0.0636981	0.0387	0.0603	0.0265	0.1352	0.072
cg27310771	I	22	50354009	R	50354011	50354011	rs28424067	SNP	G	A	0.25639	0.3165	0.2689	0.1823	0.2694	0.2738
cg13734953	I	10	13708059	R	13708061	13708061	rs111417929	SNP	T	C	0.0545128	0.0635	0.0624	0.1074	0	0.0086
cg14853169	I	1	11113080	F	11113076	11113080	rs113210666	INDEL	GGGCC	G	0.167532	0.1806	0.229	0.2474	0.0249	0.1167
cg19895124	I	8	7538130	R	7538132	7538132	rs57193254	SNP	C	T	0.341454	0.3681	0.2669	0.2685	0.3807	0.4899
cg01101400	I	1	3566704	R	3566706	3566706	rs2251098	SNP	G	A	0.707268	0.8036	0.8078	0.3933	0.9036	0.7392
cg09623286	I	4	154605468	F	154605463	154605486	rs111200466	INDEL	CCAGGCGGCTGCTCGGCGTTCTCT	C	0.200479	0.2946	0.1575	0.2572	0.1372	0.1081
cg03199564	I	4	5021084	R	5021086	5021086	rs10006676	SNP	G	T	0.113618	0.0317	0.0654	0.2829	0.0567	0.0605
cg19526184	I	19	56136057	R	56136059	56136059	rs57314044	SNP	G	T	0.28774	0.2917	0.1626	0.4334	0.2048	0.3012
cg14508391	I	2	219861150	R	219861152	219861152	rs74838708	SNP	C	T	0.130192	0.253	0.092	0.1036	0.0726	0.1398
cg07508773	I	2	160143020	F	160143010	160143033	rs72229999	INDEL	ACGCCCCGCGCGAGCAGGCCCAGC	A	0.29393	0.3274	0.3855	0.0325	0.3429	0.5432
cg19388782	I	16	77224683	R	77224685	77224685	rs2232493	SNP	C	T	0.35643	0.4008	0.4059	0.2474	0.3131	0.4928
cg23273453	I	7	43966159	R	43966161	43966161	rs2595706	SNP	C	A	0.0836661	0.121	0.0051	0.143	0.0537	0.0706
cg09887862	I	6	161694613	F	161694612	161694612	rs6914451	SNP	C	G	0.0840655	0.0873	0.136	0.0121	0.1342	0.0706
cg07424927	I	1	28559575	F	28559574	28559574	rs510803	SNP	C	G	0.286342	0.0992	0.2209	0.5038	0.2873	0.2349
cg13316407	I	11	71709725	F	71709724	71709724	rs5743658	SNP	A	C	0.153954	0.0833	0.045	0.4168	0.0378	0.0778
cg26558461	I	16	89170857	F	89170856	89170856	rs8056878	SNP	C	T	0.618211	0.4931	0.5245	0.5877	0.7614	0.7824
cg03428581	I	4	1340937	R	1340939	1340939	rs13140926	SNP	G	A	0.19349	0.0694	0.229	0.0703	0.3748	0.2954
cg27064063	I	6	117869287	F	117869286	117869286	rs11153674	SNP	G	T	0.0790735	0.0347	0.0685	0.0855	0.1262	0.0778
cg23015118	I	1	2232527	F	2232526	2232526	rs113713853	SNP	G	T	0.0790735	0.0804	0.1217	0.0234	0.0885	0.1095
cg06073535	I	11	733406	R	733408	733408	rs6597987	SNP	C	T	0.112021	0.0367	0.0644	0.2511	0.0865	0.0605
cg06790425	I	8	101225245	F	101225241	101225250	rs536980630;rs532725132	INDEL	CCCGCGGCCT	CCCGCGGCCTCCGCGGCCT;C	0.57508;0.0377396	0.5258;0.002	0.5031;0.0358	0.6884;0.0885	0.5278;0.0109	0.6009;0.0346
cg12642297	I	22	17565889	F	17565888	17565888	rs13053694	SNP	C	A	0.319489	0.3333	0.4223	0.0711	0.5089	0.353
cg04515480	I	2	20250672	R	20250674	20250674	rs79755859	SNP	G	A	0.0824681	0.0238	0.0849	0.0053	0.1561	0.2046
cg27210166	I	17	78574692	F	78574658	78574712	esv3641379	INDEL	CCGCACGTGCCCTCTCTGCAGTGTAACTGTGAAACGCCTCCCAAGATGACCGCAG	C	0.220847	0.1786	0.2127	0.2564	0.2445	0.1916
cg19431009	I	17	78339332	F	78339315	78339343	rs138541507	INDEL	GGAGGTAGAGGACAGGCCGTTTTCCTTAA	G	0.123602	0.1736	0.0204	0.2595	0.0437	0.0533
cg05468251	I	3	122920710	R	122920712	122920712	rs28413181	INDEL	T	TGGTTTGATTCCGCGGGCGC	0.179113	0.1647	0.2106	0.0242	0.3598	0.1888
cg24081764	I	19	54402116	R	54402118	54402118	rs138333295	SNP	A	T	0.072484	0.1081	0.0501	0.1369	0.005	0.0274
cg21903625	I	3	12810386	R	12810383	12810388	rs554846419	INDEL	TGGCGG	T	0.0852636	0.002	0.0204	0.2405	0.0427	0.0634
cg02474183	I	11	34937484	R	34937486	34937486	rs3763930	SNP	G	C	0.192492	0.0873	0.1074	0.4395	0.1173	0.1037
cg14821500	I	12	70132367	R	70132356	70132377	rs565949446	INDEL	GCGAAACAGAGCGCGGGCCCGA	G	0.11881	0.1012	0.1708	0.0522	0.164	0.1326
cg21404045	I	7	27232412	F	27232409	27232414	rs148397727	INDEL	CTCCGT	C	0.110623	0.001	0.0266	0.2821	0.0845	0.0994
cg07588442	I	11	60673866	R	60673868	60673868	rs17155470	SNP	T	C	0.357428	0.3254	0.3896	0.3109	0.3897	0.4006
cg08461247	I	3	13134432	F	13134431	13134431	rs73014624	SNP	C	T	0.100839	0.0704	0.1104	0.1112	0.1163	0.0893
cg24912415	I	20	33585435	R	33585437	33585437	rs55734215	SNP	C	T	0.0802716	0.0853	0.1135	0.0537	0.0875	0.0663
cg03150622	I	7	143105826	R	143105828	143105828	rs79587607	SNP	C	T	0.0860623	0.3006	0.0501	0.0015	0.0119	0.0937
cg13099644	I	6	32097877	F	32097876	32097876	rs169494	SNP	G	A	0.138179	0.1022	0.2822	0.1278	0.0805	0.0908
cg20962297	I	19	14800979	R	14800979	14800988	rs578050115;rs541459409	INDEL	CGGGAGGGCG	CGGGAGGGCGGGGAGGGCG;C	0.344249;0.00279553	0.4008;0.001	0.3016;0.001	0.5038;0.0083	0.17;0	0.2709;0.0014
cg06793967	I	11	464665	R	464667	464667	rs7121599	SNP	T	C	0.325479	0.1855	0.2239	0.5038	0.3042	0.3631
cg25917621	I	6	33085031	R	33085033	33085033	rs9277663	SNP	T	G	0.178315	0.2887	0.2362	0.0613	0.1879	0.1455
cg18376472	I	1	148556046	R	148556048	148556048	rs192449674	SNP	G	A	0.103035	0.0079	0.1145	0.2784	0.0159	0.0173
cg25473981	I	6	34433676	R	34433678	34433678	rs62398682	SNP	G	T	0.250799	0.3373	0.2658	0.1876	0.2823	0.1787
cg02041497	I	7	132300110	F	132300109	132300109	rs74941834	SNP	G	C	0.119209	0.255	0.0358	0.0983	0.005	0.245
cg22764591	I	12	58329936	F	58329935	58329935	rs2888288	SNP	G	C	0.507188	0.7262	0.5634	0.3979	0.3628	0.5274
cg21402521	I	16	1822795	R	1822797	1822797	rs4027362	INDEL	C	CACCT	0.432907	0.3929	0.3947	0.3374	0.5835	0.5086
cg08652300	I	3	125094313	R	125094315	125094315	rs112818466	SNP	G	T	0.0658946	0	0	0.2383	0.001	0.0202
cg15245292	I	10	1120601	F	1120600	1120600	rs7070991	SNP	G	A	0.0896565	0.005	0.0593	0.2572	0.0249	0.0303
cg17981943	I	4	187810502	F	187810501	187810501	rs75600101	SNP	G	A	0.0940495	0	0.0685	0.211	0.0785	0.0663
cg24561692	I	7	56891402	R	56891404	56891404	rs377500527	SNP	C	T	0.100639	0.0516	0.0746	0.1536	0.1133	0.0893
cg26949829	I	17	40333464	F	40333463	40333463	rs9896975	SNP	G	C	0.132788	0.0188	0.0051	0.4667	0.002	0.0317
cg19977011	I	3	48754875	R	48754877	48754877	rs9834996	SNP	G	T	0.113219	0.0486	0.0409	0.2216	0.1223	0.0893
cg08072101	I	16	7855274	F	7855273	7855273	rs8043628	SNP	C	G	0.549521	0.7222	0.6881	0.056	0.7594	0.7392
cg16185152	I	17	77142186	F	77142185	77142185	rs72855086	SNP	A	C	0.264776	0.1994	0.2587	0.2905	0.3141	0.2478
cg12014753	I	20	50384822	F	50384821	50384821	rs3746416	SNP	A	G	0.338858	0.2827	0.2669	0.3767	0.4433	0.2983
cg22729335	I	19	2427816	F	2427815	2427815	rs4806847	SNP	A	G	0.388978	0.376	0.3538	0.5484	0.2833	0.3069
cg10838001	I	10	97850094	R	97850096	97850096	rs12261332	SNP	G	C	0.158746	0.0218	0.1718	0.2564	0.1342	0.1888
cg22548831	I	19	398562	F	398537	398595	esv3643350	INDEL	TGACCCTCACCGCGTGCAGACGACACGTGTGACCCTCACCGCGTGCAGACGACACGTGA	T	0.496206	0.4841	0.4479	0.5953	0.4145	0.5115
cg01667350	I	14	21457946	F	21457945	21457945	rs2741732	SNP	C	T	0.167332	0.1657	0.1738	0.0378	0.3101	0.2003
cg22496339	I	2	162101262	F	162101261	162101261	rs11678980	SNP	G	A	0.370407	0.3849	0.4325	0.1755	0.4304	0.5461
cg07617768	I	3	159818742	F	159818741	159818741	rs111620918	SNP	C	G	0.0625	0.001	0.0123	0.1657	0.0567	0.0346
cg21493951	I	6	32632338	R	32632340	32632340	rs571388666	SNP	G	A	0.280551	0.3095	0.2812	0.3064	0.2714	0.2017
cg09058471	I	1	245628978	R	245628980	245628980	rs1093930	SNP	G	A	0.744209	0.6607	0.7096	0.8207	0.7783	0.719
cg00488829	I	19	41531916	F	41531915	41531915	rs3745277	SNP	G	A	0.248802	0.0883	0.2352	0.4463	0.2177	0.17
cg10690152	I	6	31698089	F	31698088	31698088	rs805304	SNP	T	G	0.503794	0.3889	0.4376	0.7769	0.3608	0.451
cg20706766	I	6	33589030	R	33589032	33589032	rs6910386	SNP	G	C	0.924321	0.9593	0.9683	0.8306	0.9573	0.9424
cg06819687	I	6	31165567	F	31165566	31165566	rs3094609	SNP	T	C	0.895367	0.8373	0.8712	0.9561	0.8777	0.9236
cg19712078	I	1	150036519	R	150036514	150036521	rs72088074	INDEL	GTACCCGC	G	0.132188	0.2371	0.2812	0.0053	0.0795	0.0879
cg17911318	I	18	74962000	R	74962002	74962002	rs35061175	SNP	C	T	0.0515176	0.0387	0.0685	0.0204	0.0835	0.0591
cg19265641	I	15	85113338	F	85113337	85113337	rs11630760	SNP	G	T	0.152556	0.1319	0.2004	0.0129	0.2863	0.1873
cg08023962	I	13	45694523	F	45694522	45694522	rs3809353	SNP	T	A	0.264577	0.2351	0.1401	0.559	0.0895	0.1758
cg07075387	I	4	14451768	R	14451763	14451787	rs146434147	INDEL	GGGCTCGGGCTCTGGCTCGGGCTCT	G	0.20607	0.2917	0.1851	0.0477	0.2833	0.3012
cg26362491	I	1	229706215	F	229706214	229706214	rs12750869	SNP	G	A	0.147165	0.1577	0.1472	0.0348	0.2028	0.2651
cg22620274	I	13	96705847	F	96705833	96705847	rs527274877;rs67766134	INDEL	TGCTCCCGCGGGTCC	TGCTCCCGCGGGTCCGCTCCCGCGGGTCC;T	0.00239617;0.357228	0.001;0.4603	0;0.4018	0.0083;0.18	0;0.3807	0;0.4481
cg20916068	I	15	75614965	R	75614965	75614987	rs563222844	INDEL	CGGCGGCGCGGTCCTGGGTGGCG	C	0.120208	0.0298	0.0542	0.1452	0.2406	0.1225
cg18349306	I	4	146267385	R	146267382	146267390	rs150737513	INDEL	TGGCGGGGC	T	0.0830671	0	0.0041	0.298	0.008	0.0144
cg03160526	I	17	80928410	R	80928412	80928412	rs368881236	SNP	C	T	0.292732	0.1349	0.2403	0.4259	0.2594	0.3905
cg15935070	I	6	29944146	R	29944148	29944148	rs3823374	SNP	C	A	0.300519	0.3115	0.2035	0.2829	0.3688	0.3559
cg20585227	I	2	119605761	F	119605760	119605760	rs3731613	SNP	A	C	0.938498	0.874	0.9683	0.9281	0.9543	0.987
cg05341252	I	6	32632715	F	32632714	32632714	rs3210148	SNP	G	C	0.841653	0.9395	0.8957	0.7496	0.7942	0.8674
cg03145999	I	19	58629828	R	58629830	58629830	rs8108978	SNP	A	T	0.66853	0.5496	0.728	0.5492	0.8449	0.7291
cg13253637	I	12	10876057	R	10876059	10876059	rs12317203	SNP	G	T	0.19349	0.0952	0.1401	0.084	0.3807	0.3487
cg05530133	I	16	3726365	R	3726365	3726380	rs148945963	INDEL	CGGGCGGGGGGCGGGG	C	0.449481	0.1935	0.5961	0.4493	0.5815	0.4236
cg13760670	I	20	32274378	R	32274380	32274380	rs3213141	SNP	G	A	0.239217	0.3423	0.1963	0.2126	0.2555	0.1772
cg07425625	I	1	1243562	R	1243558	1243569	rs534889427;rs139775692	INDEL	GGGGCGCGGGGA	GGGGCGCGGGGAGGGCGCGGGGA;G	0.00559105;0.387181	0;0.8075	0;0.4867	0.0204;0.1974	0;0.1193	0.0014;0.3862
cg01638829	I	3	125440211	F	125440210	125440210	rs6783646	SNP	G	A	0.723243	0.8433	0.7096	0.6097	0.7604	0.7305
cg19746536	I	19	49375674	R	49375676	49375676	rs638050	SNP	T	C	0.412939	0.1141	0.4335	0.7262	0.333	0.3372
cg26838212	I	10	43277862	F	43277861	43277861	rs3121286	SNP	C	T	1	1	1	1	1	1
cg23543615	I	19	19281185	R	19281187	19281187	rs1858846	SNP	T	G	0.502396	0.5734	0.5235	0.4289	0.496	0.5187
cg09534243	I	6	107349277	F	107349276	107349276	rs111504202	SNP	C	T	0.0591054	0	0.0225	0.174	0.0219	0.0317
cg04963514	I	10	44162879	R	44162881	44162881	rs3123659	SNP	G	T	0.875399	0.9405	0.862	0.9486	0.7535	0.8372
cg22854985	I	2	174082101	F	174082100	174082100	rs2289395	SNP	C	G	0.158147	0.5734	0.0317	0.0703	0.0239	0.0951
cg27360527	I	16	85722694	R	85722696	85722696	rs57616317	SNP	C	G	0.170727	0.1875	0.1677	0.3389	0.0089	0.0648
cg04526616	I	7	4757846	F	4757844	4757846	rs10550769	INDEL	TGC	T	0.0922524	0	0	0.3222	0.004	0.0461
cg06763829	I	20	61885236	R	61885238	61885238	rs6010885	SNP	T	C	0.510184	0.3929	0.4407	0.7073	0.495	0.4251
cg22230662	I	3	194490219	R	194490221	194490221	rs9841777	SNP	G	A	0.191693	0.3185	0.2004	0.1876	0.1113	0.1196
cg13203249	I	18	72265586	F	72265585	72265585	rs6566819	SNP	T	C	0.98143	1	1	0.9327	1	0.9942
cg08380311	I	19	3435252	R	3435254	3435254	rs2072349	SNP	T	C	0.559704	0.7252	0.4571	0.6596	0.337	0.5965
cg00786952	I	1	21763130	R	21763132	21763132	rs10916990	SNP	T	A	0.526558	0.5843	0.4959	0.4546	0.5517	0.5865
cg09650575	I	3	129147616	F	129147615	129147615	rs60101093	SNP	C	G	0.167532	0.0913	0.2669	0.2345	0.1103	0.0937
cg20201270	I	2	45397874	F	45397872	45397873	rs35228271	INDEL	AC	A	0.470847	0.2401	0.4826	0.5424	0.5308	0.5663
cg04726090	I	17	41856008	F	41856007	41856007	rs112499115	SNP	G	A	0.0511182	0	0	0.1838	0	0.0187
cg03227775	I	7	2972073	F	2972072	2972072	rs1636167	SNP	A	G	0.284944	0.0516	0.1667	0.5038	0.3002	0.3516
cg08017165	I	20	2451501	R	2451503	2451503	rs4815262	SNP	G	A	0.55012	0.7014	0.5654	0.2156	0.7376	0.6744
cg14150973	I	19	40950431	R	40950433	40950433	rs174865	SNP	A	C	0.529153	0.247	0.4806	0.8601	0.4732	0.4582
cg14761252	I	18	71815123	F	71815122	71815122	rs3813114	SNP	G	A	0.0832668	0.129	0.0685	0.0053	0.0686	0.2075
cg22191657	I	16	15951079	R	15951051	15951081	rs553991894	INDEL	GACAAGGGTGCACGGAACAGGTGCGCACCGC	G	0.0728834	0.003	0.0787	0.0295	0.1074	0.1988
cg10537555	I	1	6209266	F	6209265	6209265	rs41279496	SNP	G	T	0.129992	0.249	0.1861	0.0681	0.0795	0.0692
cg09654329	I	4	3413614	F	3413613	3413613	rs1320762	SNP	G	A	0.294928	0.4544	0.2393	0.1936	0.2674	0.3746
cg08524483	I	7	5085471	F	5085470	5085470	rs112203673	SNP	G	C	0.104832	0.1637	0.1564	0.053	0.0964	0.0576
cg01275669	I	7	47294004	F	47294003	47294003	rs4131562	SNP	G	A	0.222843	0.3512	0.2086	0.0552	0.2207	0.379
cg05724200	I	6	99968857	R	99968859	99968859	rs17224485	SNP	C	T	0.167931	0.2262	0.2239	0.1074	0.1292	0.1758
cg13398947	I	6	30418494	F	30418493	30418493	rs4947282	SNP	A	C	0.236821	0.126	0.1748	0.4592	0.173	0.1542
cg26201815	I	18	9708098	R	9708100	9708100	rs7230946	SNP	C	T	0.105431	0.001	0.1104	0.0507	0.2465	0.1499
cg02190985	I	10	125852191	R	125852193	125852193	rs7091055	SNP	C	A	0.438299	0.3839	0.41	0.5825	0.3449	0.4179
cg08367083	I	10	29698449	R	29698451	29698451	rs7921051	SNP	G	A	0.11881	0.001	0.0297	0.2829	0.1382	0.0749
cg02958551	I	6	32975700	F	32975699	32975699	rs9276981	SNP	G	C	0.213658	0.2014	0.18	0.2663	0.1799	0.2277
cg18561871	I	19	58180497	R	58180499	58180499	rs12610562	SNP	G	C	0.476238	0.5704	0.3333	0.4584	0.5855	0.4164
cg08245665	I	6	31324024	F	31324023	31324023	rs9266141	SNP	C	G	0.0944489	0.0089	0.0675	0.1346	0.169	0.072
cg04015501	I	13	113201847	R	113201849	113201849	rs113243133	SNP	T	C	0.191094	0.0774	0.135	0.4387	0.1064	0.0865
cg06867910	I	16	87887504	R	87887504	87887519	rs143454890	INDEL	CGCGGCTGTCACGTCT	C	0.0672923	0.0198	0.0552	0.0953	0.0875	0.0706
cg03879460	I	12	562272	R	562274	562274	rs7963517	SNP	C	T	0.916933	0.8234	0.91	0.9115	0.992	0.964
cg03796735	I	6	32632643	F	32632642	32632642	rs3204379	SNP	C	T	0.0772764	0.1488	0.2239	0.0015	0.004	0.0173
cg26583088	I	17	40322250	R	40322252	40322252	rs939881	SNP	T	C	0.169529	0.3522	0.2393	0.0605	0.0815	0.1412
cg19726599	I	4	7799666	R	7799668	7799668	rs6835308	SNP	G	A	0.160743	0.2639	0.1973	0.09	0.0964	0.1873
cg23507211	I	5	115800190	F	115800189	115800189	rs10077506	SNP	G	A	0.100439	0.1577	0.0613	0.1293	0.0815	0.0447
cg23937078	I	1	31246279	F	31246252	31246289	rs554386710	INDEL	CTCACAGTGGCACGGACCCGGCACTGACGTGGTGGCTT	C	0.0557109	0.005	0.0143	0.1573	0.0249	0.0389
cg04646842	I	13	94107224	R	94107226	94107226	rs61964193	SNP	T	C	0.344649	0.1766	0.4714	0.2088	0.5338	0.3948
cg18854072	I	20	49575335	F	49575334	49575334	rs2281282	SNP	A	C	0.527955	0.372	0.3149	0.9697	0.3539	0.4654
cg04601296	I	1	149718651	R	149718653	149718653	rs6663075	SNP	C	A	0.211462	0.2351	0.1575	0.3805	0.1173	0.0677
cg12742338	I	21	36042464	R	36042462	36042492	rs557556798	INDEL	GGCGTAGAAGCGGGGGTCCCGGCGGGGGACA	G	0.192492	0.1835	0.2546	0.1551	0.2127	0.1599
cg19251740	I	1	11796168	R	11796168	11796173	rs146190997	INDEL	CGGGCG	C	0.988419	1	1	0.9584	1	0.9957
cg22224989	I	1	27986522	F	27986520	27986536	rs563013408;rs544283114;rs575860156	INDEL	GCCGCCCCACCGCCCCA	GCCGCCCCACCGCCCCACCGCCCCA;GCCGCCCCA;G	0.0185703;0.101637;0.0175719	0.003;0;0	0.0031;0.0051;0.0061	0.0582;0.3495;0.0356	0.004;0.0149;0.0258	0.0086;0.0389;0.013
cg17590135	I	2	48647546	F	48647545	48647546	rs200577883	INDEL	GC	G	0.186102	0.494	0.1472	0.028	0.1581	0.1354
cg13424330	I	19	17186517	R	17186519	17186520	rs113610362	INDEL	CT	C	0.472045	0.4058	0.6063	0.4539	0.4006	0.5173
cg06936436	I	17	71189066	F	71189063	71189065	rs570527436	INDEL	CCT	C	0.526158	0.6339	0.4468	0.4985	0.5507	0.4986
cg15233060	I	X	119149011	R	119149013	119149013	rs17327277	SNP	T	C	0.211656	0.2539	0.2549	0.0459	0.3525	0.2023
cg25356066	I	3	128598488	R	128598490	128598490	rs28384402	INDEL	C	CTAAG	0.077476	0.0516	0.1329	0.1309	0.0179	0.0216
cg22112000	I	7	5647182	R	5647182	5647195	rs142084466	INDEL	CGCGGGGCGTCCCG	C	0.0634984	0.0754	0.0818	0.0635	0.0298	0.0692
cg03704771	I	20	17662968	F	17662967	17662967	rs76895624	SNP	C	T	0.0730831	0.0248	0.0562	0.0083	0.2068	0.0965
cg10696876	I	19	34625543	R	34625545	34625545	rs34314731	SNP	C	G	0.254193	0.2063	0.2781	0.2284	0.329	0.2305
cg16251399	I	6	58287822	F	58287821	58287821	rs9404620	SNP	A	G	0.697085	0.6389	0.7464	0.6256	0.7197	0.8156
cg05800065	I	4	4388208	F	4388191	4388209	rs147446077	INDEL	TCCTCCTTTACGGGCCGCG	T	0.112021	0.0129	0.0327	0.3169	0.0577	0.0562
cg03631223	I	9	136223232	F	136223221	136223242	rs587679288	INDEL	GCCCCGCACCCCGCACCCCGCA	G	0.948083	1	0.9836	0.8525	0.9732	0.9683
cg01050423	I	2	103236078	R	103236080	103236080	rs116406674	SNP	C	G	0.0505192	0	0.0297	0.1006	0.0507	0.0576
cg26168286	I	11	125009489	R	125009491	125009491	rs61169839	SNP	C	T	0.0567093	0	0.0051	0.2042	0.001	0.0115
cg08068635	I	6	2999962	R	2999964	2999964	rs143236381	SNP	C	T	0.0519169	0.001	0.0665	0.1104	0.0199	0.0403
cg09112717	I	4	100009950	R	100009952	100009952	rs562329399	INDEL	T	TGG	0.542332	0.8512	0.819	0.1551	0.5726	0.3977
cg06783737	I	6	26752689	R	26752691	26752691	rs6908643	SNP	C	T	0.239417	0.1458	0.2137	0.149	0.4016	0.3487
cg07804111	I	1	151735543	R	151735545	151735545	rs1196455	SNP	A	G	0.174321	0.3611	0.2515	0.1422	0.003	0.1037
cg04947385	I	3	132003631	R	132003633	132003633	rs11720794	SNP	A	G	0.157748	0.0516	0.0429	0.3918	0.1243	0.0764
cg12837524	I	8	10339477	R	10339479	10339479	rs73195149	SNP	C	T	0.124002	0.0228	0.136	0.2095	0.1322	0.0793
cg12177207	I	3	159943101	F	159943100	159943100	rs74803512	SNP	G	A	0.0760783	0.1409	0.0542	0.0023	0.0825	0.1441
cg14267667	I	7	138601707	F	138601706	138601706	rs2354336	SNP	C	A	0.0529153	0.001	0.1452	0.0257	0.0706	0.0245
cg25224852	I	7	150675563	F	150675562	150675562	rs35633617	SNP	A	G	0.246206	0.1339	0.3119	0.1876	0.3131	0.3314
cg17063962	I	7	91808500	F	91808499	91808499	rs10231350	SNP	G	T	0.40615	0.1885	0.3599	0.6392	0.3897	0.3674
cg15220194	I	10	135122232	F	135122231	135122231	rs2995336	SNP	G	C	0.204073	0.0635	0.1524	0.3828	0.1511	0.2176
cg24526056	I	5	156479556	R	156479557	156479572	rs141023871	INDEL	GTTGGAACAGTCGTCA	G	0.582268	0.7629	0.7188	0.2579	0.6282	0.6787
cg18608749	I	4	8702535	R	8702537	8702537	rs7438715	SNP	T	C	0.307508	0.2669	0.181	0.6399	0.1133	0.1931
cg13661397	I	10	5454459	F	5454458	5454458	rs10795275	SNP	A	G	0.707468	0.7222	0.7117	0.6437	0.7127	0.7939
cg11405538	I	5	3177877	F	3177876	3177876	rs251833	SNP	A	G	0.611621	0.5099	0.4847	0.8865	0.5954	0.438
cg11361409	I	11	71420485	R	71420487	71420487	rs183118307	SNP	G	A	0.0571086	0.0952	0.044	0.053	0.0457	0.0447
cg17794750	I	9	100069510	R	100069511	100069512	rs35787618	INDEL	GC	G	0.13738	0.0575	0.2434	0.0356	0.2038	0.2017
cg11789684	I	7	141251045	F	141251044	141251044	rs7795885	SNP	C	G	0.120208	0.0437	0.1575	0.2716	0.0189	0.0375
cg07647405	I	4	54220546	F	54220545	54220545	rs112033002	SNP	G	A	0.129593	0.1607	0.0951	0.0106	0.1958	0.2637
cg15782228	I	20	60932415	F	60932414	60932414	rs1741640	SNP	T	C	0.666134	0.8601	0.8129	0.3215	0.7565	0.7032
cg02471346	I	12	19282374	R	19282375	19282390	rs200443353	INDEL	GTTTTTTTTTTTTTTT	G	0.894968	0.9643	0.953	0.6952	0.9851	0.9625
cg01445689	I	7	158703106	R	158703093	158703122	rs199829326	INDEL	ACCTGTGGGAGCGCGATTGGCTGTGTCAGG	A	0.200479	0.3363	0.1677	0.2307	0.1004	0.1369
cg01445689	I	7	158703106	R	158703093	158703122	rs199829326	INDEL	ACCTGTGGGAGCGCGATTGGCTGTGTCAGG	A	0.200479	0.3363	0.1677	0.2307	0.1004	0.1369
cg08861369	I	16	85671714	F	85671713	85671713	rs12922725	SNP	A	G	0.840455	0.7877	0.7935	0.9902	0.7256	0.8646
cg09215282	I	16	811744	R	811746	811746	rs12600012	SNP	C	T	0.13778	0.2966	0.1207	0.0439	0.1431	0.1023
cg00156684	I	1	40240844	F	40240843	40240843	rs34047126	SNP	C	T	0.118011	0.0317	0.227	0.0673	0.1759	0.1023
cg22367705	I	1	27481531	F	27481530	27481530	rs7542969	SNP	A	G	0.286741	0.1161	0.3395	0.3843	0.333	0.2075
cg01463832	I	X	52964651	F	52964650	52964650	rs146908874	SNP	C	T	0.0810596	0	0	0.2841	0.0026	0.0363
cg08715489	I	11	67374154	R	67374156	67374156	rs2514013	SNP	A	G	0.957867	1	1	0.8517	0.998	0.9813
cg14862445	I	6	31633163	R	31633165	31633165	rs2295664	SNP	C	A	0.126797	0.13	0.1125	0.0756	0.163	0.1873
cg16341737	I	13	113634407	R	113634409	113634409	rs7139939	SNP	G	A	0.22524	0.2589	0.2464	0.143	0.2545	0.2608
cg18292172	I	6	56825078	R	56825080	56825081	rs142901882	INDEL	AT	A	0.11222	0.1925	0.0613	0.1346	0.0696	0.0865
cg18106971	I	6	29911028	R	29911030	29911030	rs9260151	SNP	C	T	0.178714	0.1508	0.1738	0.2579	0.1173	0.1643
cg14040131	I	9	139247374	R	139247374	139247378	rs557113608;rs537384921	INDEL	CGTGT	CGT;C	0.0876597;0.0221645	0.1498;0	0.0941;0.044	0.0234;0.0507	0.0924;0	0.1037;0.0014
cg05979020	I	2	176981336	R	176981338	176981338	rs60447410	SNP	C	A	0.103235	0.1925	0.1391	0.0598	0.0417	0.0951
cg15321244	I	6	32729643	F	32729642	32729642	rs762815	SNP	G	C	0.741414	0.873	0.8078	0.6952	0.6163	0.7262
cg02479100	I	6	5261473	R	5261466	5261490	rs140478583	INDEL	GAGGCCGCGTTGCCCGGGTTACCGA	G	0.0549121	0.0466	0.1421	0.003	0.0249	0.0865
cg01086810	I	6	28234912	F	28234904	28234916	rs71760628	INDEL	AAGCGCTCCGAAG	A	0.0513179	0.0526	0.0307	0.1203	0.008	0.0101
cg24681408	I	17	79887046	F	79887045	79887045	rs144852190	SNP	G	A	0.0529153	0.0288	0.1687	0.0023	0.0557	0.0173
cg17960703	I	8	356704	F	356703	356703	rs7844398	SNP	T	G	0.215056	0.0972	0.1697	0.4387	0.1233	0.1571
cg18878992	I	17	43974344	R	43974343	43974346	rs534193614	INDEL	TCGC	T	0.0860623	0.001	0.0613	0.0151	0.2396	0.1571
cg20381404	I	5	34008215	F	34008206	34008226	rs3217251	INDEL	CCGGCGCCACGCCCCCAGCCG	C	0.289936	0.3552	0.1053	0.149	0.507	0.4092
cg15249211	I	10	126303581	F	126303580	126303580	rs11245318	SNP	C	T	0.171725	0.1815	0.2096	0.1513	0.1342	0.1974
cg16590012	I	1	1265354	F	1265353	1265366	rs139938620	INDEL	GCGTGTGCCATGCA	G	0.356629	0.8046	0.4836	0.112	0.1014	0.3631
cg23528723	I	4	3533922	F	3533900	3533921	rs1799745	INDEL	CCAGGCCCCGCTCCACCGACCG	C	0.10024	0.0546	0.2035	0.0356	0.1044	0.1383
cg13992648	I	17	18057168	F	18057167	18057167	rs712270	SNP	A	T	0.212859	0.0704	0.1708	0.1732	0.3907	0.2968
cg10329699	I	15	22891467	F	22891466	22891466	rs12915977	SNP	A	G	0.179313	0.123	0.1033	0.2632	0.2157	0.1556
cg20704537	I	13	112875489	R	112875486	112875497	rs139761267	INDEL	TGACGCTCCGTG	T	0.0591054	0.002	0.0235	0.1657	0.0328	0.0274
cg17611936	I	7	151411526	R	151411511	151411533	rs71827935	INDEL	AGCCGTCCTCCCATCCGCGACCC	A	0.441893	0.6796	0.5808	0.3147	0.2455	0.428
cg06252810	I	18	77378261	F	77378259	77378261	rs140309055	INDEL	TGC	T	0.132588	0.1091	0.135	0.0204	0.2068	0.2695
cg17985029	I	6	133561647	F	133561646	133561646	rs3813346	SNP	T	G	0.536741	0.6121	0.5133	0.5522	0.4533	0.5519
cg12421834	I	6	168714673	F	168714671	168714689	rs148363866	INDEL	GCCGCGCTTGTAACCCCGA	G	0.218251	0.128	0.2761	0.2254	0.2147	0.2594
cg07169764	I	2	136633963	F	136633962	136633962	rs1057031	SNP	G	A	0.23722	0.2123	0.2883	0.2413	0.2237	0.2133
cg13578393	I	19	571321	F	571320	571320	rs28989769	SNP	T	G	0.066893	0.0179	0.0941	0.0204	0.0726	0.1801
cg14558880	I	19	1271275	F	1271274	1271274	rs12609287	SNP	C	T	0.768171	0.9663	0.7669	0.5779	0.7913	0.8112
cg18442075	I	17	40169520	F	40169519	40169519	rs4796758	SNP	G	T	0.76238	0.876	0.8211	0.553	0.8052	0.8516
cg05807023	I	4	135874116	F	135874115	135874115	rs6535050	SNP	A	C	0.455671	0.5833	0.453	0.3548	0.4294	0.5043
cg01414886	I	20	62551784	R	62551785	62551786	rs35455233	INDEL	GC	G	0.348642	0.5714	0.1094	0.5121	0.1829	0.2911
cg16578802	I	5	91495209	F	91495208	91495208	rs10038084	SNP	T	C	0.0954473	0.0476	0.1033	0.1286	0.1163	0.0605
cg19494806	I	11	122931221	F	122931220	122931220	rs555145253	INDEL	T	TCGCCAGGTGCCAGGTGCCAGTG;TCGCCAGGTGCCAGTGC;TCGCCAGGTGCCAGTGCCGCCAGGTGCCAGTG	0.0748802;0.0081869;0.000599042	0.0159;0;0	0.1912;0;0	0.1029;0.0303;0.0015	0.0189;0;0	0.0245;0.0014;0.0014
cg11768071	I	19	37161725	R	37161727	37161727	rs11669816	SNP	G	A	0.234625	0.5784	0.2014	0.0749	0.1014	0.2795
cg18868178	I	10	31422673	F	31422671	31422673	rs3839909	INDEL	AGC	A	0.342053	0.37	0.3773	0.0908	0.4592	0.5605
cg20250269	I	10	125751413	R	125751415	125751415	rs4074389	SNP	C	G	0.915935	0.9236	0.9131	0.9516	0.8748	0.9006
cg26128383	I	6	31239158	F	31239157	31239157	rs28367580	SNP	C	G	0.0533147	0	0.0276	0.1097	0.0507	0.0634
cg09462281	I	19	3191030	R	3191032	3191032	rs475814	SNP	T	C	0.488618	0.5327	0.5123	0.4644	0.4543	0.487
cg19487894	I	4	187025897	R	187025895	187025902	rs10536167	INDEL	CGCGGGCG	C	0.700879	0.8075	0.8671	0.3464	0.8449	0.7781
cg18902046	I	19	3786585	R	3786587	3786587	rs3746114	SNP	C	T	0.892772	0.755	0.9611	0.9153	0.9304	0.8991
cg00747859	I	16	19535170	R	19535172	19535172	rs142090113	INDEL	G	GT	0.076278	0.1786	0.1166	0.0023	0.0507	0.049
cg14294708	I	9	37120828	F	37120827	37120827	rs3832611	INDEL	G	GC	0.276358	0.1379	0.316	0.3381	0.3569	0.1873
cg08817483	I	17	20744547	F	20744541	20744546	rs202145474	INDEL	GCGCAC	G	0.433307	0.3056	0.3712	0.6528	0.3668	0.3847
cg11814882	I	17	74525125	R	74525126	74525128	rs139927518	INDEL	GCC	G	0.965655	1	0.9744	0.9039	0.9911	0.9841
cg15544633	I	2	99771531	R	99771533	99771533	rs2516834	SNP	C	T	0.605431	0.8681	0.6135	0.3691	0.6322	0.6239
cg08067352	I	7	33102463	F	33102462	33102462	rs13228639	SNP	C	T	0.64377	0.4821	0.6053	0.7133	0.7058	0.7104
cg09214892	I	16	83958078	F	83958077	83958077	rs11644512	SNP	C	G	0.0702875	0.0109	0.0808	0.0461	0.1491	0.0735
cg14197156	I	9	139565151	F	139565150	139565150	rs4636297	SNP	A	G	0.694289	0.8135	0.7464	0.6346	0.6362	0.6455
cg13204758	I	1	1889213	F	1889211	1889213	rs139867260	INDEL	GGC	G	0.196486	0.1052	0.1973	0.4523	0.0497	0.0533
cg07107540	I	7	100271439	R	100271438	100271441	rs374292503	INDEL	GCGC	G	0.879792	0.9206	0.7853	0.9493	0.8241	0.902
cg16767880	I	17	113262	R	113264	113264	rs6565702	SNP	G	C	0.464657	0.246	0.3241	0.5953	0.6183	0.5086
cg27072251	I	13	112669429	R	112669431	112669431	rs568660848	SNP	G	A	0.0539137	0.0099	0.0174	0.1626	0.0089	0.0274
cg08024992	I	7	2133441	R	2133443	2133443	rs3800896	SNP	C	T	0.0519169	0.0853	0.0164	0.09	0.0099	0.0418
cg01494611	I	2	112918222	R	112918217	112918229	rs6146886	INDEL	ACACACGCGCACG	A	0.987819	0.998	0.9693	0.9909	0.9911	0.9885
cg00187606	I	3	128598469	R	128598469	128598471	rs28384401	INDEL	CGT	C	0.452276	0.5635	0.2505	0.7042	0.2753	0.3516
cg23871533	I	6	28834322	R	28834324	28834324	rs150898617	SNP	G	A	0.0696885	0.0952	0.0798	0.0182	0.0845	0.0951
cg27114138	I	8	126441659	R	126441661	126441661	rs559379045	INDEL	C	CG	0.0642971	0.0724	0.0521	0.056	0.0318	0.1326
cg04622164	I	16	85157906	R	85157908	85157908	rs62048581	SNP	C	T	0.142372	0.006	0.1391	0.2973	0.1173	0.0865
cg20909380	I	15	99987288	R	99987271	99987319	rs143333718	INDEL	TGGCGCTCGGCCTTCCCCGCTGCCTGCGCGCCTGGGGCGCACACACCTG	T	0.135583	0.3046	0.2638	0.0053	0.0716	0.0504
cg13929480	I	4	1340354	F	1340353	1340353	rs13141169	SNP	C	T	0.19369	0.0694	0.2311	0.0688	0.3748	0.2968
cg05693864	I	5	844184	R	844186	844186	rs142391726	SNP	C	T	0.209465	0.1468	0.0593	0.5582	0.0537	0.0735
cg25150519	I	12	98850993	F	98850992	98850992	rs1096147	SNP	G	A	0.384185	0.3462	0.3415	0.5825	0.331	0.1988
cg19086124	I	22	19132378	R	19132380	19132380	rs1936950	SNP	A	T	0.0948482	0.129	0.182	0.0545	0.0775	0.0245
cg17685115	I	5	1483868	R	1483830	1483930	esv3603809	INDEL	AACACTTTCTGTTTTAACATCGCGCACGAGCTGGAAGGCGTCTGTGGAGGGACACTTGCTATTATAACATTGCGCACGAGCTGGAAGACATCCGTGGAGGG	A	0.577276	0.6101	0.4632	0.6528	0.5318	0.6124
cg02831300	I	16	3507910	F	3507903	3507918	rs17525862	INDEL	GCCTGCCCGCTCCCAA	G	0.439696	0.3968	0.4427	0.5991	0.334	0.3473
cg16105258	I	11	3909154	R	3909156	3909156	rs10835246	SNP	C	T	0.286342	0.3442	0.3988	0.1256	0.33	0.2867
cg22801400	I	10	93170010	R	93170012	93170012	rs145070400	SNP	C	A	0.105032	0.0853	0.0194	0.2912	0.0179	0.0259
cg02938066	I	8	145657956	R	145657958	145657958	rs12542502	SNP	C	T	0.39996	0.3819	0.3824	0.2958	0.5268	0.4654
cg06896619	I	17	61851486	F	61851485	61851485	rs9913323	SNP	C	A	0.726438	0.5546	0.7566	0.9569	0.5984	0.6801
cg04387098	I	X	48380042	F	48380041	48380041	rs60331197	SNP	G	C	0.122649	0.0955	0.1226	0.2203	0.0535	0.0763
cg21635413	I	6	134274298	F	134274297	134274297	rs9493768	SNP	T	A	0.136182	0.0377	0.0736	0.2958	0.0875	0.134
cg21539267	I	2	108443329	F	108443328	108443328	rs3113782	SNP	A	T	0.560104	0.3383	0.7065	0.5477	0.6998	0.4971
cg22780146	I	12	7260707	R	7260709	7260709	ss1388032156	SNP	G	C	0.114816	0.1349	0.2106	0.1014	0.0557	0.062
cg14170504	I	5	34008210	F	34008206	34008226	rs3217251	INDEL	CCGGCGCCACGCCCCCAGCCG	C	0.289936	0.3552	0.1053	0.149	0.507	0.4092
cg12986271	I	19	31841559	R	31841561	31841561	rs2867601	SNP	A	G	0.639577	0.9187	0.7515	0.4766	0.4901	0.6037
cg22890737	I	4	3514540	F	3514539	3514539	rs1049574	SNP	G	A	0.263179	0.505	0.2198	0.1959	0.2276	0.1527
cg18000598	I	3	194342907	F	194342906	194342906	rs711989	SNP	A	G	0.932109	0.9683	0.9581	0.9327	0.8698	0.9323
cg12723292	I	8	118532951	R	118532953	118532954	rs148584171	INDEL	TG	T	0.126797	0.0575	0.0818	0.1399	0.1879	0.1772
cg20759356	I	4	96761231	R	96761233	96761233	rs10516983	SNP	G	A	0.0838658	0.0526	0.0593	0.143	0.0755	0.0634
cg25601086	I	8	110656394	R	110656396	110656396	rs7817773	SNP	G	T	0.0782748	0.1121	0.0194	0.1853	0.004	0.0159
cg08887707	I	1	3613723	F	3613710	3613746	rs143814042	INDEL	GCGGGGCCCACCTCGCACCCGCGGCCCACGTCGCACC	G	0.145567	0.0972	0.1605	0.1135	0.159	0.2363
cg14349055	I	8	23104193	R	23104195	23104195	rs2294123	SNP	G	T	0.34345	0.3671	0.4785	0.1074	0.4125	0.4683
cg07377288	I	7	102004298	F	102004297	102004297	rs73712465	SNP	G	C	0.0728834	0	0.001	0.2625	0.003	0.0202
cg02220894	I	3	61379467	R	61379469	61379469	rs76235136	SNP	G	T	0.0986422	0.3036	0.1636	0.0091	0.0119	0.0058
cg05501803	I	12	31946450	R	31946452	31946452	rs74969480	SNP	A	C	0.198882	0.1835	0.2147	0.202	0.2078	0.1801
cg23208443	I	4	8098178	F	8098177	8098177	rs1320068	SNP	A	T	0.6873	0.7867	0.7004	0.8759	0.3579	0.6427
cg05179529	I	14	74551516	R	74551518	74551518	rs2006731	SNP	T	A	0.278754	0.2321	0.4898	0.2776	0.1909	0.1787
cg24353151	I	3	125551382	R	125551384	125551384	rs139214102	INDEL	G	GC	0.0672923	0	0	0.2383	0.001	0.0303
cg27628891	I	2	242811864	R	242811866	242811866	rs75506522	SNP	G	C	0.147963	0.4683	0.0736	0.0151	0.0169	0.2305
cg13626582	I	15	57592083	R	57592085	57592085	rs28454221	SNP	G	A	0.0605032	0	0	0.211	0.007	0.0245
cg00368989	I	15	59949771	F	59949770	59949770	rs7163436	SNP	A	C	0.998403	1	1	0.9939	1	1
cg06020335	I	2	242845374	F	242845373	242845373	rs78352865	SNP	C	T	0.066893	0	0	0.236	0.005	0.0259
cg01636576	I	16	9278301	R	9278303	9278303	rs2965834	SNP	T	G	0.273163	0.3532	0.32	0.0545	0.4095	0.3098
cg00776430	I	X	53111427	R	53111428	53111429	rs67636288	INDEL	GA	G	0.314702	0.2081	0.2368	0.6102	0.2141	0.1584
cg02678943	I	1	39392466	F	39392465	39392465	rs79579571	SNP	T	C	0.0930511	0.0496	0.1186	0.0098	0.2078	0.1124
cg04503318	I	1	15789862	F	15789861	15789861	rs7555510	SNP	T	C	0.0942492	0.001	0.047	0.2421	0.0596	0.0648
cg18148498	I	1	1380621	F	1380620	1380620	rs1153094	SNP	A	G	0.683906	0.9911	0.684	0.8896	0.1978	0.5504
cg24834873	I	5	79865402	F	79865393	79865419	rs72164443	INDEL	GCGGAGACGCGCCCAAGTCAGCCCCTC	G	0.80651	0.9435	0.817	0.6589	0.8171	0.8588
cg23663428	I	1	217313699	F	217313698	217313698	rs35478056	SNP	C	A	0.0910543	0.0387	0.1431	0.0038	0.1272	0.2075
cg24543015	I	7	77669697	F	77669696	77669696	rs6465970	SNP	G	A	0.122604	0.1637	0.1973	0.0303	0.1402	0.1081
cg04105014	I	7	105753547	R	105753549	105753549	rs114716602	SNP	T	A;G	0.0587061;0.000998403	0;0	0.001;0	0.2095;0.0038	0.002;0	0.0202;0
cg14977707	I	14	105352884	R	105352884	105352890	rs150426191	INDEL	CGCAGGA	C	0.0714856	0.1091	0.0808	0.0061	0.0775	0.1196
cg05873017	I	16	1426992	R	1426994	1426994	rs7192116	SNP	C	A	0.898762	1	0.956	0.7685	0.9036	0.9121
cg27542016	I	9	2622147	R	2622146	2622155	rs369552432	INDEL	ACGGCGGCGG	A	0.30631	0.3958	0.2485	0.1475	0.4105	0.4092
cg06379361	I	12	120755460	F	120755459	120755459	rs2522133	SNP	A	G	0.684904	0.494	0.7638	0.6974	0.7167	0.781
cg18887562	I	10	85899257	R	85899259	85899259	rs3829861	SNP	T	A	0.148363	0.249	0.1483	0.0961	0.0646	0.2233
cg10779718	I	11	117014861	R	117014863	117014863	rs76904522	SNP	G	A	0.155152	0.0704	0.1452	0.2194	0.1282	0.2089
cg07964753	I	8	142112622	R	142112624	142112624	rs56047729	SNP	C	T	0.535343	0.4802	0.5235	0.7549	0.3499	0.4827
cg12383807	I	13	33924137	R	33924133	33924144	rs71908105	INDEL	CGCCCGGGGGCA	C	0.177316	0.2431	0.2301	0.0106	0.2117	0.2752
cg22496102	I	15	78632677	R	78632679	78632679	rs76956384	SNP	C	T	0.0615016	0	0.001	0.2277	0	0.0086
cg08803791	I	2	10916392	R	10916392	10916396	rs530178971;rs563013449;rs72053979	INDEL	CGTGT	CGTGTGT;CGT;C	0.100439;0.0517173;0.241014	0.0427;0;0.3433	0.044;0.001;0.3057	0.1445;0.1793;0.1036	0.1431;0.005;0.2376	0.1182;0.0231;0.268
cg01097444	I	6	33378345	R	33378347	33378347	rs568201930	INDEL	G	GGGAGGGCGGGGCTGGGGCTAACAGCGAGT	0.957668	0.9931	0.9857	0.9841	0.8966	0.9049
cg11235152	I	1	67600687	F	67600686	67600686	rs12044149	SNP	G	T	0.232228	0.2827	0.2761	0.0446	0.2366	0.4481
cg19573208	I	20	60773564	R	60773566	60773566	rs118129150	SNP	G	A	0.0541134	0.0367	0.1104	0.0053	0.0477	0.1023
cg24544003	I	6	16227423	F	16227420	16227434	rs199900727	INDEL	GTGCGGGGCCCGCCA	G	0.0892572	0.129	0.0378	0.177	0.005	0.0591
cg08905519	I	10	5726819	R	5726821	5726821	rs11259192	SNP	G	A	0.0790735	0.0645	0.0665	0.0038	0.1153	0.2089
cg07519426	I	16	922132	R	922134	922134	rs13339455	SNP	T	C	0.672923	0.5377	0.684	0.9486	0.4871	0.598
cg26639085	I	19	54972720	F	54972719	54972719	rs7254603	SNP	A	T	0.0545128	0.0198	0.0307	0.1475	0.0139	0.0202
cg12582896	I	12	33205862	F	33205828	33205868	rs141083819	INDEL	TGGGTGGGCACTGGTCCTCAGCACCGCTCACCGCCGCCGCC	T	0.188698	0.1002	0.2607	0.1407	0.2634	0.1988
cg23717719	I	12	49183201	F	49183200	49183200	rs77559288	SNP	C	G	0.077476	0.0238	0.0644	0.1891	0.0308	0.0288
cg01460124	I	10	133954088	R	133954073	133954151	esv3624983	INDEL	ACTTGGAGGAGGTAACGAGGGTCTCCTGCCGGGTCCTGGGCTTGGAGGAGGTAACGAGGGTCTCCTGCCGGGTCCTGGG	A	0.223642	0.3056	0.1585	0.2284	0.1899	0.2363
cg10977910	I	1	84465055	R	84465057	84465057	rs575577	SNP	G	C	0.825479	0.9008	0.7352	0.8797	0.7515	0.8473
cg13724780	I	5	180237085	F	180237084	180237084	rs936712	SNP	G	C	0.364816	0.3026	0.4151	0.5348	0.2217	0.268
cg19103000	I	3	9851819	F	9851818	9851818	rs141059815	SNP	T	C	0.0682907	0.2698	0.0419	8e-04	0.002	0.0375
cg26496205	I	16	1488037	R	1488039	1488039	rs4984841	SNP	C	T	0.327077	0.1359	0.3119	0.3517	0.4195	0.4452
