# Supplementary material for: Critical evaluation of the Illumina MethylationEPIC BeadChip microarray for whole-genome DNA methylation profiling
Source: Genome Biol. 2016 Oct 7;17:208. doi: 10.1186/s13059-016-1066-1 (PMC5055731; doi:10.1186/s13059-016-1066-1)
Supplement: Additional file 6: Table S6. — Probes with genetic variants overlapping the body of the probe: 48 base pairs for Infinium Type I probes and 49 base pairs for Infinium Type II probes. (CSV 11599 kb) [file 13059_2016_1066_MOESM6_ESM.csv]

PROBE	DESIGN_TYPE	CHR	MAPINFO	STRAND	VARIANT_START	VARIANT_END	VARIANT_ID	VARIANT_TYPE	REF	ALT	AF	EAS_AF	SAS_AF	AFR_AF	EUR_AF	AMR_AF
cg12950382	I	14	105176736	F	105176781	105176781	rs12882277	SNP	G	A	0.608626	0.4425	0.5419	0.7383	0.659	0.6239
cg13773083	I	2	220197274	F	220197321	220197321	rs2385405	SNP	C	T	0.463458	0.1845	0.4356	0.91	0.2763	0.3285
cg11890956	I	21	40555474	F	40555492	40555492	rs35064900	SNP	A	G	0.234625	0.0367	0.1789	0.3661	0.3191	0.2277
cg11890956	I	21	40555474	F	40555497	40555497	rs36113648	SNP	G	A	0.234625	0.0367	0.1789	0.3661	0.3191	0.2277
cg11890956	I	21	40555474	F	40555511	40555511	rs115108081	SNP	A	T	0.0593051	0	0	0.2133	0.001	0.0202
cg08360726	I	19	40871823	R	40871790	40871790	rs7253975	SNP	C	G	0.951478	0.9643	0.9059	0.9395	0.9751	0.9856
cg08360726	I	19	40871823	R	40871801	40871801	rs10417488	SNP	T	A	0.839856	0.8849	0.8067	0.7761	0.8738	0.8934
cg05738196	I	6	26577821	F	26577857	26577857	rs6918506	SNP	C	G	0.541933	0.6756	0.5603	0.5197	0.4254	0.5331
cg05738196	I	6	26577821	F	26577867	26577867	rs6918360	SNP	A	T	0.541334	0.6756	0.5603	0.5174	0.4254	0.5331
cg19568003	I	19	57742217	F	57742248	57742248	rs2302060	SNP	C	T	0.354832	0.6796	0.3722	0.1657	0.2624	0.353
cg17579214	I	13	98085375	R	98085349	98085349	rs1159278	SNP	G	A	0.473243	0.4157	0.6769	0.1044	0.6938	0.6527
cg25964517	I	4	78034545	F	78034584	78034584	rs72860270	SNP	C	T	0.0561102	0.0248	0.0644	0.1369	0.003	0.013
cg11968091	I	11	79149860	F	79149892	79149892	rs61884094	SNP	C	A	0.0866613	0.1141	0.1145	0.0582	0.0805	0.0706
cg02690159	I	10	25305391	R	25305371	25305371	rs2291583	SNP	G	A	0.338858	0.4841	0.4029	0.1581	0.2863	0.4582
cg02690159	I	10	25305391	R	25305374	25305374	rs2291584	SNP	C	A	0.340256	0.4891	0.4029	0.1573	0.2893	0.4582
cg02690159	I	10	25305391	R	25305378	25305378	rs2291585	SNP	A	G	0.340455	0.4891	0.4029	0.1573	0.2903	0.4582
cg01992107	I	6	150311305	R	150311256	150311257	rs34591614	INDEL	TC	T	0.394968	0.4722	0.4499	0.3086	0.4165	0.3386
cg01992107	I	6	150311305	R	150311274	150311274	rs2343265	SNP	T	C	0.398962	0.4722	0.4499	0.3207	0.4155	0.3458
cg01992107	I	6	150311305	R	150311296	150311296	rs942514	SNP	T	C	0.399161	0.4722	0.4499	0.32	0.4185	0.3444
cg13379851	I	15	90455959	R	90455940	90455940	rs1256836	SNP	G	C	0.614018	0.747	0.7945	0.2307	0.7843	0.6499
cg07277756	I	18	10589357	R	10589355	10589365	rs148054226	INDEL	ACCGCCGCCGC	A	0.494409	0.4732	0.5971	0.4554	0.4662	0.4957
cg08055924	I	4	38869552	F	38869562	38869562	rs75372916	SNP	G	A	0.0806709	0.0089	0.0818	0.0091	0.2425	0.085
cg24212302	I	10	112079089	R	112079063	112079063	rs1673669	SNP	T	C	0.949681	0.999	0.9356	0.9932	0.8658	0.9366
cg12773394	I	4	5892965	F	5893003	5893003	rs71171495	INDEL	A	AACAG	0.433706	0.754	0.5532	0.0469	0.5258	0.4035
cg19098493	I	14	77787050	F	77787088	77787088	rs2270421	SNP	C	T	0.223043	0.4345	0.1431	0.1014	0.2873	0.1671
cg24092000	I	17	80839375	F	80839410	80839410	rs76922158	SNP	C	T	0.11901	0.0704	0.3282	0.0045	0.1402	0.0821
cg09649245	I	11	44332195	R	44332173	44332173	rs2123823	SNP	A	G	0.866613	0.8204	0.9274	0.7746	0.9354	0.9236
cg14863074	I	15	45997064	F	45997075	45997075	rs56220882	SNP	C	G	0.436701	0.5645	0.5082	0.3185	0.4732	0.3228
cg19591206	I	3	133748809	R	133748763	133748763	rs144331408	SNP	G	C	0.0732827	0.1667	0.0736	0.0666	0.0249	0.0202
cg19591206	I	3	133748809	R	133748789	133748789	rs113569514	SNP	T	C	0.288938	0.3889	0.2219	0.3835	0.1541	0.2536
cg05803631	I	1	7844446	R	7844443	7844443	rs2797687	SNP	G	T	0.297524	0.4087	0.316	0.3502	0.1938	0.1599
cg05803631	I	1	7844446	R	7844444	7844444	rs2794664	SNP	C	A	0.297923	0.4087	0.316	0.3517	0.1938	0.1599
cg11014875	I	7	149731767	F	149731803	149731803	rs62501575	SNP	T	A	0.208067	0.1369	0.2689	0.1074	0.341	0.2248
cg06637938	I	14	75390232	R	75390180	75390196	rs71897309	INDEL	GCAGGTCTAGAATCATC	G	0.309505	0.5843	0.2526	0.0507	0.3738	0.3905
cg05316555	I	8	126442587	F	126442635	126442635	rs72647326	SNP	C	G	0.0670927	0.0833	0.0542	0.056	0.0308	0.1354
cg26802063	I	5	78281964	F	78281977	78281977	rs62377914	SNP	G	C	0.145567	0.126	0.2352	0.0749	0.1799	0.1326
cg10603944	I	14	24632811	F	24632828	24632828	rs3742501	SNP	G	T	0.165735	0.0933	0.1401	0.3396	0.0915	0.0836
cg04166393	I	7	2884313	R	2884283	2884283	rs1636249	SNP	T	G	0.277157	0.3383	0.1656	0.2988	0.2962	0.2767
cg07159871	I	20	37229532	F	37229567	37229567	rs13042097	SNP	A	G	0.580272	0.8155	0.6309	0.1452	0.7773	0.7104
cg11029746	I	15	75315874	R	75315863	75315863	rs6495141	SNP	T	C	0.836661	0.9415	0.9284	0.5832	0.9483	0.8761
cg24569624	I	11	6280804	R	6280773	6280773	rs542380134	INDEL	C	CTCTT	0.479433	0.5159	0.5399	0.326	0.5636	0.5115
cg25739259	I	15	78913363	R	78913353	78913361	rs539970142;rs71448806	INDEL	CGCGGGCGG	CGCGGGCGGGCGG;C	0.0247604;0.40595	0.0367;0.374	0.0082;0.2597	0.0015;0.5363	0.0586;0.4722	0.0259;0.3141
cg05059458	I	13	114067394	F	114067439	114067439	rs9549776	SNP	T	G	0.559704	0.2034	0.4468	0.8775	0.6213	0.5418
cg14759472	I	7	157867695	F	157867725	157867730	rs71189763	INDEL	CGTTGT	C	0.460863	0.3234	0.5501	0.6536	0.3658	0.3055
cg05292159	I	10	51784749	F	51784773	51784773	rs12355757	SNP	G	C	0.178514	0.2867	0.1759	0.0741	0.1123	0.3199
cg13469346	I	3	53195186	R	53195185	53195185	rs189838751	SNP	C	T	0.0814696	0.004	0.0051	0.264	0.0278	0.0317
cg19549465	I	3	125567196	F	125567221	125567221	rs36086084	SNP	C	T	0.0878594	0.128	0.1227	0.0121	0.0785	0.1383
cg15042184	I	15	69110058	R	69110021	69110022	rs11299136	INDEL	TG	T	0.910743	0.8988	0.9693	0.7859	0.9821	0.9798
cg26538529	I	2	222437130	F	222437136	222437136	rs11381414	INDEL	A	AG	1	1	1	1	1	1
cg26538529	I	2	222437130	F	222437152	222437152	rs7581842	SNP	A	C	0.0886581	0	0	0.3192	0.002	0.0288
cg26538529	I	2	222437130	F	222437166	222437166	rs16825430	SNP	C	A	0.139377	0.3403	0.1626	0.0045	0.0606	0.1859
cg19477190	I	20	23586803	F	23586849	23586849	rs6114193	SNP	G	A	0.0764776	0	0.001	0.2655	0.008	0.0331
cg21000936	I	17	81009865	F	81009883	81009883	rs79595680	SNP	C	G	0.0545128	0.0466	0.0184	0.1067	0.002	0.0937
cg05170867	I	16	84375634	R	84375615	84375615	rs8061054	SNP	T	C	0.132188	0.1419	0.2178	0.0946	0.1282	0.0749
cg11271685	I	19	49534361	F	49534393	49534393	rs60506574	SNP	T	C	0.269968	0.1617	0.2413	0.4637	0.2068	0.1902
cg11271685	I	19	49534361	F	49534401	49534401	rs62126037	SNP	A	C	0.628594	0.3075	0.5532	0.9607	0.6014	0.6081
cg06915193	I	4	185205329	R	185205318	185205318	rs793922	SNP	G	C	0.389177	0.5357	0.3906	0.348	0.2863	0.402
cg13051700	I	7	79050007	R	79049980	79049980	rs17487958	SNP	C	T	0.0595048	0.0109	0.0654	0.0681	0.0964	0.0519
cg09201001	I	11	18656081	R	18656062	18656062	rs7943121	SNP	G	C	0.469449	0.4911	0.5348	0.1195	0.7167	0.6542
cg25868998	I	13	95655172	F	95655207	95655207	rs4322536	SNP	G	A	0.836262	0.6706	0.8916	0.764	0.9652	0.9496
cg12866648	I	8	23540388	F	23540417	23540417	rs11781886	SNP	C	T	0.685903	0.7143	0.6564	0.6717	0.7028	0.6888
cg12458361	I	7	108166803	R	108166790	108166790	rs40897	SNP	A	G	0.218051	0.0734	0.1431	0.348	0.2753	0.2032
cg11353984	I	5	65439984	R	65439964	65439964	rs27046	SNP	G	C	0.35004	0.4583	0.1902	0.5106	0.1899	0.3444
cg22730305	I	19	38747292	R	38747272	38747272	rs7247241	SNP	T	C	0.52476	0.7222	0.6268	0.2685	0.5089	0.6052
cg11227604	I	6	79787698	R	79787655	79787655	rs117125549	SNP	G	A	0.103435	0.1181	0.0982	0.0961	0.1093	0.0951
cg00376283	I	12	123451042	R	123451018	123451018	rs61955196	SNP	G	C	0.487021	0.6776	0.5798	0.059	0.6899	0.6009
cg22493117	I	19	13227649	R	13227626	13227626	rs2286436	SNP	A	T	0.141973	0.0843	0.3016	0.0113	0.2266	0.1268
cg09538725	I	2	206804363	F	206804384	206804384	rs55850808	SNP	G	A	0.380791	0.4127	0.3845	0.3858	0.3569	0.3545
cg09538725	I	2	206804363	F	206804385	206804385	rs56162792	SNP	C	G	0.384385	0.4147	0.3824	0.3979	0.3579	0.3559
cg06911277	I	4	9693312	F	9693296	9693324	rs140001367	INDEL	CGCTCCGTCTCGGCCCCGCCCCAAGCCCA	C	0.577077	0.6865	0.6401	0.3873	0.6879	0.5303
cg16690037	I	16	4377663	R	4377624	4377624	rs811692	SNP	T	G	1	1	1	1	1	1
cg16690037	I	16	4377663	R	4377656	4377656	rs13337483	SNP	A	G	0.314097	0.124	0.1912	0.733	0.1372	0.2219
cg21741562	I	3	87138387	F	87138431	87138431	rs79844519	SNP	G	A	0.13099	0.13	0.0838	0.2073	0.1034	0.0937
cg05962950	I	11	130786565	F	130786580	130786580	rs3834926	INDEL	C	CAG	0.617812	0.5337	0.6892	0.7587	0.4374	0.6326
cg05962950	I	11	130786565	F	130786592	130786593	rs550355261	INDEL	CA	C	0.340855	0.3641	0.4642	0.1074	0.3738	0.5303
cg25436684	I	6	31461972	R	31461925	31461925	rs2253044	SNP	C	A	0.191693	0.1657	0.2331	0.1445	0.1829	0.2738
cg25436684	I	6	31461972	R	31461956	31461956	rs113239947	SNP	A	T	0.116414	0.0159	0.0746	0.1089	0.2634	0.1225
cg25436684	I	6	31461972	R	31461966	31461966	rs2395043	SNP	T	C	0.689297	0.7341	0.636	0.6452	0.7187	0.7406
cg19990651	I	6	33048555	R	33048538	33048538	rs9277348	SNP	T	C	0.114417	0.4901	0.0133	0.0068	0.0338	0.0331
cg19990651	I	6	33048555	R	33048539	33048539	rs1042117	SNP	T	A	0.208666	0.0863	0.1564	0.4781	0.0944	0.1124
cg19990651	I	6	33048555	R	33048542	33048542	rs1042121	SNP	C	T	0.585064	0.8452	0.4949	0.4879	0.497	0.647
cg19974483	I	8	124084912	R	124084909	124084909	rs2385160	SNP	G	C	0.167931	0.1935	0.2117	0.0477	0.1859	0.2723
cg10899301	I	6	10416007	F	10416018	10416018	rs1461012	SNP	C	A	0.108227	0.247	0.0164	0.1415	0.0199	0.1009
cg21048812	I	19	35992883	R	35992864	35992864	rs2293699	SNP	C	T	0.131589	0.125	0.2076	0.1498	0.0964	0.0504
cg00940867	I	5	14055789	F	14055801	14055801	rs13181584	SNP	G	A	0.306709	0.124	0.5092	0.0582	0.4473	0.5562
cg00659919	I	9	36258520	F	36258547	36258547	rs35078360	SNP	C	T	0.140974	0.0675	0.1697	0.115	0.2177	0.1455
cg19412031	I	10	109674378	F	109674391	109674391	rs113903068	INDEL	C	CA	0.0748802	0.001	0.0153	0.2474	0.007	0.036
cg15931205	I	6	29894820	F	29894851	29894851	rs409632	SNP	C	A	0.254792	0.25	0.226	0.3495	0.174	0.2392
cg15931205	I	6	29894820	F	29894853	29894853	rs9259825	SNP	C	T	0.115615	0.0704	0.0716	0.2133	0.0934	0.0893
cg15931205	I	6	29894820	F	29894863	29894863	rs365393	SNP	G	A	0.133187	0.0308	0.2474	0.115	0.1889	0.0749
cg17251423	I	5	139088815	R	139088802	139088819	rs67799164	INDEL	GCAGGGTAGGGCGCGCGA	G	0.717252	0.8363	0.7822	0.5643	0.7048	0.7622
cg17847861	I	19	40972683	R	40972635	40972635	rs41334250	SNP	G	A	0.121605	0.0099	0.2311	0.1475	0.1153	0.0893
cg09628838	I	17	32906394	R	32906373	32906373	rs56322375	SNP	G	T	0.147764	0.0179	0.2117	0.0855	0.2167	0.2651
cg08040094	I	9	131790506	F	131790531	131790531	rs11537529	SNP	C	T	0.295327	0.1627	0.3415	0.1172	0.4911	0.4784
cg05313918	I	13	91827600	F	91827607	91827607	rs76689803	SNP	G	C	0.0597045	0.0198	0.0808	0.1256	0.008	0.0375
cg11646485	I	6	3253697	F	3253706	3253706	rs9503491	SNP	T	G	0.0626997	0.002	0.0102	0.2118	0.004	0.0259
cg23069036	I	14	39901919	F	39901940	39901940	rs4902644	SNP	A	G	0.961661	1	1	0.857	1	0.9957
cg16579372	I	22	20378862	F	20378890	20378890	rs547549857	INDEL	T	TCTA	0.904952	0.9643	0.8793	0.9766	0.7853	0.8919
cg16579372	I	22	20378862	F	20378905	20378905	rs2930761	SNP	C	T	0.546126	0.6329	0.4918	0.4826	0.5427	0.6225
cg24583966	I	1	204166965	R	204166920	204166920	rs56110977	SNP	C	G	0.190096	0.0288	0.0941	0.4259	0.164	0.1484
cg21377881	I	22	40064566	F	40064581	40064581	rs5757762	SNP	G	A	0.555711	0.9573	0.5777	0.3064	0.4503	0.5692
cg02679294	I	14	24439192	F	24439200	24439200	rs61999782	SNP	C	A	0.113818	0.1181	0.0133	0.289	0.0328	0.0331
cg08452671	I	8	145451919	F	145451965	145451965	rs587673484	SNP	C	T	0.100439	0	0	0.3646	0.003	0.0259
cg19672384	I	6	168132359	F	168132387	168132387	rs35877814	SNP	T	C	0.0834665	0.0764	0.1033	0.0378	0.0915	0.1412
cg09572067	I	16	29127029	R	29127002	29127002	rs1540387	SNP	G	A	0.524561	0.499	0.6431	0.2874	0.66	0.6499
cg13912307	I	11	47416535	F	47416569	47416569	rs61897426	SNP	C	T	0.0758786	0.0456	0.0399	0.0605	0.1461	0.098
cg02317785	I	3	122135275	R	122135242	122135242	rs10934592	SNP	T	G	0.196086	0.2183	0.2168	0.1089	0.2584	0.2104
cg02317785	I	3	122135275	R	122135255	122135255	rs55911744	SNP	T	G	0.127796	0.1101	0.18	0.087	0.1541	0.1196
cg02082720	I	5	132323674	R	132323669	132323669	rs60813019	SNP	G	A	0.114816	0.2679	0.0072	0.1717	0.0398	0.0447
cg01786306	I	19	54604200	R	54604194	54604194	rs3760698	SNP	G	C	0.344449	0.4524	0.4407	0.0552	0.5209	0.3473
cg13741289	I	4	17578858	F	17578891	17578891	rs10939735	SNP	A	G	0.764177	0.9018	0.6299	0.8389	0.659	0.7637
cg00629941	I	15	75287862	R	75287822	75287822	rs12911421	SNP	C	A	0.376398	0.2381	0.3313	0.084	0.7614	0.6398
cg07574710	I	X	18916455	R	18916422	18916422	rs2238933	SNP	A	G	0.187285	0.3573	0.1713	0.0738	0.1201	0.2767
cg15385397	I	4	90411303	R	90411260	90411260	rs114838830	SNP	G	C	0.0529153	0	0	0.1929	0	0.0144
cg15385397	I	4	90411303	R	90411291	90411291	rs62305083	SNP	C	G	0.150958	0.4276	0.137	0.0272	0.0865	0.098
cg25059590	I	4	84376998	R	84376981	84376981	rs10516688	SNP	C	A	0.104233	0	0	0.3805	0.003	0.0231
cg26262746	I	6	1515580	R	1515568	1515568	rs9392302	SNP	G	C	0.835863	1	0.8579	0.8101	0.6998	0.8127
cg04056966	I	13	98197539	F	98197561	98197561	rs2770224	SNP	A	G	0.90635	0.999	0.9663	0.708	0.9751	0.9654
cg17198762	I	15	65370348	F	65370353	65370353	rs2919360	SNP	T	C	0.989417	1	1	0.9644	0.999	0.9928
cg06699286	I	4	78980101	R	78980065	78980065	rs36045725	SNP	T	G	0.260982	0.1458	0.2505	0.416	0.2028	0.232
cg21240214	I	10	28822381	R	28822373	28822373	rs12767429	SNP	A	C	1	1	1	1	1	1
cg05684773	I	2	242089732	R	242089723	242089723	rs2072655	SNP	T	C	0.0754792	0.2014	0.0706	0.003	0.005	0.1398
cg00020340	I	7	910388	R	910345	910345	rs77127926	SNP	C	T	0.145367	0.1379	0.2444	0.0454	0.1481	0.2032
cg00858015	I	6	111279703	F	111279744	111279747	rs3839364	INDEL	CGAG	C	0.214058	0.256	0.317	0.1929	0.168	0.1153
cg15201536	I	19	20162840	R	20162824	20162824	rs6511072	SNP	G	C	0.760982	0.5615	0.8722	0.7663	0.8161	0.804
cg19967717	I	12	32552526	R	32552504	32552504	rs2733698	SNP	A	G	0.626398	0.5853	0.5389	0.7655	0.5636	0.6354
cg00225902	I	3	66444122	F	66444138	66444138	rs6790222	SNP	G	T	0.295727	0.0675	0.1861	0.5582	0.2396	0.3631
cg22872812	I	8	124286895	F	124286912	124286912	rs73703793	SNP	C	A;T	0.141174;0.00139776	0.001;0	0.0072;0.0072	0.4818;0	0.0189;0	0.062;0
cg01690366	I	17	36956315	F	36956337	36956337	rs3809704	SNP	G	A	0.105831	0.0903	0.2577	0.0545	0.0795	0.0504
cg23754431	I	11	69258364	F	69258406	69258408	rs148301169	INDEL	GCC	G	0.0625	0	0	0.2284	0	0.0159
cg02671421	I	1	149069731	R	149069724	149069724	rs12759028	SNP	C	A	0.155152	0.12	0.1094	0.0356	0.3499	0.2161
cg16246915	I	19	48775232	F	48775272	48775272	rs2161098	SNP	C	G	0.33127	0.256	0.3773	0.2315	0.494	0.33
cg18160291	I	1	210502147	F	210502184	210502184	rs12143851	SNP	G	T	0.0898562	0.0089	0.1309	0.0794	0.1461	0.0879
cg19790884	I	22	50025306	R	50025265	50025265	rs6009791	SNP	T	C	0.681909	0.4504	0.59	0.8169	0.7247	0.8285
cg24938752	I	3	128294769	F	128294799	128294799	rs7626811	SNP	A	G	0.98762	1	1	0.9554	1	0.9957
cg13575271	I	9	140008980	R	140008934	140008934	rs11145999	SNP	A	G	0.249002	0.129	0.3548	0.1263	0.3757	0.3242
cg08277679	I	14	104618028	R	104617987	104617987	rs56667155	SNP	T	C	0.0986422	0	0	0.3608	0.001	0.0231
cg03108139	I	7	155165471	F	155165481	155165481	rs10265078	SNP	C	T	0.21885	0.003	0.1288	0.3116	0.2604	0.4222
cg23279756	I	6	109159348	R	109159316	109159316	rs35784898	INDEL	T	TC	0.247005	0.255	0.1483	0.1664	0.34	0.3934
cg22988655	I	6	29856070	F	29856092	29856092	rs3128877	SNP	A	T	0.675519	0.5496	0.6442	0.7171	0.7256	0.7507
cg22988655	I	6	29856070	F	29856109	29856109	rs4412230	SNP	C	T	0.103834	0.2391	0.184	0.0015	0.0636	0.0476
cg20226218	I	16	56642453	F	56642491	56642491	rs28366003	SNP	A	G	0.0571086	0.0873	0.093	0.0121	0.0388	0.0749
cg08611470	I	10	104677896	R	104677887	104677887	rs10883801	SNP	A	C	0.284145	0.2976	0.2597	0.2905	0.327	0.2248
cg04656534	I	10	119297439	F	119297479	119297479	rs242956	SNP	C	T	0.464257	0.5427	0.4243	0.2534	0.6103	0.5965
cg01369328	I	17	79479832	R	79479808	79479808	rs7503278	SNP	C	T	0.734425	0.7956	0.7935	0.5673	0.8151	0.7637
cg16600501	I	19	15083842	R	15083795	15083795	rs8103212	SNP	C	T	0.58107	0.6825	0.6738	0.4962	0.5199	0.5533
cg09120290	I	1	164953346	R	164953332	164953332	rs17394768	SNP	C	T	0.0980431	0.001	0.1278	0.0431	0.2087	0.1412
cg11895418	I	19	55897195	R	55897170	55897170	rs4806668	SNP	T	G	0.70647	0.8879	0.863	0.3169	0.8579	0.745
cg05351887	I	16	3988869	R	3988828	3988828	rs11644414	SNP	G	A	0.121605	0.253	0.1994	0.0651	0.0358	0.0533
cg04481596	I	16	87864591	F	87864621	87864621	rs55952628	SNP	C	T	0.0732827	0	0	0.2655	0.002	0.0202
cg24960960	I	5	1594678	R	1594664	1594664	rs4246747	SNP	C	G	0.775958	0.7629	0.8006	0.7179	0.8429	0.7738
cg11961495	I	10	80873797	F	80873839	80873839	rs35273092	SNP	T	A;C	0.00139776;0.189097	0.0069;0.2698	0;0.2955	0;0.0726	0;0.2117	0;0.111
cg07315706	I	9	37422658	F	37422675	37422675	rs10973332	SNP	C	A	0.15655	0.4365	0.1646	0.0802	0.0447	0.0461
cg19704554	I	22	39261089	F	39261135	39261135	rs2235140	SNP	C	G	0.871406	0.8532	0.8446	0.9849	0.7664	0.8718
cg25134567	I	17	64782369	R	64782354	64782354	rs8072956	SNP	G	C	0.596446	0.6032	0.3446	0.944	0.4324	0.5173
cg09780768	I	19	54498824	F	54498861	54498861	rs114457104	SNP	G	A;T	0.0107827;0.0936502	0;0.0238	0;0.0562	0.0371;0.211	0;0.0676	0.0072;0.062
cg16978871	I	7	139026114	F	139026152	139026152	rs10265	SNP	T	G	0.417133	0.2024	0.2628	0.879	0.2763	0.2709
cg27123613	I	3	45982438	R	45982414	45982414	rs13066048	SNP	C	T	0.381589	0.6488	0.3599	0.0953	0.4056	0.5346
cg04590366	I	6	139090836	F	139090860	139090860	rs12528486	SNP	G	A	0.382987	0.5992	0.5317	0.1702	0.2753	0.4207
cg16219302	I	15	90895937	F	90895958	90895958	rs2589970	SNP	C	T	0.240216	0.4504	0.2526	0.1082	0.1014	0.3703
cg02375255	I	9	127952163	F	127952210	127952210	rs459311	SNP	G	T	0.455072	0.5417	0.4284	0.4682	0.4513	0.3473
cg03751973	I	17	18967825	F	18967867	18967868	rs537851909	INDEL	AG	A	0.0519169	0.005	0.0092	0.177	0.006	0.0086
cg25117822	I	6	114252899	F	114252917	114252917	rs7754939	SNP	C	G	0.536142	0.6954	0.6258	0.3336	0.5696	0.5159
cg25074794	I	10	45958885	R	45958856	45958856	rs2291428	SNP	G	C	0.199281	0.0575	0.2628	0.1551	0.2704	0.2968
cg25074794	I	10	45958885	R	45958881	45958881	rs2291429	SNP	A	C;G	0.205272;0.0499201	0.0575;0.0536	0.2628;0.0225	0.1762;0.0552	0.2714;0.0785	0.2983;0.0317
cg08217024	I	14	48145108	R	48145094	48145094	rs142169167	SNP	C	T	0.0579073	0	0.0746	0.0083	0.1431	0.0893
cg04254198	I	17	77679849	F	77679861	77679861	rs118131547	SNP	A	G	0.0555112	0.0625	0.091	0.0507	0.0477	0.0159
cg05302542	I	17	73286267	F	73286313	73286313	rs73358212	SNP	A	G	0.0549121	0	0	0.1997	0.001	0.0144
cg20540942	I	7	128577921	R	128577914	128577914	rs142738614	INDEL	C	CGCGGG	0.289736	0.1081	0.3793	0.2209	0.4543	0.3199
cg20327258	I	1	86174240	R	86174232	86174232	rs6689168	SNP	G	T	0.337859	0.4841	0.274	0.1513	0.4652	0.3862
cg16725304	I	12	132914727	F	132914748	132914748	rs28722628	SNP	A	G	0.223842	0.255	0.1943	0.0976	0.3221	0.3184
cg21664854	I	7	1097933	R	1097895	1097895	rs61910751	SNP	A	G	0.0688898	0	0.137	0.0204	0.1262	0.0821
cg21587837	I	6	31525894	F	31525912	31525912	rs3130062	SNP	C	T	0.982029	1	1	0.9962	0.9414	0.9625
cg00046913	I	16	1877150	F	1877175	1877175	rs28364709	SNP	G	A	0.202077	0.1726	0.2607	0.1846	0.1809	0.2262
cg21891490	I	4	21470137	R	21470091	21470091	rs6847768	SNP	C	G	0.396565	0.3214	0.3967	0.4803	0.3489	0.415
cg09096054	I	13	72408750	R	72408713	72408713	rs77918335	SNP	G	T	0.066893	0	0	0.2405	0.001	0.0231
cg09096054	I	13	72408750	R	72408724	72408724	rs74992359	SNP	G	A	0.086861	0.001	0.001	0.3026	0.0109	0.0317
cg08961258	I	X	8771887	R	8771850	8771850	rs57249654	SNP	C	T	0.0572185	0	0	0.1974	0.0131	0.0153
cg21829634	I	18	77748704	R	77748659	77748659	rs1077510	SNP	G	A	0.378395	0.4831	0.5092	0.2027	0.3241	0.4553
cg21829634	I	18	77748704	R	77748701	77748701	rs1077512	SNP	G	C	0.135783	0.0387	0.135	0.1415	0.2227	0.1412
cg12706964	I	6	56561249	F	56561273	56561273	rs10498811	SNP	T	C	0.0742812	0	0.0501	0.0091	0.2177	0.1326
cg03828109	I	17	3600356	R	3600308	3600308	rs160590	SNP	T	C	0.248802	0.2907	0.4949	0.0303	0.3082	0.1715
cg25142308	I	22	38851363	F	38851392	38851392	rs196064	SNP	C	T	0.39377	0.4286	0.4335	0.4675	0.3519	0.2075
cg13162692	I	17	44302872	F	44302881	44302881	rs555719522	SNP	C	T	0.0876597	0.001	0.0644	0.0159	0.2425	0.1585
cg13162692	I	17	44302872	F	44302904	44302904	rs577342440	SNP	T	C	0.0784744	0.001	0.0593	0.0159	0.2097	0.147
cg24939980	I	19	40476778	R	40476737	40476737	rs234369	SNP	G	A	0.137979	0.006	0.047	0.4433	0.0209	0.0461
cg27326469	I	22	47133964	F	47134013	47134013	rs151275636	SNP	T	C	0.066893	0	0.001	0.2352	0.003	0.0288
cg09865348	I	11	119674048	F	119674095	119674095	rs2368937	SNP	C	T	0.48742	0.4246	0.5245	0.4803	0.5149	0.5
cg09865348	I	11	119674048	F	119674096	119674096	rs11217514	SNP	G	A	0.0595048	0.0218	0.0348	0.0726	0.1044	0.0591
cg24881330	I	22	46731750	F	46731771	46731771	rs11090866	SNP	G	C	0.23722	0.001	0.0593	0.6483	0.1769	0.1354
cg24881330	I	22	46731750	F	46731791	46731791	rs2272937	SNP	G	A	0.317692	0.0456	0.0634	0.8427	0.2425	0.1801
cg26139133	I	3	24536765	F	24536783	24536783	rs570397122	INDEL	G	GC	1	1	1	1	1	1
cg03818793	I	18	24129558	F	24129577	24129577	rs4488532	SNP	A	G	0.986422	1	1	0.9516	1	0.9942
cg02075877	I	15	32686429	R	32686392	32686392	rs113064986	SNP	T	C	0.648962	0.6815	0.5378	0.7526	0.5596	0.6902
cg01796104	I	6	154831770	F	154831795	154831796	rs146668281	INDEL	CA	C	0.131589	0.119	0.0787	0.152	0.175	0.1225
cg00401101	I	5	16509323	F	16509336	16509336	rs33685	SNP	G	A	0.39996	0.3869	0.319	0.2564	0.5388	0.6052
cg26838691	I	2	24397539	R	24397518	24397529	rs144368713	INDEL	CAGTGGGAGTAA	C	0.195487	0.1429	0.3139	0.0998	0.3002	0.1354
cg13236475	I	3	64315032	R	64315031	64315031	rs2887976	SNP	G	A	0.337859	0.7798	0.2209	0.3238	0.0765	0.2666
cg07522664	I	19	44259120	R	44259077	44259077	rs2277745	SNP	C	T	0.224042	0.2371	0.1483	0.2958	0.2386	0.1542
cg04369109	I	6	150039330	R	150039293	150039293	rs9767113	SNP	T	C	0.433107	0.8234	0.3773	0.1452	0.3579	0.6023
cg23679894	I	1	183605213	R	183605193	183605194	rs146485943;rs146485943;rs561485132	INDEL	TG	TGG;TGGG;T	0.151957;0.000798722;0.00838658	0.0327;0;0.0169	0.0838;0;0.002	0.3222;0.0023;0	0.0676;0;0	0.219;0.0014;0.0331
cg06351537	I	22	49798750	R	49798728	49798728	rs11090966	SNP	C	G	0.477835	0.3135	0.4928	0.5719	0.4732	0.5231
cg06351537	I	22	49798750	R	49798730	49798730	rs11090967	SNP	G	T	0.472644	0.3075	0.4857	0.5635	0.4722	0.5216
cg27478700	I	11	130298435	F	130298447	130298447	rs903024	SNP	C	T	0.46226	0.6379	0.4192	0.1717	0.5567	0.6844
cg25941274	I	3	187084995	R	187084948	187084948	rs6763261	SNP	A	G	0.698682	0.7202	0.7975	0.4637	0.8062	0.8199
cg25941274	I	3	187084995	R	187084981	187084981	rs6444221	SNP	C	T	0.955471	1	0.9867	0.8457	1	0.9914
cg10109585	I	2	71357638	R	71357634	71357634	rs1813348	SNP	C	T	0.464257	0.3085	0.6063	0.2012	0.6918	0.6614
cg07421068	I	13	89740340	R	89740323	89740323	rs7320386	SNP	C	T	0.0756789	0	0.0164	0.2322	0.0239	0.0461
cg19187155	I	2	232395269	F	232395274	232395274	rs3070953	SNP	G	A	0.147364	0.0238	0.1534	0.2201	0.1869	0.1225
cg09305898	I	1	231762372	R	231762340	231762340	rs3738398	SNP	G	C	0.382788	0.1806	0.4806	0.3094	0.5427	0.4467
cg11140595	I	1	1550660	F	1550702	1550702	rs4648611	SNP	A	G	0.477236	0.2054	0.4366	0.5378	0.7068	0.4813
cg25257677	I	8	22223985	R	22223971	22223971	rs74751432	SNP	C	G	0.0752796	0.0893	0.002	0.1581	0.0457	0.0432
cg22347967	I	12	128241974	F	128241985	128241985	rs10847447	SNP	T	C	0.329872	0.2956	0.4008	0.1505	0.505	0.3674
cg22347967	I	12	128241974	F	128242006	128242006	rs7312587	SNP	G	A	0.344848	0.2966	0.4008	0.2065	0.502	0.3718
cg12140441	I	3	14347622	R	14347581	14347581	rs13319379	SNP	T	G	0.684305	0.5595	0.6626	0.7693	0.7624	0.621
cg12140441	I	3	14347622	R	14347583	14347583	rs56014512	SNP	C	T	0.195288	0.2837	0.2342	0.0537	0.1869	0.2939
cg04903060	I	1	110282995	R	110282972	110282972	rs1332018	SNP	G	T	0.741414	0.8611	0.7096	0.8638	0.5507	0.6556
cg01132696	I	6	33048558	R	33048538	33048538	rs9277348	SNP	T	C	0.114417	0.4901	0.0133	0.0068	0.0338	0.0331
cg01132696	I	6	33048558	R	33048539	33048539	rs1042117	SNP	T	A	0.208666	0.0863	0.1564	0.4781	0.0944	0.1124
cg01132696	I	6	33048558	R	33048542	33048542	rs1042121	SNP	C	T	0.585064	0.8452	0.4949	0.4879	0.497	0.647
cg20476087	I	2	27342096	R	27342067	27342067	rs7560633	SNP	G	C	0.332468	0.2321	0.2965	0.323	0.3668	0.4971
cg11651535	I	6	166796759	R	166796720	166796720	rs9283865	SNP	T	C	0.822284	0.9712	0.9254	0.767	0.7197	0.7147
cg23116504	I	22	50470537	R	50470516	50470516	rs11101958	SNP	C	T	0.223642	0.1825	0.1667	0.2632	0.2038	0.317
cg16991886	I	6	11832079	R	11832057	11832057	rs10223542	SNP	A	G	0.0896565	0.0387	0.0061	0.2284	0.0099	0.1326
cg04089197	I	2	231596941	F	231596954	231596954	rs7600560	SNP	G	A	0.0744808	0.0843	0.0542	0.0204	0.1541	0.0764
cg04089197	I	2	231596941	F	231596955	231596955	rs6752031	SNP	C	T	0.151757	0.0675	0.0685	0.3691	0.0795	0.0821
cg04089197	I	2	231596941	F	231596982	231596982	rs6752331	SNP	G	A	0.33746	0.1518	0.1227	0.7814	0.2396	0.2061
cg13962022	I	5	139781064	F	139781095	139781095	rs17286683	SNP	A	C	0.185304	0.2758	0.2607	0.0166	0.2326	0.2003
cg11293572	I	7	158093198	F	158093246	158093246	rs11268790	INDEL	A	ACAGCGCCTCGCCCGCCACCCAGTCCCG	0.927316	0.8472	0.9407	0.9743	0.9543	0.8963
cg16874494	I	7	210873	R	210853	210853	rs28461457	SNP	C	T	0.175919	0.2897	0.2413	0.174	0.0755	0.0677
cg25407064	I	15	40226267	F	40226294	40226294	rs508281	SNP	A	G	0.613818	0.8502	0.5961	0.7171	0.2992	0.5548
cg06922731	I	6	7770019	R	7769971	7769971	rs35784013	INDEL	C	CAA	0.617612	0.5228	0.6339	0.4516	0.8042	0.7781
cg20180092	I	3	39425780	R	39425757	39425757	rs13096318	SNP	C	T	0.246206	0.2698	0.2577	0.1513	0.3012	0.2968
cg15291980	I	2	36441749	F	36441764	36441764	rs13033084	SNP	A	G	0.684305	0.877	0.5726	0.531	0.7724	0.7262
cg01061164	I	6	170686343	F	170686392	170686392	rs36027997	SNP	T	C	0.321885	0.7431	0.2904	0.1868	0.2048	0.1816
cg09055489	I	6	42175018	F	42175063	42175063	rs3199639	SNP	A	G	0.582468	0.7937	0.7679	0.2141	0.6372	0.6369
cg00174918	I	3	122513949	F	122513964	122513964	rs891406	SNP	A	C;T	0.917532;0.000798722	0.9802;0	0.9499;0	0.8631;0	0.8787;0.003	0.9409;0.0014
cg07891820	I	4	7799636	F	7799666	7799666	rs6836793	SNP	C	G	0.507788	0.7431	0.5286	0.4175	0.328	0.5692
cg07891820	I	4	7799636	F	7799668	7799668	rs6835308	SNP	G	A	0.160743	0.2639	0.1973	0.09	0.0964	0.1873
cg18209674	I	2	53995411	R	53995380	53995380	rs2287341	SNP	C	T	0.328075	0.4683	0.3027	0.4266	0.162	0.2133
cg00935119	I	6	36647544	R	36647525	36647525	rs3176331	SNP	C	T	0.130391	0.122	0.0542	0.1778	0.1511	0.1297
cg23540020	I	7	158883968	R	158883950	158883950	rs12674049	SNP	G	A	0.0772764	0.0625	0.0859	0.093	0.0845	0.0461
cg15814092	I	5	97882639	F	97882664	97882664	rs4703121	SNP	G	A	0.379792	0.6121	0.3599	0.118	0.4304	0.4957
cg04167239	I	4	3769468	F	3769500	3769500	rs7434630	SNP	C	T	0.189696	0.1389	0.1258	0.4349	0.0507	0.0879
cg08463306	I	8	98569431	F	98569464	98569464	rs2512464	SNP	G	C	0.189097	0.1141	0.0971	0.4735	0.0577	0.0764
cg12608565	I	17	4802692	R	4802685	4802685	rs2075763	SNP	G	A	0.10623	0.2212	0.0951	0.0416	0.0577	0.1484
cg11886554	I	3	170076028	R	170076006	170076006	rs1511175	SNP	C	G	0.9377	0.9812	0.8865	0.9939	0.8827	0.9193
cg05932517	I	17	2761121	R	2761119	2761119	rs74252349	SNP	C	T	0.146965	0.2629	0.1738	0.0144	0.1213	0.2305
cg25028523	I	11	43333988	F	43334037	43334038	rs55886076	INDEL	CG	C	1	1	1	1	1	1
cg24663256	I	4	21950307	R	21950259	21950259	rs6448102	SNP	A	G	1	1	1	1	1	1
cg02000145	I	6	31509402	F	31509432	31509432	rs2239526	SNP	G	A	0.788538	0.8075	0.7413	0.8321	0.7256	0.8357
cg22163834	I	6	32025965	F	32025980	32025980	rs12196385	SNP	G	A	0.11262	0.0347	0.1881	0.1626	0.0994	0.0432
cg17779026	I	17	78925810	R	78925778	78925778	rs1468025	SNP	C	T	0.173323	0.003	0.0767	0.5507	0.0219	0.0576
cg05367221	I	12	132565193	F	132565242	132565242	rs111293448	SNP	A	G	0.192891	0.1429	0.137	0.4289	0.0706	0.072
cg19830147	I	21	47649323	R	47649302	47649302	rs73386543	SNP	G	C	0.0792732	0.004	0.0818	0.211	0.008	0.0375
cg18566515	I	10	123356236	R	123356197	123356197	rs1231198	SNP	A	T	0.990016	1	1	0.9644	1	0.9957
cg02884884	I	7	75831418	R	75831413	75831413	rs76644252	SNP	A	C	0.0736821	0.1667	0.0215	0.1036	0.002	0.0591
cg17801860	I	3	134514288	F	134514292	134514292	rs62272388	SNP	C	A	0.0706869	0.0506	0.2423	0.0061	0.0328	0.036
cg24741563	I	17	58545335	F	58545376	58545376	rs60260798	SNP	T	G	0.0940495	0	0	0.3351	0.002	0.0375
cg00220905	I	5	98110545	R	98110531	98110531	rs2271218	SNP	G	A	0.123802	0.2034	0.2372	0.0469	0.0636	0.0821
cg12091641	I	8	145180933	F	145180964	145180964	rs58703742	SNP	G	A	0.0978435	0	0.0297	0.326	0.0099	0.0288
cg07900658	I	6	7389903	F	7389945	7389945	rs2296357	SNP	G	C	0.412939	0.4464	0.6022	0.1051	0.5567	0.4755
cg09985698	I	21	45759020	F	45759045	45759045	rs11870	SNP	C	T	0.326078	0.1528	0.4417	0.4493	0.2386	0.3069
cg02245105	I	2	109336543	R	109336525	109336525	rs28564627	SNP	A	T	0.0579073	0.004	0.0215	0.1891	0.007	0.0115
cg18019825	I	7	1329016	R	1329005	1329005	rs62436714	SNP	A	T	0.350439	0.4623	0.2004	0.3132	0.336	0.4914
cg07365816	I	3	153839000	F	153839015	153839015	rs1713827	SNP	C	G	0.637181	0.5476	0.7751	0.5038	0.7793	0.621
cg09197492	I	11	2571399	R	2571371	2571371	rs2283162	SNP	T	C	0.570288	0.5813	0.5849	0.8018	0.326	0.4467
cg17691662	I	8	61591398	F	61591436	61591436	rs113958504	SNP	C	T	0.133387	0.3016	0.1769	0.0076	0.1402	0.0576
cg04684225	I	21	41001236	F	41001279	41001279	rs11088489	SNP	A	G	0.150359	0.0833	0.2004	0.0893	0.2545	0.1427
cg17367457	I	6	9811347	F	9811366	9811366	rs62407273	SNP	G	A	0.0625	0.003	0.0511	0.1399	0.0586	0.0231
cg02054792	I	2	106014950	F	106014965	106014965	rs58834777	SNP	G	A	0.217053	0.1508	0.2342	0.295	0.2306	0.121
cg22732515	I	19	44031385	R	44031370	44031370	rs3810380	SNP	C	T	0.140176	0.3313	0.1677	0.0265	0.0736	0.1369
cg19938187	I	22	31556023	F	31556027	31556027	rs142189444	INDEL	C	CCCAAAGCTCTTTGAAAAGCTG	0.0706869	0	0.001	0.2572	0	0.0187
cg26938847	I	17	1206100	F	1206120	1206120	rs73287370	SNP	G	C	0.0904553	0.0169	0.0194	0.2746	0.0298	0.0346
cg16087328	I	3	56968797	F	56968820	56968820	rs11711271	SNP	G	A	0.800519	0.9544	0.8129	0.7095	0.7455	0.8127
cg16393125	I	6	87607744	F	87607780	87607780	rs9450573	SNP	T	G	0.158147	0.0367	0.1646	0.3079	0.1183	0.098
cg01416472	I	15	31195879	R	31195835	31195837	rs3830608	INDEL	CAG	C	0.49381	0.8264	0.5552	0.2368	0.4503	0.4769
cg19105961	I	17	4046223	F	4046268	4046268	rs114582898	SNP	G	C	0.0920527	0.0675	0.1708	0.0378	0.0875	0.1268
cg19105961	I	17	4046223	F	4046270	4046270	rs1454122	SNP	T	C	0.952875	1	1	0.8298	1	0.9841
cg17784749	I	2	114082611	F	114082628	114082628	rs199993536	INDEL	T	TA	0.16893	0.125	0.2628	0.1089	0.2097	0.1556
cg03672632	I	21	45527073	R	45527044	45527045	rs71197878	INDEL	GC	G	1	1	1	1	1	1
cg00076195	I	5	140892677	R	140892643	140892643	rs251022	SNP	T	C	0.564297	0.3046	0.5389	0.7874	0.499	0.647
cg19206653	I	22	38453239	R	38453205	38453206	rs5845364	INDEL	AG	A	0.351438	0.4077	0.409	0.2595	0.3151	0.4164
cg19672993	I	7	70160734	R	70160702	70160706	rs10545727	INDEL	CACTT	C	0.16873	0.0099	0.228	0.0545	0.3231	0.3098
cg12119715	I	22	51001351	F	51001391	51001391	rs3752396	SNP	C	G	0.403954	0.3929	0.4213	0.5756	0.2048	0.3573
cg12119715	I	22	51001351	F	51001394	51001394	rs131769	SNP	T	G	0.885383	0.9841	0.907	0.9138	0.7684	0.8271
cg02075863	I	X	151307097	R	151307065	151307065	rs169762	SNP	T	C	0.342781	0.1688	0.3733	0.5095	0.252	0.3683
cg13355253	I	5	2726310	R	2726307	2726307	rs34411685	SNP	C	T	0.102037	0.0853	0.1012	0.0477	0.1789	0.1196
cg21131339	I	12	123848917	R	123848896	123848896	rs28397122	SNP	G	A	0.0648962	0.0427	0.091	0.062	0.0517	0.085
cg15739543	I	5	6713426	R	6713403	6713403	rs172078	SNP	A	G	0.871006	0.998	0.9857	0.5658	0.9761	0.9539
cg09180480	I	7	99070412	F	99070415	99070415	rs77997620	SNP	G	T	0.0864617	0.0327	0.0429	0.2148	0.0308	0.062
cg07659934	I	4	108641110	F	108641119	108641119	rs2522435	SNP	C	A	0.754792	0.8819	0.9622	0.3313	0.8976	0.8775
cg12813394	I	14	69095057	F	69095099	69095099	rs2273485	SNP	G	T	0.150359	0.2292	0.1677	0.053	0.1243	0.2349
cg25963925	I	5	124372426	F	124372447	124372447	rs59435469	SNP	C	T	0.124201	0.0188	0.1176	0.1906	0.17	0.0937
cg25963925	I	5	124372426	F	124372469	124372469	rs72787439	SNP	T	C	0.123003	0.0833	0.2055	0.0121	0.2187	0.1369
cg20052431	I	7	145740788	F	145740815	145740815	rs6974163	SNP	G	A	0.444688	0.4494	0.5143	0.5227	0.4066	0.2464
cg15988514	I	1	224528748	R	224528721	224528721	rs2405070	SNP	A	G	0.929712	0.8889	0.9213	0.9153	0.9702	0.9697
cg10787614	I	12	5998329	F	5998345	5998345	rs57327282	SNP	G	A	0.211861	0.2887	0.1268	0.2171	0.1948	0.2349
cg10787614	I	12	5998329	F	5998367	5998367	rs12317635	SNP	C	T	0.144968	0.0169	0.0613	0.2784	0.1958	0.121
cg26349554	I	11	85522295	F	85522332	85522332	rs2044392	SNP	G	A	0.372604	0.371	0.4346	0.3396	0.3141	0.4352
cg16009311	I	8	119086762	F	119086773	119086773	rs73327853	SNP	T	C	0.165935	0.0179	0.1697	0.3926	0.0865	0.0591
cg24880056	I	18	31158234	R	31158233	31158233	rs141022157	SNP	C	A	0.0778754	0.002	0	0.2829	0	0.0202
cg02930763	I	6	111277263	R	111277235	111277235	rs72495367	SNP	T	G	0.124601	0.375	0.0532	0.1029	0.0318	0.0375
cg02577368	I	15	100273611	F	100273617	100273617	rs11631604	SNP	T	C	0.611422	0.4157	0.5481	0.7776	0.6839	0.5634
cg09886818	I	7	134855501	F	134855546	134855546	rs116133465	SNP	C	A	0.0503195	0	0.0204	0.0862	0.0915	0.0375
cg06734429	I	19	39926689	R	39926643	39926643	rs62120663	SNP	A	G	0.142572	0.0367	0.2188	0.1437	0.171	0.1455
cg05515034	I	16	2955283	R	2955270	2955270	rs12932717	SNP	T	G	0.336661	0.3929	0.454	0.2421	0.3052	0.3156
cg07757454	I	4	82075178	F	82075211	82075211	rs28670110	SNP	G	A	0.0890575	0	0	0.32	0.002	0.0303
cg07757454	I	4	82075178	F	82075219	82075220	rs11302868	INDEL	TA	T	0.500399	0.5556	0.3947	0.879	0.1789	0.3141
cg00334293	I	22	47608904	R	47608868	47608868	rs12158461	SNP	C	T	0.407149	0.4246	0.4039	0.5287	0.327	0.2709
cg02566698	I	16	3550932	F	3550977	3550977	rs2301762	SNP	C	G	0.0615016	0.127	0.0808	0	0.0517	0.0706
cg27154391	I	11	4208723	F	4208771	4208771	rs7941367	SNP	G	A	0.326078	0.4315	0.3313	0.1475	0.3678	0.4452
cg06542429	I	10	33769585	R	33769542	33769542	rs1889948	SNP	G	T	0.117812	0.122	0.1646	0.0605	0.159	0.0951
cg20341253	I	1	860469	F	860504	860504	rs78033073	SNP	G	A	0.0551118	0.1379	0.0276	0.028	0.002	0.1023
cg20686277	I	1	20238347	R	20238343	20238343	rs1046548	SNP	A	G	0.469449	0.2351	0.3998	0.6248	0.5179	0.5418
cg12221729	I	4	185129720	R	185129717	185129717	rs9312324	SNP	A	T	0.708267	0.8244	0.6851	0.7632	0.5696	0.6686
cg27334271	I	16	89299756	F	89299782	89299782	rs74035760	SNP	G	A	0.0946486	0.0099	0.1207	0.2436	0.0099	0.0202
cg15731669	I	13	52733586	F	52733634	52733634	rs9535889	SNP	C	G	0.526358	0.6141	0.5276	0.2549	0.7187	0.6354
cg15026408	I	7	148580760	F	148580809	148580809	rs80052686	SNP	G	C	0.207867	0.2738	0.2168	0.1823	0.1322	0.2579
cg02031980	I	X	71401203	F	71401226	71401227	rs56318905	INDEL	CA	C	0.710199	0.5366	0.7201	0.5922	0.9674	0.7996
cg02031980	I	X	71401203	F	71401227	71401227	rs67545317	SNP	A	C	0.0709934	0.0065	0.0543	0.0728	0.1266	0.1031
cg02977478	I	2	20601663	R	20601625	20601625	rs13428398	SNP	G	A	0.228235	0.1895	0.0818	0.4644	0.1441	0.1628
cg02977478	I	2	20601663	R	20601657	20601657	rs10184455	SNP	C	T	0.210064	0.1895	0.0818	0.4017	0.1441	0.1513
cg12730088	I	6	31324962	R	31324921	31324921	rs1050459	SNP	C	T	0.158946	0.1895	0.1472	0.1513	0.1799	0.1153
cg12730088	I	6	31324962	R	31324925	31324925	rs1050458	SNP	A	G	0.792332	0.8452	0.8558	0.7958	0.7177	0.7277
cg12730088	I	6	31324962	R	31324931	31324931	rs9266206	SNP	A	C	0.79393	0.8462	0.8579	0.7958	0.7197	0.732
cg12730088	I	6	31324962	R	31324953	31324953	rs9266207	SNP	C	T	0.766973	0.7798	0.8405	0.7874	0.6899	0.7176
cg12730088	I	6	31324962	R	31324955	31324955	rs34437781	SNP	C	T	0.10623	0.2113	0.0613	0.115	0.0537	0.0764
cg03124478	I	11	67169560	R	67169539	67169539	rs79340878	SNP	C	T	0.178714	0.0298	0	0.4932	0.005	0.2997
cg02814283	I	19	24216166	F	24216169	24216169	rs200125290	INDEL	T	TG	0.13099	0.0139	0.1953	0.1044	0.2127	0.1427
cg02814283	I	19	24216166	F	24216171	24216171	rs116274048	SNP	C	T	0.13099	0.0139	0.1953	0.1044	0.2127	0.1427
cg18909516	I	10	94333808	F	94333827	94333827	rs4646954	SNP	G	A	0.203474	0.1349	0.1677	0.3941	0.0696	0.1844
cg08584230	I	13	113666091	R	113666067	113666067	rs9549337	SNP	A	C	0.259185	0.4871	0.2761	0.1687	0.1491	0.2363
cg03344433	I	5	84126213	R	84126188	84126188	rs13160718	SNP	G	A	0.110224	0.249	0.1043	0.0068	0.1362	0.0764
cg24353698	I	13	22033696	R	22033683	22033683	rs80289919	SNP	C	A	0.0770767	0.003	0.0695	0.0098	0.2177	0.1196
cg15089794	I	10	134023618	F	134023630	134023630	rs2890337	SNP	T	C	0.0802716	0.001	0.1697	0.0098	0.169	0.0749
cg26402901	I	16	90039408	F	90039432	90039432	rs11649465	SNP	C	G	0.388978	0.1657	0.6115	0.1762	0.6431	0.4366
cg26402901	I	16	90039408	F	90039450	90039450	rs11649211	SNP	G	C	0.652356	0.7123	0.7485	0.3941	0.7445	0.7882
cg17759274	I	19	39260954	F	39260970	39260970	rs12974327	SNP	T	C	0.443291	0.3621	0.4949	0.357	0.5586	0.4856
cg17759274	I	19	39260954	F	39260996	39260996	rs12972557	SNP	A	C	0.443291	0.3621	0.4949	0.357	0.5586	0.4856
cg23034840	I	1	205782522	R	205782509	205782509	rs56152218	SNP	C	T	0.48762	0.249	0.3875	0.5477	0.6451	0.6326
cg23432654	I	7	5595804	R	5595793	5595793	rs852534	SNP	G	C	0.252396	0.0496	0.1687	0.6301	0.1193	0.1383
cg22737919	I	19	54694122	R	54694088	54694088	rs75899395	SNP	C	G;T	0.000399361;0.0553115	0.002;0.0486	0;0.0112	0;0.1301	0;0.0139	0;0.0447
cg25198255	I	10	134878094	F	134878124	134878124	rs140734462	SNP	G	A	0.0567093	0	0.0164	0.1793	0.0149	0.0231
cg25198255	I	10	134878094	F	134878136	134878136	rs11101714	SNP	G	A	0.0734824	0.0823	0.0562	0.0348	0.1272	0.0807
cg12641434	I	10	105992125	F	105992144	105992144	rs10883986	SNP	G	A	0.0766773	0.1181	0.1431	0.0386	0.0497	0.0346
cg11244648	I	12	149495	R	149478	149478	rs7959779	SNP	G	A	0.228435	0.005	0.1339	0.2163	0.4901	0.33
cg11244648	I	12	149495	R	149490	149490	rs112190486	SNP	G	A	0.0638978	0	0	0.2292	0	0.0245
cg18277231	I	11	44559931	R	44559898	44559898	rs16937996	SNP	C	T	0.175519	0.1538	0.2014	0.1906	0.172	0.147
cg20328917	I	12	88536565	R	88536550	88536550	rs7308977	SNP	G	C	0.076278	0	0	0.2738	0.001	0.0274
cg15105932	I	10	29431728	R	29431709	29431709	rs544826	SNP	G	T	0.429712	0.3492	0.5327	0.4092	0.4314	0.438
cg09479389	I	19	14016729	F	14016774	14016774	rs3745457	SNP	G	A	0.372804	0.3125	0.3262	0.6415	0.2157	0.2421
cg14443515	I	22	38598875	F	38598915	38598915	rs1109429	SNP	G	A	0.0816693	0	0.001	0.2965	0	0.0231
cg24677002	I	1	22965435	F	22965438	22965438	rs172378	SNP	A	G	0.616414	0.6111	0.6278	0.7905	0.3956	0.5965
cg07332388	I	10	124738969	R	124738927	124738927	rs112922053	SNP	G	T	0.052516	0	0.0153	0.149	0.0338	0.0245
cg21164300	I	9	136098495	R	136098479	136098479	rs4322078	SNP	A	C	0.735623	0.6607	0.5102	0.8986	0.829	0.7161
cg11348583	I	1	196746875	R	196746846	196746846	rs11806293	SNP	G	A	0.233826	0.5317	0.1861	0.0635	0.2117	0.2248
cg23214243	I	2	233543361	R	233543337	233543337	rs7604307	SNP	A	C	0.24401	0.2718	0.2658	0.1944	0.2545	0.2522
cg08892600	I	1	223538601	R	223538581	223538581	rs111807245	INDEL	C	CA	0.176318	0.1062	0.1166	0.1952	0.2744	0.1844
cg21027267	I	6	31453799	R	31453763	31453763	rs56009237	SNP	T	C	0.589856	0.6389	0.5746	0.5136	0.5994	0.6715
cg21027267	I	6	31453799	R	31453764	31453764	rs537357246	SNP	G	A	0.0692891	0.0109	0.0532	0.1067	0.0954	0.0677
cg21027267	I	6	31453799	R	31453781	31453781	rs9368695	SNP	C	T	0.0980431	0.2679	0.0951	0.0083	0.0119	0.1513
cg07412317	I	16	13983454	F	13983495	13983495	rs13338660	SNP	T	G	0.390575	0.2242	0.1881	0.7224	0.3728	0.3112
cg07412317	I	16	13983454	F	13983496	13983496	rs55789152	SNP	C	T	0.125599	0.0585	0.1033	0.1422	0.1839	0.1383
cg17802005	I	1	235035687	F	235035709	235035709	rs2802998	SNP	G	A	0.0632987	0.0278	0.0838	0.0439	0.1093	0.0562
cg10353388	I	11	93474820	R	93474791	93474791	rs623510	SNP	G	T	0.894768	0.9385	0.9888	0.6891	0.9901	0.9524
cg20467929	I	17	72321958	R	72321928	72321928	rs7207519	SNP	T	C	0.903554	0.9633	0.8425	0.8797	0.8956	0.9597
cg05039080	I	6	126068919	R	126068914	126068914	rs1935983	SNP	C	T	0.571286	0.7768	0.4755	0.4433	0.5994	0.611
cg15310764	I	12	50305546	R	50305515	50305515	rs99114	SNP	G	A	0.217851	0.1498	0.2157	0.2912	0.1829	0.2305
cg12361165	I	7	97823632	R	97823629	97823629	rs10268268	SNP	A	G	0.13139	0.373	0.0634	0.0325	0.0427	0.1931
cg09879727	I	16	2034056	F	2034070	2034070	rs28578934	SNP	G	A	0.224441	0.2996	0.0767	0.4009	0.1302	0.1239
cg23440816	I	1	223948910	R	223948901	223948901	rs7548911	SNP	C	T	0.0928514	0.0159	0.0644	0.1581	0.1252	0.0735
cg16849041	I	8	25042340	R	25042337	25042337	rs112880266	SNP	G	A	0.0850639	0.0456	0.0297	0.1831	0.0249	0.121
cg05633407	I	17	80654900	R	80654894	80654894	rs66904866	SNP	T	G	0.0878594	0.131	0.1186	0.087	0.0507	0.0375
cg02345638	I	5	97882690	F	97882697	97882697	rs9764247	SNP	C	G	0.314497	0.1528	0.2699	0.444	0.339	0.33
cg02345638	I	5	97882690	F	97882710	97882710	rs4703122	SNP	T	C	0.720647	0.7639	0.6288	0.6581	0.7684	0.8372
cg02345638	I	5	97882690	F	97882716	97882716	rs4703123	SNP	G	T	0.74361	0.7639	0.6288	0.7405	0.7684	0.8458
cg12172215	I	19	45982460	R	45982440	45982440	rs28367112	SNP	G	C	0.183706	0.0536	0.2311	0.2821	0.1869	0.1138
cg20042612	I	14	23027728	F	23027743	23027743	rs4982639	SNP	G	C	0.477636	0.6111	0.4397	0.3502	0.4901	0.562
cg27134827	I	6	32121566	F	32121594	32121594	rs9267810	SNP	T	C	0.155751	0.1468	0.1575	0.0129	0.2565	0.2925
cg09010671	I	13	79177763	F	79177797	79177797	rs9574265	SNP	C	T	0.151558	0.3482	0.1851	0.0083	0.0825	0.1916
cg22203628	I	11	69241075	R	69241032	69241032	rs10796817	SNP	G	A	0.185903	0.0605	0.0542	0.5159	0.0805	0.0778
cg04132264	I	11	575426	F	575461	575461	rs78082951	SNP	T	A	0.0882588	0.1548	0.0982	0.0113	0.0636	0.1599
cg07665607	I	7	73097258	R	73097238	73097238	rs1569062	SNP	G	A	0.232228	0.1746	0.3722	0.0325	0.337	0.3473
cg25778892	I	7	1250126	R	1250111	1250111	rs7793432	SNP	T	C	0.954073	0.996	1	0.8374	0.998	0.987
cg15699386	I	1	155161211	R	155161168	155161168	rs12743084	SNP	C	G	0.630591	0.7619	0.5481	0.6104	0.5477	0.7147
cg20223162	I	6	33290371	F	33290402	33290402	rs3130018	SNP	G	A	0.404153	0.3919	0.5992	0.1566	0.4871	0.4986
cg16503188	I	7	157786056	F	157786060	157786060	rs10949684	SNP	A	G	0.309704	0.5744	0.2188	0.2579	0.2266	0.2723
cg16503188	I	7	157786056	F	157786074	157786074	rs10807652	SNP	G	A	0.704273	0.8145	0.6524	0.5514	0.8201	0.7406
cg16503188	I	7	157786056	F	157786090	157786090	rs10949685	SNP	T	C	0.826278	0.8363	0.7086	0.9115	0.826	0.8156
cg09068128	I	5	178781563	F	178781580	178781581	rs144931824	INDEL	AC	A	0.159944	0.374	0.1718	0.0068	0.1491	0.1398
cg03920623	I	12	42632325	F	42632354	42632354	rs75085410	SNP	C	A	0.21226	0.1478	0.2106	0.23	0.2227	0.2594
cg03253831	I	4	119199842	F	119199879	119199879	rs1573955	SNP	G	T	0.352636	0.5288	0.3333	0.2557	0.2913	0.3977
cg01622437	I	12	115136246	R	115136238	115136238	rs118157504	SNP	C	T	0.0557109	0.1448	0.0532	0.0121	0.0467	0.0259
cg02548780	I	16	22020026	F	22020066	22020067	rs72117898	INDEL	TA	T	0.711262	0.4752	0.7689	0.7458	0.7634	0.8314
cg15991950	I	20	32308259	F	32308275	32308275	rs67611724	SNP	C	T	0.0613019	0.004	0.0562	0.0038	0.1779	0.0922
cg16347018	I	20	57607424	F	57607449	57607449	rs16984980	SNP	C	A	0.163339	0.2827	0.2505	0.056	0.1093	0.1499
cg15575165	I	9	35079989	F	35080011	35080011	rs10972303	SNP	C	A	0.125799	0.3185	0.1217	0.0484	0.0626	0.0908
cg13965321	I	5	147763705	F	147763751	147763751	rs2112761	SNP	T	C	0.503395	0.5913	0.3896	0.7693	0.2584	0.3847
cg13751417	I	9	136814406	F	136814445	136814445	rs621569	SNP	A	G	0.407748	0.4246	0.4223	0.3979	0.4046	0.3862
cg26714650	I	12	56694279	R	56694261	56694261	rs2695789	SNP	C	A	0.802316	0.9643	0.9806	0.4054	0.9304	0.8862
cg27504802	I	1	231298651	F	231298699	231298699	rs112692510	SNP	T	G	0.152356	0.2569	0.0757	0.2012	0.0755	0.1268
cg05977002	I	5	92908051	R	92908006	92908006	rs73133301	SNP	T	C	0.178714	0.0407	0.0562	0.4735	0.1123	0.0865
cg10588425	I	20	62492820	R	62492772	62492772	rs6011193	SNP	C	G	0.885583	0.9831	0.8896	0.9879	0.7038	0.8069
cg27551078	I	6	34191979	R	34191974	34191974	rs117525671	SNP	C	T	0.0790735	0.0942	0.0235	0.0537	0.0229	0.2651
cg09611472	I	16	850371	F	850400	850400	rs117886123	SNP	A	G	0.0756789	0.0536	0.1861	0.0908	0.002	0.0303
cg19961809	I	22	50511786	R	50511746	50511746	rs5771359	SNP	C	T	0.120407	0.0923	0.228	0.0477	0.1153	0.1556
cg08071719	I	13	113650155	F	113650168	113650168	rs12862864	SNP	A	C	0.157748	0.004	0.2485	0.0318	0.333	0.2392
cg13469457	I	9	110501986	R	110501940	110501954	rs111353888	INDEL	CTTCTCAGATGGCCG	C	0.152955	0.1637	0.1094	0.208	0.0815	0.1974
cg21187830	I	3	44552297	F	44552343	44552343	rs67253985	SNP	A	C	0.167133	0	0.0521	0.2708	0.3201	0.1527
cg10894807	I	6	32803455	R	32803408	32803408	rs28724898	SNP	T	A	0.0638978	0.0188	0.0982	0.1059	0.0447	0.0288
cg20596348	I	1	20960202	F	20960230	20960230	rs45530340	SNP	C	T	0.128594	0.127	0.1452	0.053	0.1938	0.1571
cg09442149	I	5	2564582	R	2564536	2564536	rs323704	SNP	C	G	0.859824	0.8145	0.8548	0.9705	0.8429	0.7464
cg16164447	I	2	16847440	F	16847447	16847447	rs75294373	SNP	C	T	0.0988419	0.1161	0.0941	0.1717	0.0268	0.0461
cg09499109	I	15	101097659	R	101097637	101097637	rs56235857	SNP	T	C	0.343051	0.254	0.2873	0.3949	0.3161	0.4914
cg00019880	I	17	53832578	F	53832626	53832626	rs12947143	SNP	C	T	0.0984425	0.0129	0.1012	0.1785	0.1044	0.0576
cg21870776	I	12	49731125	F	49731167	49731167	rs7972869	SNP	A	G	0.0938498	0.0258	0.0951	0.1188	0.1352	0.0836
cg14854474	I	1	1012526	R	1012483	1012483	rs78463107	SNP	G	T	0.767173	0.7937	0.7372	0.761	0.7843	0.7579
cg14854474	I	1	1012526	R	1012517	1012517	rs79860808	SNP	C	T	0.699281	0.7411	0.5828	0.7436	0.7624	0.6268
cg16325394	I	5	422633	R	422597	422597	rs41282619	SNP	C	G	0.076278	0.129	0.0583	0.0219	0.0676	0.1412
cg22307029	I	19	49891270	F	49891280	49891280	rs7251212	SNP	A	G	0.542931	0.5129	0.6534	0.5961	0.4901	0.4063
cg22307029	I	19	49891270	F	49891314	49891314	rs10411630	SNP	C	A	0.314696	0.3353	0.4622	0.289	0.2356	0.2406
cg08158439	I	19	8604859	R	8604811	8604811	rs60396924	SNP	G	A	0.124601	0.131	0.1575	0.1876	0.007	0.1196
cg03070534	I	13	114930437	R	114930401	114930401	rs7328349	SNP	G	A	0.140176	0.0982	0.1084	0.2678	0.0905	0.0749
cg03363478	I	6	170268808	R	170268791	170268791	rs7749330	SNP	C	T	0.372404	0.5873	0.2239	0.472	0.1779	0.3617
cg27161313	I	11	117392002	R	117391966	117391966	rs2276340	SNP	G	A	0.199681	0.253	0.3384	0.0938	0.1581	0.1888
cg13552681	I	14	47813192	R	47813152	47813152	rs17118368	SNP	C	T	0.248203	0.2034	0.1472	0.3623	0.2932	0.1729
cg26911704	I	16	1515382	F	1515415	1515415	rs12927645	SNP	G	T	0.125	0.0099	0.093	0.2511	0.1123	0.1153
cg02496447	I	16	15252838	F	15252845	15252845	rs2665235	SNP	G	A	0.513578	0.4375	0.6687	0.2133	0.6789	0.7378
cg02066222	I	1	114354688	R	114354654	114354654	rs3195954	SNP	T	C	0.121805	0.2282	0.0971	0.0045	0.1869	0.1311
cg09357750	I	6	156188073	R	156188065	156188065	rs62429286	SNP	G	C	0.110024	0.0496	0.0695	0.1906	0.1312	0.0706
cg13432470	I	3	197354714	F	197354725	197354725	rs11924441	SNP	C	T	0.464657	0.6637	0.4417	0.4334	0.3231	0.4726
cg13432470	I	3	197354714	F	197354733	197354733	rs11929200	SNP	T	G	0.440495	0.6389	0.3855	0.4107	0.3191	0.4625
cg19845250	I	11	129939713	R	129939671	129939671	rs2073639	SNP	G	A	0.179912	0.1796	0.0654	0.3533	0.1054	0.1196
cg12664896	I	X	17755499	F	17755542	17755553	X:17755542_GCCCCCCCCCCC/G	INDEL	GCCCCCCCCCCC	G	0.285828	0.4241	0.2939	0.2034	0.1958	0.3626
cg08632659	I	16	77270156	R	77270144	77270144	rs7198588	SNP	C	A	0.164736	0.0169	0.091	0.4478	0.0706	0.0807
cg11395261	I	18	66525879	F	66525909	66525909	rs9948116	SNP	G	A	0.618011	0.6587	0.5675	0.4607	0.7704	0.7089
cg07825270	I	5	173415991	F	173416037	173416037	rs7705700	SNP	G	A	0.221645	0.1567	0.3313	0.2852	0.1362	0.1643
cg13704403	I	4	967460	R	967445	967445	rs13137144	SNP	G	A	0.403754	0.3403	0.3609	0.3797	0.4404	0.549
cg26668626	I	16	3451006	F	3451030	3451030	rs35984213	SNP	G	A	0.471046	0.628	0.5665	0.1664	0.5258	0.6095
cg17420885	I	1	87600446	R	87600438	87600438	rs11436040	INDEL	C	CG	0.843251	0.8433	0.727	0.9569	0.7932	0.8631
cg13572289	I	1	114447746	F	114447776	114447776	rs1217398	SNP	C	G	0.775559	0.8571	0.5521	0.9856	0.6471	0.7579
cg19093370	I	17	17110180	F	17110213	17110213	rs8076621	SNP	C	T	0.0591054	0.0903	0.0941	0.062	0.0169	0.0202
cg00738299	I	7	145716614	F	145716640	145716640	rs7802089	SNP	C	A	0.116613	0.0992	0.184	0.1392	0.0775	0.0605
cg05188358	I	12	132323376	R	132323344	132323344	rs113178073	SNP	G	C	0.0840655	0.0258	0.2843	0.0159	0.0706	0.036
cg22913481	I	1	29509335	F	29509377	29509377	rs3753690	SNP	T	C	0.104832	0.4058	0.0164	8e-04	0.0139	0.1225
cg18429584	I	12	10264210	R	10264194	10264194	rs12427246	SNP	C	G	0.0928514	0.2083	0.1472	0.003	0.0089	0.1412
cg09887007	I	13	29069503	F	29069549	29069549	rs36204411	SNP	G	A	0.0922524	0.0466	0.0511	0.2557	0.006	0.0303
cg07919936	I	2	451875	R	451832	451832	rs17041942	SNP	A	G	0.113818	0.1032	0.1309	0.1475	0.0527	0.1297
cg22832135	I	15	78370102	F	78370135	78370135	rs200204385	INDEL	C	CG	0.0896565	0.2431	0.0787	0.0227	0.0626	0.049
cg22832135	I	15	78370102	F	78370138	78370138	rs138752727	SNP	G	C	0.180911	0.3333	0.2127	0.0507	0.1869	0.1542
cg21131031	I	4	37455341	R	37455316	37455318	rs370789288;rs10584018	SNP;INDEL	GTT	ATT;G	0.0329473;0.284944	0.001;0.5288	0.0429;0.2352	0.0537;0.2375	0.0378;0.175	0.0187;0.2507
cg20541753	I	11	34938014	R	34938001	34938001	rs113073242	SNP	A	G	0.192692	0.0873	0.1084	0.4395	0.1173	0.1037
cg07592361	I	2	241496830	F	241496841	241496841	rs12465325	SNP	C	G	0.0603035	0.001	0.089	0.0598	0.0835	0.0735
cg22097342	I	4	122618153	F	122618166	122618166	rs28651243	SNP	A	G	0.30651	0.1677	0.2628	0.5961	0.1809	0.2003
cg22097342	I	4	122618153	F	122618192	122618192	rs28717001	SNP	T	G	0.30651	0.1677	0.2628	0.5961	0.1809	0.2003
cg12860098	I	15	77363430	F	77363451	77363451	rs11072641	SNP	T	C	0.510583	0.4752	0.4888	0.3986	0.6859	0.5519
cg17564820	I	11	68700970	R	68700967	68700967	rs112575423	SNP	A	G	0.0720847	0.0069	0.0266	0.2277	0.0119	0.0216
cg16289299	I	16	89939807	F	89939852	89939852	rs78336208	INDEL	C	CT	0.0784744	0.2817	0.0184	0.0038	0.0676	0.0259
cg12993807	I	5	1075045	R	1075003	1075003	rs73028857	SNP	G	A	0.0555112	0	0.0215	0.1815	0.005	0.0173
cg21603679	I	20	2774729	R	2774683	2774683	rs215539	SNP	G	A	0.352436	0.4365	0.4376	0.3911	0.1869	0.2767
cg04021745	I	1	236445389	R	236445375	236445375	rs112020113	SNP	G	A	0.128994	0.0952	0.1595	0.1029	0.1123	0.2089
cg01234678	I	10	44341979	R	44341964	44341964	rs10899922	SNP	A	G	0.454473	0.5119	0.5726	0.3691	0.4751	0.3372
cg19852958	I	4	13545760	F	13545792	13545792	rs9684692	SNP	G	T	0.644569	0.9673	0.6646	0.3631	0.668	0.6499
cg05911136	I	5	177824	F	177837	177837	rs58563514	SNP	C	T	0.153155	0.0089	0.0123	0.4924	0.0388	0.0807
cg13984515	I	1	86046961	R	86046924	86046924	rs2297141	SNP	G	A	0.467452	0.4157	0.5757	0.4418	0.4404	0.4784
cg03520265	I	6	138785472	F	138785500	138785500	rs12661565	SNP	G	A	0.109425	0.2758	0.0726	0.0045	0.0338	0.2291
cg16245054	I	12	132698494	F	132698533	132698533	rs73166857	SNP	G	A	0.233227	0.2222	0.1779	0.298	0.1918	0.2637
cg10228307	I	1	72747802	F	72747844	72747844	rs3101341	SNP	C	T	0.594649	0.8631	0.5971	0.4342	0.5179	0.6182
cg01025955	I	17	80376092	F	80376130	80376130	rs7220204	SNP	T	A	0.349641	0.6855	0.1483	0.3464	0.2684	0.2695
cg23837188	I	15	63449871	R	63449865	63449865	rs8036501	SNP	G	T	0.195887	0.4613	0.3027	0.0356	0.0746	0.1412
cg20592940	I	17	933155	F	933160	933160	rs7226141	SNP	G	A	0.925719	1	0.9499	0.9788	0.7982	0.8674
cg11786283	I	8	22497817	F	22497821	22497821	rs6558175	SNP	C	T	0.999601	1	1	1	0.999	0.9986
cg24403487	I	17	79174196	F	79174221	79174221	rs2466773	SNP	T	C	0.944089	0.9623	0.9816	0.8684	0.9722	0.9683
cg09838962	I	6	117503272	F	117503275	117503275	rs148102173	SNP	T	A	0.101038	0.1597	0.0583	0.0446	0.1203	0.1556
cg09838962	I	6	117503272	F	117503302	117503302	rs7381392	SNP	G	A	0.993211	1	1	0.9758	1	0.9971
cg26907351	I	6	2765585	R	2765570	2765570	rs13216410	SNP	C	T	0.308107	0.3601	0.3998	0.2103	0.2992	0.3026
cg21692450	I	1	46940325	R	46940292	46940292	rs11589312	SNP	G	A	0.158946	0.1478	0.1145	0.2753	0.1004	0.1009
cg04029055	I	17	37213281	R	37213234	37213234	rs36014637	INDEL	C	CTTTTTTTT;CTTTTTTTTA	0.288538;0.0203674	0.3492;0.0893	0.3569;0.0102	0.0976;8e-04	0.3012;0	0.4496;0.0014
cg04029055	I	17	37213281	R	37213252	37213252	rs4794799	SNP	T	C	0.536342	0.503	0.6513	0.3888	0.5577	0.6729
cg12794474	I	8	53866689	F	53866700	53866701	rs111332157;rs568893807	SNP;INDEL	GC	AC;G	0.138578;0.0141773	0.005;0	0.1063;0	0.2784;0.0514	0.1461;0	0.1009;0.0043
cg12794474	I	8	53866689	F	53866713	53866713	rs112140190	SNP	C	T	0.136382	0.005	0.1043	0.2738	0.1431	0.1009
cg12794474	I	8	53866689	F	53866718	53866718	rs113433913	SNP	C	G	0.136382	0.005	0.1043	0.2738	0.1431	0.1009
cg26650703	I	5	40798609	F	40798622	40798622	rs7711806	SNP	C	T	0.691294	0.7569	0.7239	0.5832	0.6909	0.7565
cg26650703	I	5	40798609	F	40798644	40798644	rs10035235	SNP	C	T	0.232827	0.1974	0.362	0.0605	0.2356	0.4265
cg02288770	I	19	46052863	F	46052894	46052894	rs79660166	SNP	T	C	0.0926518	0.119	0.1135	0.0703	0.0577	0.1182
cg02288770	I	19	46052863	F	46052898	46052898	rs62109650	SNP	C	T	0.154553	0.1696	0.136	0.0227	0.2922	0.2104
cg07280936	I	4	3486204	R	3486203	3486203	rs2006171	SNP	G	A	0.135184	0.2341	0.1227	0.0998	0.0974	0.1311
cg06438489	I	15	86244167	F	86244178	86244178	rs11635418	SNP	C	G	0.135383	0.0476	0.183	0.0098	0.2793	0.2262
cg06438489	I	15	86244167	F	86244187	86244187	rs180192	SNP	C	A	0.166733	0.3145	0.2474	0.1112	0.0815	0.0677
cg09731141	I	2	202507362	R	202507353	202507353	rs2241133	SNP	G	C	0.111422	0.2282	0.0501	0.1846	0.0239	0.0159
cg14732324	I	5	528621	F	528661	528661	rs115686917	SNP	C	T	0.0990415	0	0.001	0.3502	0.007	0.036
cg04245305	I	3	195940754	F	195940756	195940756	rs7641755	SNP	C	T	0.202077	0.4127	0.2454	0.0166	0.1779	0.2233
cg15883853	I	12	13080282	F	13080329	13080329	rs1642199	SNP	T	G	0.611222	0.8472	0.5521	0.5915	0.4414	0.6354
cg26500707	I	16	50100227	R	50100214	50100214	rs7192665	SNP	G	C	0.123802	0.2629	0.0941	0.0946	0.0676	0.1009
cg10156544	I	12	104324016	F	104324062	104324063	rs17041240;rs17041240;rs35808769	INDEL	GC	GCC;GCCC;G	0.066893;0.000998403;0.134385	0.254;0.004;0.0079	0.0266;0.001;0.1575	0.0083;0;0.1641	0.004;0;0.1392	0.0548;0;0.2219
cg20352022	I	16	58329127	F	58329157	58329157	rs7194328	SNP	G	A	0.569289	0.3938	0.499	0.7723	0.6451	0.4265
cg20352022	I	16	58329127	F	58329166	58329166	rs75893586	SNP	G	A	0.0583067	0.0734	0.0491	0.0946	0.0199	0.036
cg20441902	I	19	49199029	R	49199007	49199007	rs480133	SNP	T	C	0.135982	0.001	0.0031	0.4909	0.001	0.0389
cg24239148	I	10	63422841	F	63422876	63422876	rs71490861	SNP	A	G	0.159744	0.1835	0.1299	0.1914	0.0855	0.2147
cg19426864	I	17	1083357	R	1083343	1083343	rs542182967	INDEL	C	CT	0.519369	0.3641	0.4581	0.68	0.5567	0.4712
cg04499901	I	5	180619113	R	180619093	180619093	rs59033795	SNP	T	A	0.124401	0	0.0644	0.3578	0.0427	0.0634
cg13783764	I	9	138368691	R	138368659	138368659	rs35626007	SNP	G	A	0.163538	0.1091	0.32	0.0303	0.167	0.2709
cg01428437	I	1	1852164	R	1852134	1852134	rs2490548	SNP	A	G	0.357228	0.4782	0.3926	0.059	0.4901	0.5072
cg07664553	I	4	57372597	F	57372630	57372630	rs12644498	SNP	C	T	0.171925	0.251	0.1176	0.2625	0.0954	0.072
cg04514758	I	7	32931884	R	32931881	32931881	rs74945497	SNP	G	T	0.0589058	0.126	0.0798	0.0023	0.0666	0.0288
cg20877507	I	13	50464614	F	50464624	50464624	rs12876820	SNP	G	A	0.090655	0.0069	0.1166	0.0061	0.2058	0.17
cg12612807	I	7	1522949	R	1522918	1522918	rs10280897	SNP	C	G	0.0776757	0	0	0.2791	0.001	0.0274
cg04822759	I	7	149321775	F	149321803	149321803	rs13236202	SNP	T	G	0.241014	0.1617	0.2843	0.1483	0.3767	0.2752
cg16181043	I	6	31239175	F	31239205	31239205	rs9264663	SNP	C	T	0.785543	0.8135	0.7546	0.8139	0.7276	0.8184
cg10218000	I	17	8301183	R	8301167	8301167	rs17205049	SNP	G	T	0.26897	0.2817	0.3507	0.2201	0.2684	0.2291
cg01889070	I	16	1349975	R	1349929	1349929	rs4984803	SNP	G	A	0.588858	0.8988	0.6769	0.2738	0.6233	0.5648
cg14662585	I	7	16890769	F	16890811	16890812	rs112685009	INDEL	CG	C	0.298123	0.3442	0.3528	0.385	0.1521	0.2003
cg02290350	I	8	58132656	F	58132685	58132685	rs11774585	SNP	G	A	0.175719	0.1488	0.0603	0.3033	0.168	0.1455
cg01572810	I	7	150901654	R	150901609	150901609	rs310583	SNP	A	G	0.658347	0.7897	0.6718	0.7799	0.4652	0.4971
cg22605919	I	17	42733542	F	42733590	42733590	rs11654285	SNP	G	T	0.154952	0.0784	0.273	0.1369	0.1421	0.1527
cg10861495	I	15	34875937	F	34875945	34875945	rs2655327	SNP	C	T	0.151158	0.1964	0.2311	0.0091	0.2376	0.1182
cg10861495	I	15	34875937	F	34875960	34875960	rs56125323	SNP	C	T	0.326677	0.1835	0.3609	0.2927	0.3539	0.5115
cg14207222	I	17	63932981	F	63933006	63933006	rs62063081	SNP	A	G	0.620407	0.9087	0.7168	0.4145	0.4652	0.683
cg03779258	I	22	34316655	R	34316634	34316635	rs537834683	INDEL	GC	G	0.110024	0.2817	0.0971	0.0605	0.0706	0.0303
cg07573853	I	17	4886726	F	4886772	4886772	rs238231	SNP	A	G	0.628395	0.4504	0.4151	0.8177	0.7038	0.7176
cg23935255	I	14	101492264	R	101492224	101492224	rs7141987	SNP	T	C	0.672724	0.7827	0.589	0.8933	0.3857	0.6268
cg02968116	I	2	66652878	R	66652836	66652836	rs10201900	SNP	G	C	0.999601	1	1	1	0.998	1
cg07148645	I	1	7831318	F	7831352	7831352	rs72853889	SNP	C	A;T	0.0932508;0.0239617	0.2698;0	0.0368;0	0.0068;0.0877	0.0119;0.002	0.1988;0.0029
cg13144843	I	3	174158740	F	174158769	174158769	rs9784305	SNP	T	C	0.611422	0.8254	0.5798	0.7126	0.3509	0.5303
cg11534081	I	17	48173131	F	48173165	48173165	rs2269769	SNP	G	A	0.218251	0.3075	0.3528	0.0893	0.0885	0.3329
cg12255738	I	15	63481642	R	63481595	63481595	rs12101577	SNP	G	A	0.0607029	0.002	0.0266	0.1989	0.005	0.0115
cg21904595	I	2	61991516	R	61991477	61991477	rs72819342	SNP	G	C	0.0720847	0.0089	0.1329	0.0416	0.1243	0.0605
cg06703092	I	19	45943381	F	45943419	45943419	rs112511977	SNP	T	C	0.0894569	0	0	0.3275	0.001	0.0202
cg06703092	I	19	45943381	F	45943426	45943426	rs73940210	SNP	C	T	0.0876597	0	0	0.3215	0.001	0.0187
cg17560598	I	17	612456	F	612460	612460	rs4968103	SNP	G	A	0.277356	0.2083	0.2147	0.4259	0.2107	0.2795
cg17560598	I	17	612456	F	612463	612463	rs56161505	SNP	G	T	0.0609026	0.002	0.093	0.003	0.1541	0.0764
cg07222059	I	12	4433874	F	4433893	4433898	rs71850632	INDEL	ACGTCC	A	0.949281	1	0.9867	0.8245	0.999	0.9885
cg03866798	I	16	90038687	R	90038647	90038647	rs11643147	SNP	A	G	0.0710863	0.2758	0.0174	0.0038	0.0477	0.0115
cg07033093	I	4	42154977	R	42154935	42154935	rs4461553	SNP	G	T	0.142572	0	0.0194	0.4781	0.0318	0.0447
cg18582848	I	10	72142533	R	72142505	72142505	rs7907211	SNP	T	C	0.952875	1	1	0.8313	0.997	0.9856
cg14480943	I	3	20589760	R	20589759	20589759	rs6790056	SNP	A	G	0.577276	0.4871	0.5654	0.8321	0.4414	0.4366
cg22039839	I	20	60777952	R	60777929	60777929	rs11696152	SNP	C	T	0.339257	0.251	0.4346	0.3646	0.2674	0.389
cg05507697	I	16	89421700	R	89421678	89421678	rs3096325	SNP	A	G	0.511182	0.4206	0.3405	0.7065	0.5219	0.4957
cg05304461	I	1	11019377	F	11019424	11019424	rs72644035	SNP	T	C	0.322484	0.4673	0.5174	0.0825	0.2495	0.4006
cg12212829	I	22	37252652	R	37252618	37252618	rs11914104	SNP	C	A	0.213259	0.1498	0.1963	0.3638	0.1431	0.1441
cg17166282	I	13	103249241	R	103249221	103249221	rs7995964	SNP	A	G	0.54353	0.6161	0.4049	0.7496	0.4344	0.3991
cg26010877	I	10	131213990	F	131214004	131214004	rs76660250	SNP	T	C	0.0535144	0	0.0675	0.1059	0.0427	0.0274
cg23579185	I	18	77545223	R	77545200	77545200	rs9304056	SNP	G	A	0.148962	0.0427	0.1299	0.326	0.0507	0.1354
cg13432900	I	19	49999314	F	49999345	49999345	rs10403394	SNP	G	A	0.266973	0.0694	0.1033	0.708	0.1312	0.1412
cg06255955	I	6	32632639	F	32632642	32632642	rs3204379	SNP	C	T	0.0772764	0.1488	0.2239	0.0015	0.004	0.0173
cg06255955	I	6	32632639	F	32632647	32632647	rs1130390	SNP	T	C	0.225839	0.2361	0.2372	0.2474	0.2177	0.1657
cg06255955	I	6	32632639	F	32632650	32632650	rs1130386	SNP	C	T	0.545327	0.6369	0.6442	0.4062	0.5109	0.5879
cg06255955	I	6	32632639	F	32632659	32632659	rs9274390	SNP	C	T	0.20028	0.2282	0.2894	0.1467	0.1501	0.2089
cg06255955	I	6	32632639	F	32632660	32632660	rs281874783	SNP	T	G	0.200479	0.2282	0.2894	0.1467	0.1501	0.2104
cg06255955	I	6	32632639	F	32632672	32632672	rs1130382	SNP	G	A	0.0676917	0.0645	0.0123	0.0862	0.0666	0.1167
cg17870484	I	5	2515708	R	2515695	2515695	rs72720929	SNP	G	T	0.134984	0.2173	0.2485	0.0151	0.1044	0.1282
cg17870484	I	5	2515708	R	2515696	2515696	rs72720931	SNP	C	T	0.134984	0.2173	0.2485	0.0151	0.1044	0.1282
cg16471084	I	6	11537861	R	11537837	11537837	rs6936962	SNP	T	C	0.15655	0.1984	0.1442	0.2239	0.0954	0.0735
cg14268632	I	22	38092830	F	38092851	38092851	rs1468075	SNP	T	C	0.744609	0.8095	0.818	0.6861	0.7396	0.6657
cg09316214	I	2	98242563	R	98242541	98242541	rs73959753	SNP	G	A	0.186701	0.0159	0.0327	0.5439	0.0895	0.1124
cg06341748	I	17	28951330	R	28951301	28951301	rs452418	SNP	T	C	0.265176	0.1429	0.2352	0.5076	0.1203	0.2334
cg21649393	I	X	15692918	R	15692889	15692889	rs5936010	SNP	C	G	0.661457	0.9319	0.6866	0.5334	0.5261	0.6756
cg05386387	I	18	71815086	F	71815122	71815122	rs3813114	SNP	G	A	0.0832668	0.129	0.0685	0.0053	0.0686	0.2075
cg24009529	I	6	32122470	F	32122472	32122472	rs3096696	SNP	C	A	0.15595	0.0377	0.1953	0.2103	0.2018	0.1023
cg00556132	I	3	11684351	F	11684365	11684365	rs73814965	SNP	C	G	0.272564	0.2123	0.2587	0.4713	0.0865	0.2709
cg06263372	I	18	34850864	R	34850846	34850846	rs1443638	SNP	G	A	0.215455	0.2272	0.2065	0.1324	0.3529	0.17
cg18457491	I	10	104829517	R	104829469	104829469	rs1926032	SNP	C	T	0.13758	0.2837	0.183	0.0197	0.0706	0.183
cg09220756	I	17	46985598	F	46985634	46985634	rs11657238	SNP	A	G	0.642372	0.748	0.7413	0.5794	0.6083	0.5187
cg04348816	I	7	5461417	F	5461446	5461446	rs4415229	SNP	G	A	0.996206	1	0.9969	0.9992	0.9891	0.9942
cg08447658	I	4	1339912	R	1339875	1339875	rs7671242	SNP	G	A	0.237819	0.0992	0.2301	0.2057	0.3738	0.3141
cg17135675	I	10	820027	R	819991	819991	rs10904565	SNP	G	T	0.072484	0.001	0.0389	0.0061	0.1938	0.1744
cg08628777	I	7	158050156	R	158050130	158050130	rs12698184	SNP	C	T	0.119209	0.1409	0.0552	0.1778	0.0865	0.1138
cg19803194	I	7	158155733	R	158155705	158155705	rs4909072	SNP	A	G	0.998802	1	1	1	0.996	0.9971
cg19803194	I	7	158155733	R	158155726	158155726	rs4909073	SNP	C	G	0.940096	0.8641	0.9438	0.9977	0.9692	0.8934
cg11738485	I	19	12877000	F	12877042	12877042	rs35337531	SNP	C	T	0.0549121	0.0119	0.0327	0.1195	0.0328	0.0576
cg25053252	I	17	7589358	R	7589311	7589311	rs8064946	SNP	G	C	0.420927	0.3204	0.3006	0.8888	0.1461	0.2435
cg11473856	I	17	3757213	F	3757257	3757257	rs218734	SNP	G	C	0.651558	0.6567	0.5327	0.8306	0.5557	0.6095
cg15263875	I	13	19847419	F	19847428	19847428	rs112978535	SNP	G	C	0.880791	0.8968	0.9571	0.7035	0.9742	0.9524
cg15263875	I	13	19847419	F	19847452	19847452	rs199917716	SNP	T	C	0.88099	0.8968	0.9571	0.705	0.9751	0.9496
cg15263875	I	13	19847419	F	19847455	19847455	rs137899207	SNP	C	T	0.0545128	0.002	0.0552	0.1558	0.002	0.013
cg18727782	I	14	89629341	F	89629390	89629390	rs3742680	SNP	G	A	0.26258	0.4405	0.3006	0.2375	0.1491	0.1628
cg27190967	I	16	2039391	F	2039402	2039402	rs17135748	SNP	C	G	0.140176	0.0417	0.3098	0.0151	0.1819	0.2219
cg07333715	I	11	2292691	F	2292733	2292733	rs7924540	SNP	C	G	0.4377	0.4821	0.2658	0.7859	0.1382	0.3862
cg05026102	I	10	45869715	F	45869748	45869748	rs4987105	SNP	C	T	0.170927	0.1855	0.1892	0.1626	0.1759	0.1326
cg24129382	I	3	119529158	R	119529113	119529113	rs3732356	SNP	G	T	0.850839	0.876	0.863	0.7035	0.9423	0.9452
cg15018282	I	6	30181877	R	30181834	30181834	rs9378221	SNP	T	C	0.185104	0.376	0.2495	0.0318	0.1809	0.1153
cg15470261	I	19	1698699	F	1698724	1698724	rs55654895	SNP	C	G	0.184105	0.0496	0.1922	0.2988	0.1879	0.1441
cg06947208	I	11	63993558	R	63993534	63993534	rs2429457	SNP	G	C	0.955671	1	1	0.8404	1	0.9841
cg21503301	I	1	948814	F	948846	948846	rs3841266	INDEL	T	TA	0.854433	0.9464	0.9744	0.5575	0.9791	0.9366
cg13951054	I	21	43109372	F	43109407	43109407	rs72495596	SNP	G	T	0.11222	0.2391	0.1431	0.0053	0.0596	0.1643
cg18355869	I	19	55897121	F	55897170	55897170	rs4806668	SNP	T	G	0.70647	0.8879	0.863	0.3169	0.8579	0.745
cg20725157	I	19	53324278	R	53324236	53324236	rs12985688	SNP	G	A	0.162141	0.127	0.2198	0.2405	0.0527	0.1412
cg20725157	I	19	53324278	R	53324256	53324256	rs12985295	SNP	C	A	0.149161	0.127	0.2188	0.1959	0.0527	0.134
cg08337959	I	11	1948933	F	1948961	1948961	rs2734510	SNP	T	C	0.355431	0.2917	0.3763	0.3631	0.4235	0.3055
cg12834774	I	5	1154848	F	1154888	1154888	rs533046182	INDEL	C	CT	0.23123	0.2827	0.2403	0.1558	0.2654	0.2378
cg12834774	I	5	1154848	F	1154892	1154892	rs34894189	SNP	G	T	0.23143	0.2837	0.2372	0.1558	0.2654	0.2421
cg23683010	I	11	3254065	R	3254031	3254031	rs11602154	SNP	C	T	0.591653	0.6776	0.6708	0.3517	0.6571	0.7176
cg23683010	I	11	3254065	R	3254035	3254035	rs11604231	SNP	A	G	0.591853	0.6776	0.6708	0.3517	0.6581	0.7176
cg16813087	I	1	147400848	R	147400824	147400824	rs6593828	SNP	A	C	0.11222	0.0456	0.0143	0.3222	0.0378	0.0548
cg05576925	I	5	36242220	R	36242212	36242212	rs67061065	SNP	T	C	0.309305	0.2897	0.5092	0.1415	0.3579	0.3055
cg19953599	I	12	64173672	R	64173650	64173650	rs75517044	SNP	G	A	0.0834665	0.1379	0.089	0.1384	0	0.013
cg00597107	I	7	1094802	F	1094819	1094819	rs4720335	SNP	G	A	0.0748802	0.0496	0.045	0.0968	0.0606	0.1326
cg06632027	I	4	90757378	F	90757394	90757394	rs3756063	SNP	G	C	0.666733	0.8472	0.6002	0.7564	0.4871	0.5879
cg22266470	I	19	51014659	F	51014701	51014701	rs1150920	SNP	T	C	0.528155	0.3284	0.4622	0.7973	0.4553	0.5043
cg26991296	I	17	20841833	R	20841832	20841832	rs11282828	INDEL	G	GCGATGA	0.581869	0.6091	0.41	0.7564	0.5249	0.5346
cg16823064	I	1	19206559	R	19206517	19206517	rs139362165;rs192551843	SNP;INDEL	C	CGCTGCTCTG;G	0.275359;0.00259585	0.249;0	0.2658;0.002	0.3646;0	0.172;0.008	0.3069;0.0043
cg02964172	I	6	10599459	F	10599496	10599496	rs12153853	SNP	C	T	0.528754	0.6151	0.4182	0.4818	0.494	0.6988
cg08949487	I	19	507484	R	507444	507444	rs76411702	INDEL	T	TGG;TGGGG	0.0934505;0.00299521	0.2411;0	0.0593;0	0.0484;0.0106	0.0557;0	0.0677;0.0014
cg08949487	I	19	507484	R	507450	507450	rs7246920	SNP	G	T	0.467053	0.3423	0.5286	0.5545	0.3688	0.5375
cg14006181	I	14	29254942	F	29254955	29254955	rs17631065	SNP	G	A	0.170327	0.0784	0.2658	0.0832	0.1819	0.3184
cg00293678	I	4	178114409	R	178114386	178114386	rs35546387	SNP	G	A	0.185903	0.4246	0.1278	0.0734	0.1024	0.2565
cg00293678	I	4	178114409	R	178114388	178114388	rs35053254	SNP	A	C	0.18131	0.4246	0.1278	0.0575	0.1024	0.2536
cg26242772	I	19	54260627	F	54260648	54260648	rs34022598	INDEL	T	TC	0.286741	0.3214	0.2945	0.4168	0.1511	0.1744
cg26242772	I	19	54260627	F	54260667	54260667	rs305945	SNP	A	T	0.838259	0.8909	0.7986	0.9289	0.7624	0.755
cg20142271	I	4	81106287	F	81106327	81106327	rs1996453	SNP	C	T	0.604233	0.8294	0.6646	0.3306	0.6123	0.7017
cg04556515	I	14	93690055	R	93690040	93690040	rs7148517	SNP	G	A	0.110423	0.1022	0.1043	0.1415	0.0775	0.1196
cg20301780	I	17	35128908	R	35128901	35128901	rs72822323	SNP	C	T	0.128195	0.1597	0.1912	0.0121	0.1809	0.1383
cg15486124	I	3	165636307	R	165636276	165636276	rs6445112	SNP	G	C	0.0537141	0	0.0307	0.1611	0.008	0.0259
cg17627328	I	5	5146343	F	5146377	5146377	rs1019747	SNP	T	C	0.494409	0.5	0.3528	0.6248	0.3857	0.5951
cg19539224	I	3	125439871	R	125439847	125439847	rs2971317	SNP	G	A	0.138379	0.0873	0.2127	0.1021	0.161	0.1441
cg19441779	I	19	633625	R	633618	633618	rs9304925	SNP	C	A	0.27496	0.3462	0.3773	0.4145	0.0417	0.0994
cg17283268	I	19	633490	F	633529	633529	rs144095976	INDEL	G	GGCGCCGCCGCCGCC;GGCGCCGCCGCCGCCGCCGCC;GGCGCCGCCGCCGCCGCCGCCGCC	0.117013;0.229433;0.0894569	0.1865;0.0496;0.1062	0.1166;0.3558;0.1217	0.093;0.3593;0.1445	0.1093;0.1988;0.0119	0.0735;0.1095;0.0274
cg17283268	I	19	633490	F	633532	633532	rs575064272	SNP	C	G	0.167732	0.1518	0.2198	0.23	0.1004	0.0965
cg04941236	I	7	32742814	F	32742828	32742828	rs144178780	SNP	G	C	0.0557109	0.0089	0.0389	0.1498	0.0139	0.0288
cg22549986	I	12	1640392	F	1640420	1640420	rs929317	SNP	C	T	0.299121	0.378	0.2106	0.3941	0.2803	0.1556
cg22549986	I	12	1640392	F	1640431	1640431	rs78613623	SNP	G	T	0.440495	0.4405	0.4939	0.4652	0.2942	0.5303
cg11497952	I	4	185940969	R	185940952	185940952	rs1078461	SNP	C	G	0.111621	0.1885	0.0695	0.0862	0.0924	0.1354
cg06580551	I	3	42947481	F	42947483	42947483	rs28378297	SNP	C	A	0.113818	0.002	0.1022	0.1505	0.1809	0.1254
cg04836794	I	12	21827277	F	21827320	21827320	rs73262386	SNP	T	C	0.0628994	0	0.002	0.23	0.001	0.0115
cg13997649	I	6	74171430	F	74171467	74171467	rs1713862	SNP	C	G	0.911342	0.9484	0.9335	0.8623	0.9294	0.8934
cg01749555	I	17	80709803	F	80709830	80709830	rs12450372	SNP	C	T	0.453275	0.5823	0.3456	0.379	0.4463	0.5692
cg10881128	I	1	44031826	R	44031793	44031793	rs11586016	SNP	G	C	0.266973	0.2222	0.1207	0.3517	0.3549	0.2493
cg02118635	I	17	56770003	R	56769979	56769979	rs12946397	SNP	C	T	0.158347	0.1766	0.1513	0.1354	0.1819	0.1513
cg19547293	I	3	149378707	F	149378753	149378753	rs6440629	SNP	C	T	0.630791	0.6597	0.6155	0.6195	0.5915	0.6888
cg17220933	I	1	206729613	R	206729593	206729593	rs2210517	SNP	G	A	0.254792	0.2282	0.2822	0.2663	0.2565	0.2305
cg07916101	I	1	26491047	R	26491018	26491018	rs6682529	SNP	G	C	0.838858	0.9712	0.8855	0.7413	0.7724	0.8631
cg01824252	I	15	59498995	R	59498969	59498969	rs75979895	SNP	C	T	0.0740815	0.0605	0.0215	0.146	0.0646	0.0447
cg01824252	I	15	59498995	R	59498974	59498974	rs7182279	SNP	C	T	0.404153	0.5506	0.5562	0.2867	0.2724	0.3919
cg17304188	I	10	133874744	F	133874769	133874769	rs35683061	SNP	T	C	0.709665	0.7609	0.7679	0.643	0.6402	0.781
cg05815920	I	10	103880348	R	103880309	103880309	rs12768433	SNP	G	A	0.14996	0.1786	0.0961	0.0484	0.2883	0.1772
cg17564775	I	5	127873106	F	127873114	127873114	rs73348287	SNP	G	C	0.0994409	0.005	0.0879	0.2133	0.0845	0.0576
cg01630130	I	19	5831614	R	5831577	5831577	rs61740561	SNP	G	C	0.0738818	0.0327	0.0225	0.1846	0.0507	0.0288
cg00412067	I	8	25022316	F	25022363	25022363	rs112509951	SNP	A	G	0.355631	0.1766	0.409	0.5696	0.2654	0.2637
cg15774040	I	2	132919763	R	132919715	132919715	rs34816738	SNP	T	G	0.171126	0.2044	0.1063	0.1316	0.1441	0.3285
cg15774040	I	2	132919763	R	132919733	132919733	rs149780206	SNP	A	G	0.0820687	0.2897	0.1053	0.0053	0.007	0.0029
cg11244076	I	1	205498319	F	205498343	205498343	rs4951235	SNP	C	G	0.14976	0.2778	0.272	0.0461	0.0716	0.1023
cg02691686	I	2	232273477	R	232273440	232273440	rs116670109	SNP	C	T	0.128195	0.002	0.0235	0.3684	0.0865	0.062
cg02691686	I	2	232273477	R	232273474	232273474	rs113691145	SNP	T	C	0.122604	0.002	0.0235	0.3472	0.0875	0.0605
cg00154950	I	8	3974030	F	3974051	3974051	rs7812417	SNP	A	G	0.985024	1	0.999	0.9463	1	0.9957
cg01546248	I	22	31477006	F	31476991	31477008	rs67584269	INDEL	GCTCTGAGACTCCTACGA	G	0.274161	0.4712	0.0951	0.4796	0.0964	0.1066
cg18261144	I	6	167370276	F	167370298	167370298	rs75114965	SNP	C	A	0.0613019	0	0.0337	0.0877	0.1034	0.0778
cg02796939	I	17	80545125	F	80545156	80545156	rs6502124	SNP	A	G	0.961262	1	0.998	0.8737	0.9901	0.9784
cg03646297	I	2	108450417	R	108450374	108450374	rs141227456	SNP	C	T	0.0551118	0	0	0.1997	0.001	0.0159
cg03646297	I	2	108450417	R	108450392	108450392	rs140694698	SNP	C	T	0.0549121	0	0	0.1989	0.001	0.0159
cg06490260	I	16	32290466	F	32290499	32290499	rs549954817	SNP	A	G	0.201877	0.3065	0.1513	0.0219	0.3241	0.2867
cg16024834	I	1	33646902	F	33646950	33646950	rs622407	SNP	A	G	0.749601	0.7946	0.7198	0.7095	0.7545	0.7954
cg26774660	I	11	207391	F	207400	207400	rs71487219	SNP	A	G	0.592652	0.4514	0.544	0.6029	0.7565	0.6095
cg26774660	I	11	207391	F	207410	207410	rs58692051	SNP	C	T	0.24381	0.1935	0.1953	0.326	0.2724	0.1873
cg27538954	I	9	37120902	R	37120882	37120882	rs117203785	SNP	T	C	0.0589058	0.0198	0.1125	0.0106	0.1312	0.0274
cg03446526	I	6	30710615	F	30710632	30710632	rs114965076	SNP	C	T	0.0972444	0.0774	0.1125	0.1717	0.0388	0.0476
cg00008004	I	1	153756119	R	153756083	153756083	rs6665637	SNP	G	A	0.16853	0.0238	0.1217	0.2315	0.2654	0.1844
cg04591650	I	16	85214676	F	85214686	85214686	rs55974464	SNP	C	T	0.091254	0.002	0.0726	0.093	0.162	0.1412
cg17754783	I	1	31627987	R	31627976	31627976	rs186000001	SNP	G	T	0.0523163	0	0	0.1891	0	0.0173
cg00665827	I	1	7293835	R	7293797	7293797	rs74051679	SNP	G	A	0.176917	0.1478	0.0624	0.4879	0.006	0.036
cg25717351	I	17	744675	F	744683	744683	rs146246056	INDEL	T	TC	0.215056	0.1587	0.2638	0.1884	0.2286	0.2594
cg25717351	I	17	744675	F	744685	744685	rs372878332	INDEL	C	CA;CT	0.311302;0.00279553	0.371;0.0099	0.3241;0.001	0.2579;0.0023	0.335;0	0.2738;0
cg25717351	I	17	744675	F	744686	744686	rs562138274	SNP	C	T	0.0509185	0.0665	0.0286	0.1014	0.008	0.0259
cg25717351	I	17	744675	F	744689	744689	rs76134619	SNP	T	C	0.463458	0.4544	0.409	0.5439	0.4324	0.4452
cg25717351	I	17	744675	F	744724	744724	rs74214316	SNP	C	A	0.441294	0.4712	0.4376	0.4213	0.4523	0.4251
cg07184439	I	14	50087799	R	50087753	50087753	rs7519	SNP	T	C	0.295327	0.1468	0.4816	0.0832	0.5268	0.317
cg18122200	I	1	230203994	R	230203951	230203951	rs3124555	SNP	T	C	0.935304	0.9435	0.8978	0.9637	0.9085	0.9611
cg15528052	I	1	182992114	F	182992161	182992161	rs11582514	SNP	T	C	0.519169	0.628	0.5992	0.3192	0.5328	0.6095
cg15839394	I	11	3013968	F	3013996	3013996	rs16925010	SNP	C	T	0.349241	0.6577	0.4182	0.0318	0.2883	0.4971
cg16335098	I	6	169334849	R	169334813	169334813	rs4546457	SNP	G	A	0.0541134	0.0327	0.0082	0.1415	0.0189	0.0346
cg08831324	I	16	89940582	R	89940536	89940536	rs13333742	SNP	G	A	0.197883	0.2827	0.1227	0.3563	0.0726	0.0605
cg08831324	I	16	89940582	R	89940578	89940578	rs13333746	SNP	G	A	0.0714856	0	0.1043	0.1785	0.004	0.0231
cg24449463	I	1	168025552	R	168025538	168025538	rs3977723	SNP	T	C	0.61881	0.5268	0.5317	0.7821	0.5577	0.6527
cg27532938	I	4	1512248	R	1512210	1512210	rs6599394	SNP	G	A	0.417532	0.3988	0.2321	0.5605	0.4155	0.4366
cg01606538	I	20	3214849	R	3214819	3214819	rs3827075	SNP	T	G	0.479832	0.5357	0.2894	0.671	0.3956	0.4251
cg08146977	I	1	31628259	R	31628254	31628254	rs112172798	SNP	G	A	0.0988419	0.002	0.0706	0.1188	0.1004	0.2392
cg12196367	I	3	183892577	R	183892550	183892550	rs16833778	INDEL	T	TG	0.057508	0.131	0.0051	0.003	0.0169	0.1873
cg24301192	I	12	117318416	R	117318368	117318368	rs1495931	SNP	C	G	0.941693	0.9425	0.8579	0.9894	0.9374	0.9741
cg26917540	I	17	19771364	R	19771350	19771350	rs281339	SNP	G	A	0.104034	0.2599	0.1789	0.0023	0.0338	0.0677
cg08454110	I	8	88339752	R	88339741	88339741	rs144619716	SNP	G	A	0.289936	0.1855	0.2168	0.3464	0.3907	0.2911
cg10946423	I	20	44565633	F	44565680	44565680	rs11086989	INDEL	A	AC	0.77476	0.5327	0.7894	0.8767	0.9354	0.6787
cg25057861	I	10	72142518	R	72142505	72142505	rs7907211	SNP	T	C	0.952875	1	1	0.8313	0.997	0.9856
cg03199983	I	3	74761266	R	74761229	74761229	rs9682315	SNP	G	T	0.390176	0.121	0.3783	0.4924	0.5179	0.4179
cg25859670	I	11	132031417	F	132031452	132031452	rs3936012	SNP	A	G	0.769569	0.8194	0.7157	0.8011	0.7753	0.7046
cg03041030	I	1	1470905	R	1470892	1470892	rs1106226	SNP	G	A	0.148562	0.2391	0.1687	0.2352	0.005	0.0317
cg08833952	I	22	22469457	R	22469410	22469410	rs148782400	SNP	T	C	0.287141	0.4722	0.3119	0.2496	0.2197	0.1527
cg09342766	I	6	72596291	F	72596309	72596309	rs79141857	SNP	T	C	0.898363	0.9762	0.8211	0.8941	0.8907	0.9135
cg13206201	I	7	155715135	F	155715166	155715166	rs73492107	SNP	G	A	0.072484	0	0.0378	0.1936	0.0408	0.0418
cg03541369	I	15	34630435	R	34630397	34630397	rs6495661	SNP	G	A	0.209665	0.3353	0.2331	0.1324	0.171	0.1974
cg16265012	I	19	7964574	F	7964616	7964616	rs45603833	SNP	G	C	0.091853	0.001	0.0481	0.0151	0.2485	0.2046
cg01823079	I	12	131273348	R	131273310	131273310	rs11376894	INDEL	A	AT	0.983027	1	0.999	0.9387	0.999	0.9971
cg08754654	I	5	154026448	F	154026473	154026473	rs34165383	SNP	C	G	0.112021	0.2044	0.1104	0.0741	0.1034	0.0648
cg14920808	I	13	25690829	R	25690803	25690803	rs9511643	SNP	G	C	0.267173	0.3859	0.2382	0.1203	0.2932	0.3775
cg14920808	I	13	25690829	R	25690810	25690810	rs9511644	SNP	T	C	0.267173	0.3859	0.2382	0.1203	0.2932	0.3775
cg14920808	I	13	25690829	R	25690815	25690815	rs9511645	SNP	C	T	0.267173	0.3859	0.2382	0.1203	0.2932	0.3775
cg26965718	I	17	79658957	R	79658940	79658940	rs62077183	SNP	C	A;T	0.0934505;0.00179712	0.001;0	0.0685;0.0041	0.1354;0	0.163;0.003	0.0821;0.0029
cg26492712	I	21	46825004	F	46825033	46825033	rs572810079	SNP	T	G	0.0527157	0.0437	0.0337	0.0098	0.0994	0.1066
cg26492712	I	21	46825004	F	46825034	46825034	rs534663682	SNP	G	C	0.0527157	0.0437	0.0337	0.0098	0.0994	0.1066
cg10398761	I	16	89169289	F	89169312	89169312	rs4782455	SNP	T	C	0.617013	0.4931	0.5174	0.5885	0.7614	0.7824
cg24695115	I	19	3786492	F	3786525	3786525	rs3833281	INDEL	A	AC	0.443091	0.3631	0.7045	0.1989	0.6183	0.402
cg01128642	I	2	19558808	F	19558843	19558843	rs45571641	SNP	A	G	0.0730831	0.001	0.0378	0.1997	0.0417	0.0317
cg26058965	I	1	28559558	F	28559574	28559574	rs510803	SNP	C	G	0.286342	0.0992	0.2209	0.5038	0.2873	0.2349
cg20714708	I	15	101587917	F	101587934	101587934	rs11247256	SNP	C	T	0.416534	0.6498	0.4468	0.1293	0.4125	0.5879
cg16398051	I	15	100821466	R	100821426	100821426	rs7496614	SNP	G	A	0.346845	0.2788	0.4755	0.3419	0.3012	0.3401
cg02230495	I	2	191164962	R	191164945	191164945	rs2582748	SNP	T	C	0.0838658	0	0.0245	0.2504	0.0318	0.0476
cg16178271	I	7	1948755	R	1948712	1948712	rs34269264	SNP	C	T	0.300319	0.4335	0.3303	0.0303	0.3946	0.4424
cg03226554	I	1	28573817	F	28573835	28573835	rs492554	SNP	C	T	0.323482	0.0992	0.2209	0.6346	0.2932	0.245
cg11187452	I	22	49698612	R	49698578	49698578	rs73890667	SNP	C	T	0.182308	0.128	0.2393	0.0794	0.3101	0.1916
cg11187452	I	22	49698612	R	49698598	49698598	rs5769549	SNP	C	A	0.71865	0.9325	0.7495	0.5681	0.7336	0.6297
cg14904363	I	19	43032587	R	43032561	43032561	rs8102519	SNP	G	A	0.247604	0.0933	0.1687	0.5174	0.0964	0.2882
cg02880444	I	17	29860851	F	29860869	29860869	rs78353841	SNP	G	C	0.0593051	0	0.0256	0.1702	0.0278	0.0274
cg21940655	I	7	2106691	R	2106666	2106666	rs59871618	SNP	T	G	0.107029	0	0.0757	0.329	0.002	0.036
cg25075135	I	6	136847410	R	136847404	136847404	rs7754275	SNP	T	C	0.190695	0.2649	0.0368	0.3812	0.0109	0.1974
cg25948690	I	12	4554596	F	4554630	4554630	rs11613495	SNP	A	G	0.0932508	0.0139	0.1207	0.09	0.1461	0.0994
cg15946904	I	17	957248	R	957207	957207	rs11650041	SNP	C	G	0.053115	0.003	0.0225	0.0113	0.1561	0.0994
cg18795809	I	4	10458531	R	10458486	10458486	rs76917885	SNP	A	C	0.0599042	0.0357	0.0675	0.0061	0.0656	0.1787
cg07203784	I	2	175547747	F	175547764	175547764	rs74173160	SNP	A	G	0.809505	0.7887	0.8967	0.6868	0.8469	0.8963
cg03461361	I	7	83624353	R	83624317	83624317	rs145123911	SNP	C	T	0.364816	0.62	0.4407	0.1036	0.3111	0.4625
cg15388895	I	19	49955167	R	49955155	49955155	rs1343703	SNP	G	C	0.363019	0.4067	0.5031	0.1815	0.4135	0.3746
cg23094728	I	5	56110263	R	56110233	56110233	rs986049	SNP	G	A	0.676518	0.5704	0.7832	0.5983	0.8062	0.6412
cg06441514	I	1	148596792	R	148596748	148596749	rs373053357	INDEL	GC	G	1	1	1	1	1	1
cg00677901	I	16	88017247	R	88017220	88017220	rs28599942	SNP	G	A	0.215056	0.0437	0.1166	0.2163	0.4254	0.2954
cg08602528	I	16	4387408	F	4387424	4387424	rs8057701	SNP	A	G	0.061901	0	0.0112	0.1732	0.0378	0.0461
cg04896126	I	10	11140204	F	11140224	11140224	rs12774218	SNP	G	A	0.133986	0.0089	0.1513	0.1437	0.2217	0.1455
cg04896126	I	10	11140204	F	11140234	11140234	rs1888187	SNP	C	T	0.284545	0.0109	0.183	0.5454	0.339	0.2493
cg12333578	I	10	46167841	F	46167847	46167847	rs3824617	SNP	C	T	0.231829	0.2183	0.3681	0.1604	0.2316	0.196
cg22272840	I	8	10586882	R	10586860	10586860	rs6991641	SNP	G	C	0.618411	0.4633	0.5869	0.7678	0.6004	0.6297
cg04478727	I	12	58166393	F	58166403	58166403	rs2291617	SNP	T	G	0.376597	0.6478	0.589	0.1157	0.3191	0.2637
cg09250389	I	20	44116182	F	44116218	44116218	rs2206445	SNP	C	T	0.076278	0.1786	0.0184	0.0688	0.0567	0.0519
cg04346428	I	X	9983825	F	9983839	9983839	rs7880427	SNP	T	C	0.180132	0	0	0.6351	0.0052	0.0744
cg13186271	I	6	134274271	F	134274297	134274297	rs9493768	SNP	T	A	0.136182	0.0377	0.0736	0.2958	0.0875	0.134
cg13186271	I	6	134274271	F	134274317	134274317	rs113696984	SNP	C	A	0.0615016	0.0159	0.0675	0.0696	0.0865	0.0677
cg13946209	I	3	39851015	F	39851030	39851030	rs71614181	SNP	G	C	0.703674	0.5694	0.635	0.9622	0.6342	0.6037
cg06035616	I	16	2653306	F	2653335	2653335	rs13334976	SNP	C	G	0.0638978	0	0.001	0.2239	0.003	0.0288
cg15443904	I	19	663394	R	663373	663373	rs929263	SNP	C	T	0.857827	0.997	0.862	0.7337	0.8539	0.8919
cg24239030	I	20	5890605	R	5890564	5890564	rs367760	SNP	G	A	0.569688	0.8641	0.5511	0.6157	0.3559	0.3905
cg24239030	I	20	5890605	R	5890582	5890582	rs148036364	SNP	T	C	0.0603035	0.2401	0.0562	0	0.002	0.0043
cg24239030	I	20	5890605	R	5890583	5890583	rs6116992	SNP	T	C	0.569888	0.8641	0.5511	0.6165	0.3559	0.3905
cg19868631	I	7	54609776	F	54609820	54609820	rs651101	SNP	G	T	0.227436	0.3016	0.2536	0.2103	0.1352	0.2493
cg21957905	I	4	7637501	F	7637542	7637542	rs4689813	SNP	C	T	0.694688	0.9514	0.7025	0.6029	0.5616	0.6787
cg11461308	I	20	5986712	F	5986749	5986749	rs2257015	SNP	T	C	0.989617	0.999	0.9703	0.9992	0.9851	0.9914
cg02157552	I	19	37096106	R	37096073	37096073	rs3108603	SNP	C	G	0.298922	0.1815	0.4243	0.2118	0.4006	0.3112
cg27305704	I	1	8002635	F	8002644	8002644	rs72854860	SNP	C	G	0.0742812	0	0	0.2731	0	0.0159
cg00512425	I	7	37532400	F	37532418	37532418	rs7804562	SNP	C	T	0.334065	0.2381	0.3231	0.3548	0.3757	0.389
cg00512425	I	7	37532400	F	37532429	37532429	rs142132270	INDEL	C	CT	0.332468	0.2381	0.3231	0.3495	0.3757	0.3876
cg07422760	I	19	46234110	F	46234155	46234155	rs17878252	SNP	G	A	0.221246	0.2034	0.3149	0.0348	0.2853	0.3775
cg24029715	I	6	162067177	R	162067130	162067130	rs111474822	SNP	A	G	0.18151	0.1667	0.2055	0.112	0.2793	0.1599
cg24029715	I	6	162067177	R	162067142	162067142	rs113535178	SNP	A	G	0.181709	0.1677	0.2055	0.112	0.2793	0.1599
cg24029715	I	6	162067177	R	162067157	162067157	rs112603491	SNP	C	G	0.286342	0.2937	0.2904	0.2247	0.4095	0.2089
cg24680852	I	19	1653131	R	1653120	1653120	rs114329775	SNP	G	A	0.149361	0.0565	0.319	0.09	0.1382	0.1744
cg07850982	I	20	2188511	F	2188542	2188542	rs6035856	SNP	G	T	0.557109	0.7153	0.6268	0.4228	0.4712	0.6095
cg07850982	I	20	2188511	F	2188544	2188544	rs6035857	SNP	A	C	0.559904	0.7222	0.6258	0.4244	0.4742	0.6138
cg10111314	I	6	28984642	R	28984623	28984623	rs115180879	SNP	C	T	0.0585064	0.0079	0.0481	0.1067	0.0527	0.0634
cg10111314	I	6	28984642	R	28984635	28984635	rs9280534	INDEL	G	GC	0.652356	0.6448	0.592	0.9289	0.4195	0.5591
cg13957428	I	12	26112124	R	26112098	26112098	rs117899401	SNP	C	T	0.113219	0.1498	0.136	0.003	0.1392	0.2003
cg01980928	I	19	1952821	F	1952841	1952841	rs2396366	SNP	T	C	0.375	0.2976	0.4714	0.1475	0.6064	0.4496
cg01980928	I	19	1952821	F	1952850	1952850	rs45437201	SNP	C	G	0.147364	0.1935	0.2127	0.084	0.1382	0.1225
cg04414399	I	9	138853402	F	138853405	138853405	rs6537923	SNP	G	C	0.964257	1	1	0.8684	0.999	0.9942
cg12475092	I	5	84934437	R	84934428	84934428	rs62359251	SNP	G	A	0.316693	0.2044	0.3354	0.3661	0.3131	0.3646
cg10899006	I	12	6580392	R	6580365	6580365	rs10849465	SNP	T	C	0.475639	0.4663	0.4888	0.5953	0.3708	0.3948
cg10899006	I	12	6580392	R	6580376	6580376	rs11064213	SNP	A	G	0.342851	0.4563	0.2638	0.4705	0.1879	0.2709
cg06955214	I	7	157968683	F	157968726	157968726	rs73173675	SNP	G	A	0.0870607	0.0526	0.0327	0.1604	0.0686	0.1009
cg17412901	I	1	3332705	R	3332683	3332683	rs2483229	SNP	T	C	0.197284	0.001	0.0961	0.4644	0.1968	0.1167
cg00141688	I	2	10517352	R	10517308	10517308	rs13392890	SNP	C	T	0.248003	0.4752	0.2004	0.2799	0.0626	0.1931
cg21454030	I	4	17812573	F	17812615	17812615	rs2074974	SNP	A	C	0.690096	0.5427	0.8671	0.6853	0.7127	0.6311
cg13426857	I	6	31126267	R	31126230	31126230	rs9263786	SNP	T	C	0.114417	0.0625	0.0532	0.1528	0.168	0.1254
cg13426857	I	6	31126267	R	31126232	31126232	rs17197087	SNP	C	T	0.0878594	0.0347	0.1022	0.0666	0.1163	0.1441
cg13426857	I	6	31126267	R	31126252	31126252	rs3130456	SNP	C	A	0.616014	0.6141	0.6288	0.5772	0.6133	0.6787
cg12710220	I	7	151423672	R	151423660	151423660	rs4725425	SNP	G	A	0.0551118	0.1458	0.044	0.0098	0.006	0.0965
cg01861096	I	22	19279212	R	19279194	19279194	rs3747060	SNP	G	T	0.168131	0.2728	0.135	0.1241	0.1531	0.1686
cg17806162	I	1	2472133	R	2472090	2472090	rs2477718	SNP	T	C	0.0650958	0.005	0.002	0.2057	0.0119	0.0504
cg25597894	I	1	18436734	R	18436730	18436730	rs72655105	SNP	G	A	0.0543131	0.0367	0.0286	0.025	0.1243	0.0706
cg04372942	I	17	72426933	R	72426894	72426894	rs73997726	SNP	A	C	0.0549121	0	0.0215	0.1755	0.0099	0.0173
cg15398400	I	10	118429481	F	118429529	118429529	rs2921959	SNP	G	C	0.984225	1	0.9581	0.9735	1	0.9957
cg02831473	I	6	30688676	F	30688725	30688725	rs56389899	SNP	A	T	0.140375	0.1746	0.1329	0.2194	0.0527	0.0778
cg16879452	I	8	1226405	R	1226396	1226396	rs57662641	SNP	T	C	0.361022	0.3056	0.3558	0.4592	0.3121	0.3329
cg12528981	I	5	170919715	F	170919733	170919733	rs10045748	SNP	G	C	0.361621	0.2292	0.2485	0.5734	0.2634	0.4524
cg26448681	I	10	93393048	R	93393008	93393008	rs10881934	SNP	G	C	0.835064	0.9157	0.8885	0.9032	0.6441	0.7896
cg14140152	I	9	130953543	F	130953553	130953553	rs73607702	SNP	G	T	0.223442	0.4107	0.1207	0.3623	0.0457	0.0893
cg18961234	I	6	15248611	R	15248568	15248568	rs113213471	SNP	T	G	0.535942	0.4077	0.544	0.7194	0.4205	0.5288
cg12944340	I	12	132378988	F	132378991	132378991	rs61942424	SNP	G	A	0.199681	0.0694	0.0879	0.5356	0.0646	0.1023
cg02397533	I	12	61814741	F	61814769	61814769	rs10877657	SNP	C	A	0.314097	0.3859	0.2597	0.1936	0.3748	0.428
cg05298120	I	6	42924421	F	42924424	42924424	rs4714640	SNP	G	T	0.496206	0.1696	0.4611	0.77	0.5447	0.428
cg24393084	I	13	89815421	R	89815375	89815375	rs2774188	SNP	C	T	0.0680911	0.003	0.0746	0.0061	0.1958	0.0865
cg24393084	I	13	89815421	R	89815405	89815405	rs314388	SNP	A	T	0.931709	0.997	0.9254	0.9939	0.8032	0.9135
cg09720205	I	16	57508738	R	57508692	57508692	rs117641927	SNP	G	A	0.0503195	0.1012	0.0849	0	0.0378	0.0418
cg05791153	I	7	19748676	F	19748700	19748700	rs2072185	SNP	G	A	0.264177	0.5804	0.2342	0.1725	0.1531	0.183
cg22381352	I	1	146742008	R	146741960	146741960	rs11579626	SNP	A	C	0.10643	0.131	0.1687	0.0204	0.1133	0.1369
cg22381352	I	1	146742008	R	146741989	146741989	rs1999820	SNP	C	T	0.147165	0.1111	0.2546	0.0083	0.2296	0.1931
cg10317681	I	2	3325961	R	3325913	3325913	rs6548152	SNP	C	A	0.340855	0.5744	0.3579	0.4395	0.1074	0.1282
cg01187510	I	X	103401766	F	103401770	103401770	rs7882194	SNP	A	C	0.621457	0.6296	0.5487	0.7886	0.6005	0.4198
cg23957118	I	20	62200850	F	62200860	62200860	rs1757752	SNP	A	G	0.749201	0.9673	0.8149	0.4766	0.8091	0.7723
cg16600927	I	1	200708027	R	200708025	200708025	rs111861862	SNP	T	C	0.334465	0.37	0.3988	0.32	0.2326	0.3674
cg16999254	I	10	86016931	R	86016892	86016892	rs10887266	SNP	A	G	0.374401	0.3194	0.3139	0.6301	0.1978	0.3084
cg25192419	I	8	25042348	R	25042337	25042337	rs112880266	SNP	G	A	0.0850639	0.0456	0.0297	0.1831	0.0249	0.121
cg22481535	I	5	14581529	F	14581556	14581556	rs31978	SNP	A	C	0.134185	0.0546	0.0992	0.2405	0.0944	0.1542
cg05361553	I	8	584986	F	585027	585027	rs61122136	SNP	G	C	0.0603035	0.0565	0.0307	0.0658	0.0726	0.0793
cg14881987	I	9	34612196	R	34612177	34612177	rs10814126	SNP	A	G	0.142971	0.0625	0.2464	0.0499	0.2107	0.1931
cg14881987	I	9	34612196	R	34612179	34612179	rs13287296	SNP	G	A	0.129193	0.0179	0.0828	0.0113	0.3588	0.2478
cg01864404	I	X	8434367	F	8434376	8434376	rs112788017	SNP	A	G	0.0996026	0.0301	0.0167	0.2732	0.0509	0.0534
cg03934016	I	19	58111150	F	58111188	58111188	rs10422333	SNP	T	C	0.327476	0.2976	0.3098	0.4523	0.2982	0.2003
cg05279229	I	7	1896384	F	1896413	1896413	rs4236274	SNP	A	G	0.536542	0.5149	0.5256	0.6362	0.3907	0.6052
cg15858894	I	X	48858776	F	48858802	48858802	rs28727466	SNP	G	A	0.421457	0.6073	0.429	0.3011	0.4191	0.374
cg22091421	I	6	150359130	R	150359092	150359092	rs7747476	SNP	T	C	0.116014	0.003	0.0358	0.3427	0.0109	0.1138
cg17236169	I	11	64480683	R	64480641	64480641	rs2518907	SNP	G	A	0.533546	0.5407	0.7096	0.2216	0.7604	0.5403
cg16931447	I	4	875861	F	875887	875887	rs2279186	SNP	G	A	0.197484	0.1032	0.2137	0.2126	0.2555	0.1988
cg00397619	I	4	47487356	F	47487398	47487399	rs200496411	INDEL	AT	A	0.287141	0.5665	0.3098	0.1399	0.174	0.2939
cg21408734	I	7	6651748	F	6651787	6651787	rs61247228	SNP	C	T	0.0670927	0.001	0.0358	0.1634	0.0447	0.0562
cg08335510	I	7	144966808	R	144966802	144966812	rs147739131	INDEL	AGGATGCGGGG	A	0.332468	0.6746	0.4192	0.1339	0.2326	0.2363
cg16288399	I	11	119293377	F	119293397	119293397	rs3138089	SNP	G	A	0.164137	0.0764	0.1033	0.1044	0.2714	0.3357
cg10906810	I	13	114837697	F	114837733	114837733	rs72659557	SNP	C	T	0.0758786	0.002	0.1329	0.0182	0.173	0.072
cg21872919	I	7	158158401	F	158158443	158158443	rs4909201	SNP	G	A	0.855831	0.8621	0.9397	0.7194	0.9493	0.853
cg01691411	I	9	98079551	F	98079592	98079592	rs408112	SNP	T	C	0.9998	1	0.999	1	1	1
cg24519084	I	15	35087773	R	35087741	35087741	rs113178069	SNP	A	G	0.0824681	0.004	0.0951	0.1422	0.0736	0.0778
cg07625237	I	8	146017735	F	146017782	146017782	rs2954658	SNP	C	T	0.358427	0.2669	0.3916	0.2088	0.5427	0.4625
cg05740465	I	6	169825927	R	169825924	169825924	rs13216344	SNP	C	G	0.792133	0.8899	0.7628	0.6778	0.836	0.8458
cg27322975	I	3	188354136	F	188354178	188354178	rs57164529	SNP	T	G	0.191094	0.0536	0.1779	0.3631	0.169	0.1138
cg00061811	I	6	170475845	R	170475812	170475812	rs2935054	SNP	T	C	0.881789	0.7867	0.9121	0.9266	0.9085	0.853
cg19024969	I	17	32905966	F	32906008	32906008	rs58529418	SNP	C	G	0.15016	0.2361	0.2178	0.1074	0.0895	0.0994
cg23802518	I	10	80827482	F	80827506	80827506	rs7087678	SNP	T	G	0.147364	0.1438	0.1933	0.1831	0.0825	0.1138
cg17645130	I	1	115053969	F	115054018	115054020	rs546527832;rs577565322;rs557018057	INDEL	ATT	ATTT;AT;A	0.0291534;0.0898562;0.0147764	0.0218;0.0079;0	0.0276;0.1033;0	0.0454;0.1551;0.0545	0.0119;0.0815;0	0.036;0.0778;0.0029
cg26072250	I	5	443457	R	443447	443447	rs2672739	SNP	A	C	0.772564	0.5694	0.728	0.8737	0.8648	0.804
cg03616722	I	13	112602415	F	112602437	112602437	rs12018048	SNP	C	G	0.0994409	0.001	0.0695	0.2595	0.0497	0.0519
cg17993900	I	8	55380008	R	55379994	55379994	rs114759680	SNP	T	G	0.0794728	0.0694	0.0419	0.1566	0.0408	0.0562
cg16622863	I	3	169387280	F	169387293	169387293	rs58846030	SNP	T	C	0.0864617	0.001	0.0542	0.2095	0.0636	0.0548
cg07236445	I	8	120868172	R	120868138	120868138	rs113408398	INDEL	T	TC	0.183506	0.0357	0.2751	0.3056	0.1243	0.1225
cg18919024	I	6	31239133	F	31239151	31239151	rs67420880	SNP	A	C;G	0.598243;0.147963	0.753;0.0556	0.6483;0.0982	0.4811;0.2421	0.5457;0.1382	0.6023;0.1873
cg18919024	I	6	31239133	F	31239157	31239157	rs28367580	SNP	C	G	0.0533147	0	0.0276	0.1097	0.0507	0.0634
cg18919024	I	6	31239133	F	31239170	31239170	rs9281300	INDEL	C	CA	0.622604	0.5397	0.6462	0.6815	0.5805	0.6585
cg18919024	I	6	31239133	F	31239172	31239172	rs72558143	SNP	C	T	0.250399	0.3065	0.1738	0.2821	0.1948	0.2968
cg03443590	I	17	78809852	F	78809868	78809868	rs2138118	SNP	A	C	0.367212	0.4196	0.4857	0.0703	0.5169	0.4726
cg03443590	I	17	78809852	F	78809880	78809880	rs2138117	SNP	A	G	0.427915	0.4236	0.5736	0.1225	0.6143	0.5403
cg03443590	I	17	78809852	F	78809884	78809884	rs2138116	SNP	C	T	0.427117	0.4206	0.5726	0.1248	0.6113	0.5403
cg23063311	I	10	5652801	R	5652754	5652754	rs4237358	SNP	C	A	0.911741	0.9643	0.8149	0.9312	0.9095	0.938
cg18113259	I	20	5986702	F	5986749	5986749	rs2257015	SNP	T	C	0.989617	0.999	0.9703	0.9992	0.9851	0.9914
cg19708238	I	15	90437601	F	90437638	90437638	rs3825866	SNP	A	T	0.504193	0.621	0.316	0.556	0.4722	0.5476
cg25664317	I	7	23509289	F	23509295	23509295	rs118003225	SNP	C	G	0.0678914	0.0337	0.0327	0.0764	0.1083	0.0922
cg13741781	I	14	106408885	R	106408841	106408841	rs12587941	SNP	G	A	0.283746	0.4345	0.2311	0.1551	0.2873	0.379
cg11409796	I	1	173446294	F	173446338	173446338	rs529823220	INDEL	A	AGCCCC	0.340056	0.376	0.4315	0.1762	0.3419	0.4683
cg08841544	I	2	9533755	F	9533774	9533774	rs6728908	SNP	G	A	0.0864617	0	0.0061	0.3071	0.003	0.0259
cg00025439	I	16	87856450	R	87856424	87856424	rs4384608	SNP	C	T	0.796725	0.9891	0.8313	0.8328	0.5547	0.7507
cg02228420	I	10	840201	F	840218	840218	rs61831438	SNP	A	G	0.989417	1	1	0.9652	0.994	0.9986
cg02228420	I	10	840201	F	840244	840244	rs61831439	SNP	A	G	0.345847	0.3681	0.4888	0.171	0.4354	0.3156
cg02228420	I	10	840201	F	840250	840250	rs12359403	SNP	A	G	0.990815	1	1	0.966	1	0.9986
cg11857025	I	1	109633344	F	109633377	109633377	rs528661	SNP	C	G	0.0790735	0	0.0133	0.2027	0.0934	0.0303
cg04244535	I	14	23236155	R	23236142	23236142	rs45616941	SNP	G	A	0.0874601	0.0218	0.0613	0.2247	0.0239	0.0504
cg03834411	I	16	87682036	R	87682000	87682000	rs733717	SNP	C	T	0.0607029	0.13	0.0542	0.003	0.0199	0.1383
cg04162316	I	17	78786355	F	78786389	78786389	rs2672903	SNP	T	A;G	0.000399361;0.978035	0;1	0.001;0.9867	8e-04;0.9962	0;0.9364	0;0.9597
cg10491262	I	20	62127656	R	62127618	62127618	rs1555338	SNP	C	T	0.133387	0.004	0.1258	0.0204	0.3628	0.2147
cg14592989	I	9	44868911	R	44868875	44868875	rs11263332	SNP	G	T	0.0810703	0.002	0.0429	0.0166	0.2296	0.1571
cg08260052	I	16	3304449	F	3304463	3304463	rs224222	SNP	C	T	0.135982	0.0308	0.0992	0.0363	0.2783	0.3242
cg10144604	I	20	57465599	R	57465571	57465571	rs6123837	SNP	G	A	0.410144	0.6984	0.6288	0.028	0.3618	0.4813
cg20002504	I	2	241497554	F	241497591	241497591	rs13005068	SNP	C	A	0.247005	0.6607	0.2597	0.0197	0.164	0.1816
cg17168535	I	8	21777572	F	21777595	21777595	rs4379446	SNP	C	G	0.54373	0.4921	0.4519	0.6997	0.5954	0.3761
cg03247049	I	19	41724898	R	41724885	41724885	rs28364580	SNP	G	A	0.279752	0.2083	0.2771	0.3956	0.2555	0.2017
cg11363972	I	11	2465249	R	2465233	2465233	rs7945327	SNP	A	C	0.234425	0.119	0.1626	0.444	0.0984	0.3012
cg06490968	I	16	15974524	R	15974509	15974509	rs12597187	SNP	A	G	0.091254	0.2034	0.0409	0.0787	0.0457	0.0893
cg06490968	I	16	15974524	R	15974514	15974514	rs74009494	SNP	C	T	0.091254	0.2034	0.0409	0.0787	0.0457	0.0893
cg13948696	I	2	39856136	R	39856115	39856115	rs13007944	SNP	T	G	0.429313	0.38	0.4867	0.5061	0.3837	0.3401
cg04205715	I	1	35259937	F	35259946	35259946	rs1764389	SNP	G	A	0.236022	0.1349	0.0808	0.4796	0.2197	0.1614
cg04205715	I	1	35259937	F	35259961	35259961	rs1764390	SNP	A	G	0.621406	0.4841	0.499	0.8533	0.6481	0.513
cg17117981	I	8	144410972	R	144410944	144410944	rs35643226	SNP	A	C	0.452276	0.6548	0.6472	0.0461	0.4682	0.634
cg25825488	I	10	15761876	R	15761833	15761833	rs11575599	INDEL	A	AG	0.151957	0.1369	0.1912	0.1059	0.1759	0.1715
cg14432460	I	9	111696404	R	111696389	111696389	rs2275641	SNP	G	C	0.352037	0.4097	0.2597	0.2943	0.3559	0.5029
cg15015639	I	2	220282977	R	220282955	220282955	rs2070927	SNP	C	T	0.539936	0.8224	0.7321	0.0613	0.6421	0.6225
cg27248492	I	3	197362207	R	197362179	197362179	rs11915811	SNP	T	C	0.260583	0.1677	0.2198	0.4138	0.1918	0.2608
cg12952179	I	4	111866981	R	111866968	111866968	rs28708622	SNP	C	T	0.0543131	0	0	0.1914	0.002	0.0245
cg03080478	I	19	1013774	F	1013810	1013810	rs72973504	SNP	T	C	0.140974	0.0913	0.1483	0.112	0.2068	0.1628
cg23924603	I	19	38826365	R	38826323	38826323	rs76495287	SNP	C	T	0.0569089	0.1548	0.0143	0.028	0.0119	0.0951
cg20264068	I	1	207842927	R	207842900	207842900	rs4844388	SNP	G	A	0.251198	0.2738	0.3395	0.0446	0.2753	0.4524
cg11070489	I	10	2125396	R	2125362	2125362	rs3765561	SNP	C	T	0.0670927	0.0724	0.1493	0.0061	0.0795	0.0418
cg20646950	I	19	708709	F	708728	708728	rs116493636	SNP	G	A	0.0836661	0	0.045	0.149	0.1272	0.072
cg01682917	I	13	114865944	F	114865980	114865980	rs9562114	SNP	G	A	0.0840655	0.1577	0.1084	0.0908	0.0139	0.0317
cg19497939	I	13	98829666	R	98829618	98829618	rs626950	SNP	A	G	0.749002	0.9286	0.8967	0.3215	0.9264	0.8372
cg19497939	I	13	98829666	R	98829629	98829629	rs515170	SNP	G	A	0.748802	0.9286	0.8967	0.3207	0.9264	0.8372
cg14849071	I	1	226070470	R	226070429	226070429	rs28384449	SNP	G	A	0.144968	0.2401	0.0869	0.2148	0.0507	0.0922
cg24083324	I	1	214162604	R	214162573	214162573	rs340838	SNP	A	T	0.476038	0.6071	0.6002	0.2179	0.5278	0.5274
cg06854666	I	4	41363229	F	41363232	41363232	rs60137031	SNP	T	C	0.0852636	0.0873	0.0276	0.1823	0.0457	0.036
cg13455623	I	4	3480656	R	3480627	3480627	rs2699432	SNP	C	G	0.557508	0.3869	0.4888	0.8601	0.3946	0.562
cg08041208	I	5	77656124	R	77656078	77656078	rs4318759	SNP	A	G	0.897963	0.6954	0.9059	0.9554	0.9742	0.9611
cg08041208	I	5	77656124	R	77656112	77656112	rs4530741	SNP	A	C	0.325879	0.5347	0.409	0.2443	0.2575	0.1599
cg04072301	I	16	88975960	R	88975954	88975954	rs7404039	SNP	A	G	0.369609	0.2877	0.3722	0.4592	0.3449	0.3501
cg24585418	I	5	179059426	F	179059431	179059431	rs62392796	SNP	C	T	0.182109	0.1706	0.1585	0.0333	0.3738	0.2378
cg12457210	I	8	146228404	R	146228390	146228390	rs2294042	SNP	C	T	0.349441	0.3175	0.1472	0.7133	0.1004	0.3487
cg16294570	I	8	16858909	R	16858865	16858865	rs2410535	SNP	G	A	0.392772	0.5298	0.5	0.1369	0.4503	0.4467
cg16294570	I	8	16858909	R	16858868	16858868	rs542236215;rs17514929	SNP;INDEL	A	AT;G	0.00439297;0.329073	0;0.4603	0.0133;0.2147	0;0.4841	0.004;0.1213	0.0072;0.3055
cg16294570	I	8	16858909	R	16858884	16858884	rs4532634	SNP	A	C;T	0.555112;0.329473	0.5397;0.4593	0.6227;0.2157	0.4539;0.4841	0.6382;0.1213	0.5548;0.3084
cg01401534	I	6	4079342	R	4079334	4079334	rs7756630	SNP	T	G	0.492612	0.3532	0.319	0.882	0.3499	0.4049
cg18177533	I	4	55991824	R	55991779	55991779	rs6824124	SNP	T	A	0.993011	1	1	0.9743	1	0.9986
cg07806248	I	5	177422782	F	177422823	177422823	rs4072924	SNP	C	T	0.506589	0.4415	0.4571	0.5825	0.5278	0.4957
cg16218377	I	11	34073324	F	34073360	34073360	rs7950888	SNP	A	G	0.991813	1	1	0.969	1	1
cg13562911	I	6	11044106	R	11044068	11044068	rs9468308	SNP	T	G	0.40615	0.2758	0.274	0.7474	0.2584	0.3458
cg13562911	I	6	11044106	R	11044080	11044080	rs9468309	SNP	G	A	0.305112	0.629	0.3978	0.056	0.1849	0.353
cg13562911	I	6	11044106	R	11044089	11044089	rs56074859	SNP	C	T	0.247204	0.4504	0.3681	0.0219	0.174	0.317
cg06575763	I	20	25604643	F	25604655	25604655	rs8120065	SNP	A	C	0.189696	0.0734	0.0481	0.5371	0.0557	0.0908
cg13824974	I	17	46048127	F	46048157	46048157	rs2525084	SNP	A	G	0.690895	0.7847	0.682	0.6036	0.7406	0.6614
cg13824974	I	17	46048127	F	46048165	46048165	rs2597168	SNP	T	C	0.648363	0.7857	0.682	0.447	0.7396	0.6527
cg13824974	I	17	46048127	F	46048168	46048168	rs2255697	SNP	C	T	0.648363	0.7857	0.682	0.447	0.7396	0.6527
cg15028904	I	5	140700449	F	140700489	140700489	rs10875595	SNP	T	G	0.11242	0.0605	0.1166	0.09	0.1839	0.121
cg21656672	I	7	2272667	F	2272683	2272683	rs62442503	SNP	C	A	0.13119	0.0655	0.1881	0.0174	0.2316	0.2176
cg02211160	I	6	31761076	R	31761063	31761063	rs9469054	SNP	G	A	0.0595048	0.123	0.0532	0.0477	0.0239	0.0504
cg16923710	I	4	52705109	R	52705089	52705089	rs2089181	SNP	C	A	0.52476	0.6339	0.5031	0.7859	0.2505	0.2968
cg08731817	I	6	158443177	R	158443152	158443152	rs12206632	SNP	G	C	0.138578	0.1389	0.2403	0.1407	0.0825	0.072
cg17650028	I	5	1201713	F	1201758	1201758	rs67330201	SNP	C	T	0.0638978	0	0	0.2247	0	0.0331
cg13130656	I	14	104150387	R	104150352	104150352	rs35140615	SNP	G	A	0.298323	0.4732	0.3865	0.1626	0.2167	0.2968
cg13130656	I	14	104150387	R	104150360	104150360	rs7494546	SNP	C	T	0.298522	0.4732	0.3865	0.1634	0.2167	0.2968
cg08193365	I	17	42277699	R	42277679	42277679	rs7218301	SNP	T	C	0.0990415	0.0595	0.0266	0.2511	0.0278	0.072
cg00579921	I	6	32489991	R	32489955	32489955	rs36153736	SNP	T	G	0.0744808	0.0685	0.0532	0.0234	0.1272	0.134
cg00579921	I	6	32489991	R	32489963	32489963	rs201218424	SNP	C	A	0.0734824	0.0655	0.0521	0.0227	0.1262	0.1354
cg00579921	I	6	32489991	R	32489969	32489969	rs114810729	SNP	A	C	0.11262	0.0764	0.1176	0.1589	0.0964	0.0937
cg00579921	I	6	32489991	R	32489973	32489973	rs184659090	SNP	G	A	0.260783	0.246	0.1595	0.3676	0.2445	0.245
cg00579921	I	6	32489991	R	32489980	32489980	rs112326475	SNP	G	C	0.538339	0.3869	0.4468	0.6483	0.5944	0.5965
cg00579921	I	6	32489991	R	32489981	32489981	rs36165851	SNP	G	A	0.442692	0.377	0.3262	0.5439	0.4712	0.4683
cg21922468	I	19	42417238	F	42417264	42417264	rs60841401	SNP	T	C	0.464457	0.5268	0.3712	0.8245	0.1998	0.2032
cg23663824	I	4	187112650	F	187112682	187112682	rs7662717	SNP	A	C	0.86222	0.7946	0.8599	0.8964	0.8897	0.8588
cg00152577	I	1	218098486	F	218098520	218098520	rs12730047	SNP	G	C	0.560503	0.4038	0.5256	0.5325	0.6909	0.7017
cg00152577	I	1	218098486	F	218098527	218098527	rs7550062	SNP	T	C	0.626198	0.4861	0.5348	0.6967	0.6958	0.7233
cg00337053	I	3	49507545	R	49507512	49507512	rs4855840	SNP	T	G	0.965855	1	1	0.8775	0.999	0.9885
cg12631735	I	15	93616424	F	93616447	93616447	rs148912324	SNP	G	A	0.128794	0.0585	0.1708	0.1861	0.1123	0.0865
cg20460514	I	2	11917490	F	11917519	11917519	rs1469952	SNP	G	A	0.394369	0.1935	0.3333	0.5129	0.5258	0.3559
cg23088022	I	6	151773533	R	151773504	151773504	rs13201167	SNP	T	C	0.63139	0.7669	0.502	0.8805	0.4085	0.4654
cg16187659	I	11	308167	F	308178	308178	rs1058873	SNP	T	C	0.473642	0.6935	0.5573	0.4418	0.2664	0.3977
cg16187659	I	11	308167	F	308180	308180	rs10398	SNP	A	G	0.396366	0.626	0.409	0.3843	0.1928	0.3631
cg11795854	I	5	72598965	R	72598941	72598941	rs73762051	SNP	A	T	0.195887	0.3859	0.182	0.1543	0.0885	0.1744
cg18062684	I	11	63606263	F	63606309	63606309	rs61886103	SNP	G	T	0.112819	0.0069	0.2658	0.1392	0.0606	0.0764
cg02061626	I	2	233274167	R	233274145	233274145	rs2090543	SNP	G	C	0.76897	0.8988	0.774	0.5998	0.8509	0.7767
cg15363314	I	11	1283970	R	1283961	1283973	rs150476350	INDEL	TTCCTGTCCCGCC	T	0.375399	0.6032	0.3139	0.3283	0.2873	0.3487
cg03525847	I	6	113852490	R	113852444	113852444	rs2448925	SNP	T	C	0.78155	0.7371	0.6861	0.8699	0.7555	0.8501
cg18275445	I	14	74254023	F	74254050	74254050	rs150015137	SNP	C	T	0.0607029	0	0.0041	0.1974	0.0139	0.036
cg06765586	I	1	110939011	R	110938971	110938971	rs7530151	SNP	G	A	0.361821	0.2728	0.4366	0.3003	0.4473	0.379
cg00859739	I	20	60697463	R	60697445	60697455	rs142458604	INDEL	GGGCGGTGCGT	G	0.884784	0.997	0.9499	0.6301	0.992	0.9597
cg10680836	I	6	30029120	R	30029109	30029109	rs7770557	SNP	C	G	0.166733	0.1528	0.1391	0.2943	0.0805	0.1081
cg14509133	I	22	46983780	R	46983745	46983745	rs5767276	SNP	C	T	0.296925	0.5813	0.4898	0.0234	0.165	0.3242
cg02169333	I	16	57023494	R	57023450	57023450	rs80327887	SNP	G	T	0.0623003	0.0992	0.136	0.0023	0.0586	0.0245
cg09003973	I	2	102972529	R	102972499	102972515	rs137953693	INDEL	GGAGCGCCCCAGACTGA	G	0.0788738	0.0308	0.1115	0.0461	0.1332	0.0865
cg24452069	I	19	4867631	F	4867650	4867650	rs262560	SNP	T	G	0.896965	0.9355	0.8609	0.8646	0.9215	0.9179
cg16548201	I	14	94419708	R	94419665	94419665	rs68087715	SNP	G	T	0.291534	0.1181	0.2423	0.5991	0.1889	0.1758
cg23854747	I	20	62612705	R	62612675	62612675	rs45566234	SNP	G	A	0.0948482	0.0446	0.2689	0.0038	0.0984	0.0908
cg12850379	I	8	54935605	R	54935595	54935595	rs113679713	SNP	T	A	0.135783	0.004	0.0051	0.4614	0.0229	0.0548
cg25540845	I	19	1104476	R	1104438	1104438	rs2074450	SNP	G	C	0.0914537	0.2341	0.1452	0.0038	0.0487	0.0375
cg19597111	I	9	93779678	F	93779695	93779695	rs76876676	INDEL	G	GT	0.0577077	0.1181	0.1145	0.0091	0.001	0.0648
cg22678674	I	20	16552305	F	16552335	16552335	rs35834087	SNP	C	T	0.142971	0.1409	0.1483	0.146	0.1243	0.1599
cg22678674	I	20	16552305	F	16552336	16552336	rs4813227	SNP	A	G	0.703075	0.7411	0.593	0.9024	0.5726	0.6124
cg06856563	I	7	75623987	F	75624023	75624023	rs10227404	SNP	A	G	0.979034	1	1	0.9221	1	0.9971
cg22407458	I	6	35109121	R	35109095	35109095	rs78614904	SNP	A	G	0.160144	0.119	0.0603	0.2829	0.1521	0.1383
cg10454246	I	4	41883890	F	41883911	41883911	rs7679212	SNP	C	A	0.215056	0.0208	0.1186	0.556	0.1302	0.1066
cg14949292	I	17	78079608	F	78079643	78079643	rs1800301	SNP	C	T	0.10603	0.002	0.1472	0.0582	0.2276	0.1138
cg13516551	I	8	26241537	R	26241525	26241525	rs3808582	SNP	C	G	0.111821	0.249	0.0961	0.0832	0.0348	0.1009
cg06212175	I	16	7137026	R	7136994	7136994	rs75526861	SNP	G	A	0.114217	0.2212	0.1738	0.0219	0.0666	0.1196
cg13726345	I	10	129948126	F	129948145	129948145	rs2892272	SNP	C	A	0.186302	0.253	0.1339	0.1112	0.166	0.3357
cg06907056	I	16	85532985	R	85532948	85532948	rs9934305	SNP	A	G	0.728834	0.7202	0.6524	0.9297	0.6213	0.6225
cg08804580	I	4	7940709	F	7940741	7940741	rs7669433	SNP	C	A	0.320887	0.1081	0.3016	0.4871	0.2883	0.3876
cg05072819	I	3	20081367	R	20081348	20081348	rs115257396	SNP	C	T	0.067492	0.001	0.0552	0.0182	0.1849	0.1052
cg24104528	I	1	155658303	F	155658341	155658341	rs678157	SNP	T	C	0.46845	0.6835	0.3108	0.6664	0.2435	0.3271
cg01356463	I	12	112280204	F	112280231	112280231	rs4767067	SNP	C	T	0.166134	0.5754	0.0818	0.0545	0.002	0.1412
cg27360593	I	6	65099958	F	65100006	65100006	rs4481411	SNP	C	G;T	0.707268;0.000599042	0.5397;0	0.728;0	0.8169;0	0.7167;0.003	0.6988;0
cg27181169	I	16	57220014	F	57220016	57220016	rs7186799	SNP	A	C	0.353035	0.3849	0.1881	0.3253	0.4642	0.4308
cg24635771	I	13	41768676	F	41768690	41768690	rs9525462	SNP	G	C	0.502596	0.3492	0.6708	0.0779	0.835	0.8156
cg22083325	I	17	66194721	R	66194683	66194683	rs1541444	SNP	T	G	0.27516	0.2986	0.3364	0.3517	0.161	0.1744
cg22083325	I	17	66194721	R	66194688	66194688	rs113667820	SNP	G	A	0.0579073	0.0556	0.1186	0.0378	0.0477	0.0288
cg17617250	I	2	102314138	F	102314178	102314178	rs200434935	INDEL	A	ACT	0.784744	0.8016	0.7331	0.9107	0.7107	0.7003
cg07533159	I	6	126307930	F	126307962	126307962	rs6569448	SNP	A	G	0.777556	0.9563	0.7331	0.7761	0.6412	0.781
cg03737209	I	16	15931580	F	15931611	15931611	rs8048670	SNP	C	T	0.384385	0.4702	0.3517	0.4758	0.2704	0.2968
cg16880688	I	17	4560136	F	4560141	4560141	rs56170457	SNP	G	T	0.136981	0.003	0.0603	0.202	0.2465	0.1571
cg08419873	I	13	27296010	R	27295965	27295965	rs35546739	SNP	A	T	0.0722843	0.0129	0.0286	0.1225	0.1054	0.0764
cg16648426	I	15	22646924	F	22646944	22646944	rs62008213	SNP	T	G	0.955671	1	0.9898	0.9198	0.9354	0.9409
cg17629929	I	5	1875548	F	1875577	1875577	rs150442946	INDEL	C	CA	0.146765	0.3016	0.2035	0.0499	0.1193	0.0663
cg12878615	I	12	121792163	R	121792142	121792142	rs112607932	SNP	C	T	0.057508	0.0208	0.0511	0.1225	0.0378	0.0245
cg08043842	I	21	40033629	F	40033661	40033661	rs764482	SNP	C	G	0.428714	0.245	0.3517	0.6067	0.5189	0.3343
cg06809055	I	7	129142284	F	129142295	129142295	rs1261979	SNP	T	G	0.851238	0.9712	0.8252	0.6974	0.8986	0.938
cg21637561	I	17	37074902	F	37074932	37074932	rs3744075	SNP	C	T	0.0589058	0.0883	0.0716	0.0091	0.0686	0.0793
cg11563915	I	20	42295527	F	42295555	42295555	rs16988229	SNP	C	G	0.0505192	0.0198	0.0583	0.1241	0.002	0.0144
cg27373015	I	11	1645960	R	1645917	1645917	rs10837858	SNP	G	A	0.0521166	0.0119	0.1115	0.0227	0.0785	0.0447
cg04086445	I	6	33290840	F	33290872	33290872	rs3106194	SNP	G	A	0.219848	0.2579	0.2935	0.0182	0.2913	0.3415
cg03175030	I	11	2018143	F	2018168	2018168	rs2067051	SNP	C	T	0.286342	0.3036	0.2658	0.0567	0.508	0.4063
cg08748615	I	1	39957298	R	39957268	39957268	rs1907066	SNP	G	A	0.0900559	0.3075	0.0399	0.0136	0.0268	0.0821
cg17140133	I	1	164185432	R	164185416	164185416	rs35068011	SNP	C	A	0.45028	0.7054	0.499	0.3767	0.3002	0.3689
cg04621069	I	1	21544521	R	21544502	21544502	rs3026914	SNP	C	T	0.0640974	0	0	0.2292	0.002	0.0231
cg22865720	I	1	1981816	F	1981836	1981836	rs56380654	SNP	C	T	0.717252	0.6498	0.729	0.6997	0.7922	0.7233
cg15864181	I	20	61427071	F	61427085	61427085	rs6011380	SNP	A	C	0.547524	0.4246	0.4632	0.8222	0.4493	0.464
cg10408113	I	4	174895229	F	174895278	174895278	rs4515141	SNP	T	G	0.73123	0.9028	0.7699	0.5053	0.8111	0.7421
cg10752315	I	3	150238463	F	150238504	150238504	rs13081536	SNP	T	C	0.640575	0.5764	0.7853	0.5976	0.6262	0.6326
cg24134504	I	18	76639479	R	76639465	76639465	rs139524135	SNP	T	C	0.310503	0.37	0.4294	0.1611	0.3131	0.3372
cg24134504	I	18	76639479	R	76639466	76639466	rs374541179	SNP	A	G	0.310503	0.37	0.4294	0.1611	0.3131	0.3372
cg08163163	I	1	16415115	R	16415069	16415069	rs4661352	SNP	T	C	0.157947	0.0208	0.1074	0.3064	0.171	0.1268
cg25362120	I	6	163661202	R	163661173	163661173	rs13211538	SNP	C	T	0.183107	0.2371	0.3149	0.0764	0.167	0.1455
cg13863764	I	1	11561908	F	11561937	11561937	rs12144924	SNP	C	T	0.182308	0.0476	0.2229	0.4047	0.0586	0.0764
cg25146017	I	6	110679400	F	110679413	110679413	rs62435951	SNP	A	G	0.524561	0.4712	0.5583	0.4667	0.6252	0.5187
cg11400401	I	6	28762552	F	28762581	28762581	rs56030816	SNP	A	G	0.0638978	0.0298	0.1012	0.0847	0.0437	0.0504
cg09014019	I	9	21335425	R	21335404	21335404	rs7863385	SNP	A	C	0.0513179	0	0.0061	0.1422	0.0417	0.0303
cg19381766	I	7	5597647	F	5597677	5597677	rs852531	SNP	G	A	0.381989	0.2361	0.4366	0.5408	0.332	0.2867
cg00039044	I	4	83351858	R	83351821	83351821	rs8732	SNP	A	G	0.114417	0.0843	0.0562	0.2035	0.0775	0.1239
cg00039044	I	4	83351858	R	83351845	83351845	rs1045250	SNP	G	T	0.066893	0.0843	0.0562	0.0295	0.0785	0.111
cg12262681	I	3	197517997	R	197517970	197517970	rs3828370	SNP	C	T	0.0642971	0.0456	0.0399	0.1293	0.0149	0.0735
cg06387496	I	7	2775674	F	2775718	2775718	rs33932857	SNP	G	A	0.256589	0.1369	0.2955	0.2277	0.3072	0.3573
cg14644886	I	5	19804255	F	19804267	19804267	rs62355774	SNP	C	T	0.0607029	0.001	0.0389	0.1067	0.0865	0.0533
cg12384639	I	17	618140	R	618100	618100	rs2955626	SNP	C	G	0.667532	0.876	0.4519	0.8457	0.4881	0.5893
cg03354508	I	6	147769498	F	147769539	147769539	rs670150	SNP	T	G	0.165735	0.0298	0.1258	0.3752	0.0934	0.1254
cg13692836	I	1	869368	R	869323	869323	rs13303207	SNP	T	C	0.969848	0.998	0.998	0.8926	1	0.9928
cg00419040	I	1	236445386	R	236445375	236445375	rs112020113	SNP	G	A	0.128994	0.0952	0.1595	0.1029	0.1123	0.2089
cg19316303	I	1	119683045	F	119683063	119683063	rs3934789	SNP	G	A	0.25	0.0556	0.271	0.416	0.2753	0.1499
cg16423812	I	3	4345048	R	4345033	4345033	rs172705	SNP	G	A	0.284145	0.1736	0.3978	0.5537	0.0537	0.1052
cg02192431	I	20	42839571	F	42839620	42839620	rs4142441	SNP	A	G	0.16234	0.121	0.2771	0.152	0.1451	0.1052
cg04824818	I	14	51362208	F	51362225	51362225	rs28787360	SNP	C	T	0.189297	0.2212	0.2556	0.0454	0.1789	0.3386
cg13498216	I	2	10184305	R	10184283	10184283	rs139638572	INDEL	A	ACG	0.645367	0.8264	0.6984	0.4985	0.5666	0.7017
cg13498216	I	2	10184305	R	10184287	10184287	rs62127532	SNP	T	C	0.65635	0.8264	0.7035	0.5234	0.5755	0.7133
cg13498216	I	2	10184305	R	10184288	10184288	rs62127533	SNP	T	C	0.65635	0.8264	0.7035	0.5234	0.5755	0.7133
cg05541867	I	2	242149056	R	242149010	242149010	rs57677160	SNP	C	T	0.123003	0.0159	0.1033	0.0998	0.2565	0.1571
cg04793096	I	8	23077202	R	23077163	23077163	rs7814465	SNP	C	G	0.341853	0.6677	0.317	0.2126	0.2565	0.2738
cg18807843	I	3	53857876	F	53857917	53857917	rs9001	SNP	T	G	0.24381	0.3651	0.1339	0.3238	0.1004	0.2781
cg18465199	I	6	37506304	R	37506284	37506284	rs72855462	SNP	C	A	0.0736821	0.0952	0.0757	0.0348	0.1064	0.0663
cg26533925	I	2	10384276	R	10384245	10384245	rs59710729	SNP	G	A	0.134185	0.119	0.0583	0.2337	0.1262	0.085
cg18030084	I	12	68294155	R	68294118	68294118	rs113135444	SNP	A	C	0.0664936	0.1577	0.0562	0.0038	0.0209	0.134
cg13717736	I	11	1673687	F	1673716	1673716	rs11038260	SNP	C	G	0.115815	0.0992	0.0746	0.0756	0.164	0.2046
cg27643919	I	7	38217582	F	38217586	38217586	rs73693875	SNP	C	A	0.0678914	0	0.001	0.2458	0	0.0202
cg27643919	I	7	38217582	F	38217602	38217602	rs6973458	SNP	C	T	0.820288	0.8383	0.729	0.8888	0.8012	0.8199
cg22176566	I	1	43424700	F	43424711	43424712	rs28365848	INDEL	CT	C	0.232029	0.2401	0.1779	0.2595	0.2117	0.2738
cg07509323	I	14	72703562	R	72703555	72703555	rs2283406	SNP	G	A	0.430711	0.3849	0.4376	0.3896	0.4881	0.4827
cg12232731	I	22	46451518	F	46451537	46451537	rs7410432	SNP	G	A	0.0690895	0.1339	0.0552	0.0091	0.0944	0.072
cg13748552	I	7	150929513	R	150929476	150929476	rs2792434	SNP	T	G	0.45008	0.7202	0.362	0.3101	0.4642	0.428
cg01230067	I	6	31239063	R	31239049	31239049	rs1065406	SNP	G	T	0.0539137	0.0377	0.1022	0.0439	0.0398	0.049
cg01230067	I	6	31239063	R	31239050	31239050	rs713032	SNP	G	A;T	0.325879;0.150559	0.2242;0.3294	0.3006;0.091	0.4115;0.0401	0.3062;0.1471	0.3746;0.1902
cg01230067	I	6	31239063	R	31239057	31239057	rs2308575	SNP	C	T	0.256789	0.1627	0.1667	0.357	0.2495	0.3401
cg01230067	I	6	31239063	R	31239060	31239060	rs2308574	SNP	A	G	0.147165	0.119	0.1738	0.2042	0.0984	0.1124
cg09818171	I	20	6103629	R	6103587	6103587	rs2281532	SNP	T	C	0.213458	0.3145	0.3262	0.0681	0.2376	0.1499
cg00854043	I	14	20136693	R	20136650	20136650	rs7155481	SNP	G	T	0.314896	0.1855	0.3037	0.3555	0.3956	0.3242
cg08662043	I	16	873495	R	873448	873448	rs494167	SNP	T	C	0.702476	0.631	0.6861	0.9607	0.4861	0.6513
cg08662043	I	16	873495	R	873494	873494	rs622028	SNP	A	C	0.251398	0.2341	0.1258	0.3843	0.2286	0.2334
cg12858864	I	15	78623765	R	78623756	78623756	rs62010361	SNP	G	A	0.103235	0.1607	0.0266	0.2042	0.0328	0.0375
cg06183872	I	12	133049993	R	133049991	133049991	rs189079112	SNP	T	C	0.545727	0.2341	0.7474	0.4107	0.8012	0.6009
cg13330559	I	17	11144043	F	11144045	11144045	rs112412705	SNP	C	T	0.39976	0.4306	0.3436	0.1664	0.5626	0.6427
cg20389709	I	2	10184303	R	10184283	10184283	rs139638572	INDEL	A	ACG	0.645367	0.8264	0.6984	0.4985	0.5666	0.7017
cg20389709	I	2	10184303	R	10184287	10184287	rs62127532	SNP	T	C	0.65635	0.8264	0.7035	0.5234	0.5755	0.7133
cg20389709	I	2	10184303	R	10184288	10184288	rs62127533	SNP	T	C	0.65635	0.8264	0.7035	0.5234	0.5755	0.7133
cg02631462	I	19	44324856	R	44324817	44324817	rs10421636	SNP	A	C	0.0660942	0.0357	0.0716	0.0182	0.1412	0.085
cg03007623	I	19	10679729	F	10679732	10679732	rs58713728	SNP	A	C	0.3748	0.6786	0.3384	0.2617	0.1769	0.487
cg03007623	I	19	10679729	F	10679733	10679733	rs58573889	SNP	A	G	0.3748	0.6786	0.3384	0.2617	0.1769	0.487
cg12337683	I	4	847411	F	847445	847445	rs34006051	SNP	C	T	0.0954473	0.1052	0.2014	0.0121	0.1143	0.0634
cg19331040	I	6	30882208	R	30882203	30882203	rs1264306	SNP	T	C	0.629792	0.8562	0.7894	0.3752	0.5775	0.6369
cg10256210	I	14	106319730	R	106319719	106319719	rs72637119	SNP	G	T	0.146965	0.376	0.091	0.1089	0.0726	0.0735
cg07548607	I	2	187713964	R	187713922	187713922	rs6726153	SNP	G	A	0.145966	0.0208	0.0992	0.3555	0.0845	0.0836
cg27424057	I	7	36315204	F	36315219	36315219	rs196581	SNP	T	C	0.691294	0.5724	0.7556	0.6694	0.7883	0.6744
cg06927220	I	8	145170964	F	145171003	145171003	rs4977193	SNP	G	C	0.900759	1	0.9703	0.6679	0.9901	0.9726
cg10864987	I	16	18813117	F	18813130	18813130	rs1532305	SNP	T	G	0.527556	0.2371	0.4796	0.7648	0.5249	0.5692
cg03663072	I	7	84964803	R	84964757	84964757	rs4560724	SNP	T	C	0.586861	0.7143	0.683	0.5628	0.4344	0.5331
cg14187409	I	7	56174376	R	56174351	56174351	rs77036114	SNP	C	G;T	0.136781;0.00219649	0.0159;0	0.0828;0.0082	0.2428;0.0023	0.1541;0	0.1614;0
cg14187409	I	7	56174376	R	56174353	56174354	rs146847249	INDEL	CG	C	0.138379	0.0159	0.091	0.2428	0.1541	0.1614
cg22690046	I	1	36863663	R	36863654	36863654	rs60673492	SNP	T	C	0.325479	0.2659	0.3241	0.4455	0.2992	0.2233
cg21523528	I	20	32077966	R	32077925	32077925	rs75667555	SNP	C	T	0.517372	0.7212	0.5481	0.4387	0.4871	0.3718
cg08021120	I	3	195498017	R	195497981	195497981	rs2688507	SNP	T	C	0.553714	0.6627	0.5164	0.5386	0.5437	0.4914
cg14772439	I	6	29911104	R	29911056	29911056	rs1071743	SNP	A	C;G	0.175319;0.219649	0.2054;0.2847	0.1728;0.1421	0.1808;0.115	0.1203;0.3091	0.2046;0.304
cg14772439	I	6	29911104	R	29911063	29911063	rs199474485	SNP	T	G	0.311901	0.3294	0.2065	0.3003	0.3688	0.3746
cg14772439	I	6	29911104	R	29911064	29911064	rs1136695	SNP	A	G	0.661142	0.6865	0.6115	0.6467	0.6292	0.768
cg14772439	I	6	29911104	R	29911069	29911069	rs1136697	SNP	A	G;T	0.0213658;0.154752	0.1062;0.2083	0;0.1656	0;0.1248	0;0.1133	0;0.1787
cg14772439	I	6	29911104	R	29911086	29911086	rs1136700	SNP	T	C	0.302716	0.3264	0.4213	0.289	0.2803	0.1599
cg14772439	I	6	29911104	R	29911092	29911092	rs1136702	SNP	G	T	0.244409	0.2887	0.1524	0.1747	0.3181	0.3357
cg12381078	I	19	5622865	F	5622905	5622905	rs11443404	INDEL	G	GC	0.489217	0.7669	0.5204	0.3517	0.3897	0.4481
cg14867388	I	1	115632253	R	115632211	115632211	rs6659415	SNP	C	T	0.364018	0.3036	0.3896	0.4887	0.2237	0.3818
cg14867388	I	1	115632253	R	115632242	115632242	rs6659426	SNP	C	G	0.983227	1	0.9571	1	0.9622	0.9942
cg17431280	I	19	47507461	R	47507434	47507434	rs1052667	SNP	C	T	0.297324	0.0992	0.3057	0.4236	0.3111	0.3127
cg14178013	I	9	112731026	F	112731043	112731043	rs62580185	SNP	C	T	0.112819	0.0466	0.093	0.2201	0.0656	0.1009
cg05221103	I	4	100142073	F	100142078	100142078	rs34713251	SNP	G	A	0.163738	0.0248	0.1329	0.0749	0.3996	0.2363
cg00406870	I	11	124981741	R	124981705	124981705	rs3802810	SNP	A	G	0.15595	0.2381	0.1115	0.0794	0.2256	0.1441
cg12066398	I	11	63381825	F	63381847	63381847	rs2030730	SNP	A	C	0.999201	1	1	0.9977	1	0.9986
cg23049142	I	5	3386533	F	3386535	3386535	rs6894069	SNP	T	C	0.392173	0.749	0.3834	0.2723	0.2634	0.3012
cg21625563	I	22	39152448	R	39152412	39152412	rs7284966	SNP	A	G	0.509585	0.4712	0.3947	0.8351	0.3688	0.3112
cg18390325	I	6	31462150	R	31462135	31462135	rs3130923	SNP	G	A	0.0646965	0.0526	0.0307	0.1029	0.0825	0.0317
cg14359061	I	22	32871233	R	32871227	32871227	rs8136485	SNP	C	T	0.166733	0.1567	0.0951	0.18	0.1928	0.219
cg14359061	I	22	32871233	R	32871230	32871230	rs11703157	SNP	G	T	0.0706869	0.002	0.0409	0.0083	0.2187	0.1167
cg09686800	I	10	60004027	R	60003993	60003993	rs7897242	SNP	A	C	1	1	1	1	1	1
cg22933807	I	19	47925425	F	47925455	47925455	rs12985789	SNP	C	T	0.611621	0.6815	0.771	0.2201	0.826	0.7205
cg02124233	I	15	45507270	R	45507269	45507269	rs12440793	SNP	G	A	0.384984	0.6081	0.3834	0.2284	0.2922	0.4957
cg14602646	I	3	151651153	R	151651118	151651118	rs12636362	SNP	C	T	0.0836661	0.0903	0.0348	0.1974	0	0.0476
cg15608781	I	13	20357211	F	20357220	20357220	rs1609606	SNP	C	T	0.794329	0.9554	0.8742	0.5386	0.8628	0.8357
cg24300033	I	2	241640149	F	241640175	241640175	rs115916986	SNP	T	A	0.119609	0.0317	0.0419	0.3722	0.002	0.0461
cg05850720	I	7	1949177	R	1949134	1949134	rs56378552	SNP	C	T	0.0527157	0.0883	0.0133	0.0961	0.008	0.0389
cg10411658	I	10	95030	F	95074	95074	rs6560828	SNP	G	A	0.436102	0.2014	0.3221	0.6195	0.498	0.4986
cg19363499	I	8	70983530	R	70983484	70983484	rs3750230	SNP	G	A	0.192891	0.3442	0.1697	0.2262	0.0736	0.1153
cg10612096	I	2	231865097	F	231865144	231865144	rs12105962	SNP	G	C	0.216653	0.1736	0.182	0.1876	0.2565	0.3256
cg01752203	I	2	15948462	F	15948493	15948493	rs34592356	INDEL	A	AC	0.358027	0.2133	0.4243	0.3911	0.3946	0.3588
cg21077049	I	7	96132850	R	96132827	96132827	rs12674052	SNP	G	A	0.142772	0.123	0.1994	0.171	0.1103	0.085
cg08555866	I	16	3345604	R	3345558	3345558	rs149918573	INDEL	G	GGCCGAGCGAGGCGATGGGAGA	0.273363	0.0327	0.1022	0.5514	0.2584	0.3559
cg21934337	I	8	132783330	R	132783305	132783305	rs57347943	SNP	A	G	0.344449	0.3909	0.2515	0.6498	0.0915	0.1931
cg26341935	I	12	50677460	F	50677506	50677506	rs10876015	SNP	T	C	0.406949	0.256	0.5378	0.5477	0.341	0.2695
cg25149140	I	6	151361295	F	151361319	151361319	rs9478922	SNP	A	C	0.672125	0.3621	0.7597	0.7617	0.7634	0.696
cg17205461	I	7	27779758	R	27779729	27779729	rs2237339	SNP	G	A	0.291334	0.5308	0.4121	0.0182	0.2565	0.3444
cg07821354	I	19	6768010	R	6767992	6767992	rs62125127	SNP	G	T	0.0932508	0.0516	0.0317	0.1974	0.0845	0.0548
cg09127406	I	1	144594107	R	144594087	144594087	rs1699851	SNP	A	G	0.723842	0.9603	0.8211	0.553	0.6044	0.7421
cg11094012	I	3	100428140	R	100428118	100428118	rs1143776	SNP	G	A	0.130791	0.0149	0.1186	0.0378	0.3549	0.1686
cg27458475	I	7	16685769	R	16685734	16685734	rs11761960	SNP	A	G	0.0559105	0	0.1207	0.0582	0.0567	0.0403
cg22621161	I	10	116654257	F	116654276	116654276	rs942143	SNP	G	T	0.39976	0.0873	0.3978	0.621	0.4215	0.4035
cg11336389	I	6	74282434	F	74282447	74282447	rs10943104	SNP	G	A	0.215256	0.3274	0.1922	0.1135	0.2187	0.2738
cg27058889	I	1	55464825	R	55464790	55464790	rs2500341	SNP	C	G	0.595048	0.3284	0.7485	0.503	0.7594	0.7032
cg15841511	I	7	66829701	F	66829729	66829729	rs35715970	SNP	C	A	0.172724	0.1052	0.226	0.1241	0.2565	0.1671
cg05885020	I	16	89939744	F	89939753	89939753	rs62056100	SNP	C	T	0.0788738	0.2837	0.0194	0.0038	0.0676	0.0245
cg15330064	I	10	96122890	R	96122857	96122857	rs7101207	SNP	G	A	0.0537141	0.0823	0.0368	0.0189	0.0855	0.0562
cg16088380	I	13	114750991	F	114751040	114751040	rs71449038	SNP	G	A	0.273363	0.3413	0.3323	0.0817	0.3529	0.3415
cg23778596	I	7	149411498	R	149411486	149411486	rs855751	SNP	G	T	0.253794	0.1696	0.3456	0.1278	0.3857	0.2954
cg23505044	I	17	9129824	R	9129787	9129787	rs186542243	SNP	T	G	0.14976	0.1548	0.182	0.0696	0.2296	0.134
cg23505044	I	17	9129824	R	9129818	9129818	rs62068242	SNP	T	C	0.708866	0.8274	0.6442	0.8253	0.4841	0.732
cg02114972	I	7	6893572	R	6893531	6893531	rs12532586	SNP	G	A	0.950879	0.998	0.9601	0.9259	0.9245	0.9553
cg02114972	I	7	6893572	R	6893547	6893547	rs12537882	SNP	C	T	0.766573	0.995	0.7301	0.7973	0.6183	0.6427
cg17678719	I	6	29910273	R	29910265	29910265	rs41545520	SNP	G	T	0.101837	0.2629	0.1595	8e-04	0.0596	0.0403
cg00081852	I	6	22180818	R	22180795	22180795	rs12661583	SNP	T	C	0.433706	0.5298	0.362	0.4486	0.3757	0.451
cg10592546	I	5	180649562	R	180649526	180649526	rs59521877	SNP	G	A	0.10603	0.0208	0.0971	0.2648	0.0378	0.0389
cg27078676	I	5	473978	R	473957	473957	rs3777225	SNP	C	A	0.470847	0.4018	0.4376	0.6868	0.3787	0.3401
cg10135640	I	2	75788273	F	75788287	75788287	rs71418777	SNP	C	T	0.385184	0.2817	0.4182	0.4576	0.3618	0.3847
cg02458904	I	11	109964033	R	109964007	109964007	rs7116424	SNP	A	G	0.727436	0.9038	0.5399	0.7443	0.6958	0.7493
cg24782146	I	19	1021307	F	1021349	1021349	rs60583377	SNP	A	T	0.14996	0.1657	0.18	0.205	0.0855	0.0735
cg00622375	I	10	29892014	R	29892003	29892003	rs2479691	SNP	C	T	0.164337	0.1815	0.1605	0.1293	0.2217	0.1282
cg13251533	I	12	132286017	R	132285983	132285983	rs61943868	SNP	G	A	0.0792732	0.001	0.0654	0.1399	0.0825	0.0922
cg13251533	I	12	132286017	R	132285988	132285988	rs11246814	SNP	C	T	0.223243	0.5337	0.2096	0.0681	0.1342	0.2161
cg24524522	I	4	185662426	R	185662390	185662390	rs7684161	SNP	T	C	0.0543131	0	0	0.1959	0	0.0187
cg26619931	I	17	58677224	F	58677258	58677258	rs9901817	SNP	G	C	0.155551	0.0794	0.0194	0.4856	0.005	0.0476
cg08696261	I	16	88923519	R	88923477	88923477	rs114211454	SNP	T	C	0.063099	0.0198	0.0092	0.1815	0.0268	0.0288
cg17640201	I	16	30407289	R	30407269	30407269	rs13333093	SNP	C	A	0.658946	0.9127	0.7239	0.3994	0.6392	0.7219
cg13661350	I	12	11461798	F	11461802	11461802	rs12829245	SNP	G	A	0.0752796	0.002	0.0521	0.0113	0.1839	0.1787
cg13661350	I	12	11461798	F	11461836	11461836	rs6488386	SNP	T	C	0.89976	0.9296	0.8548	0.8865	0.9205	0.915
cg20703579	I	5	177547300	F	177547336	177547336	rs3812082	SNP	G	A	0.147963	0.1389	0.2321	0.0121	0.2058	0.2176
cg10409131	I	4	25915609	F	25915648	25915648	rs2305669	SNP	G	A	0.474441	0.4187	0.409	0.4705	0.506	0.6095
cg06859833	I	3	166560659	R	166560642	166560642	rs35379045	SNP	G	C	0.21905	0.0308	0.3599	0.0303	0.4573	0.3084
cg22341256	I	1	18958367	R	18958346	18958347	rs35014403	INDEL	AC	A	0.0924521	0.1409	0.0624	0.0734	0.0795	0.1196
cg01742905	I	11	88071023	F	88071072	88071072	rs12573983	SNP	A	G	0.0950479	0.1548	0.0695	0.0991	0.0517	0.0994
cg20003138	I	12	101673791	F	101673837	101673837	rs111631473	SNP	A	G	0.0632987	0	0.001	0.2209	0.008	0.0231
cg18726518	I	12	132924516	R	132924491	132924491	rs28620156	SNP	A	G;T	0.448882;0.0307508	0.5724;0.0744	0.3528;0.0194	0.4962;0.0439	0.3887;0	0.402;0.0029
cg08701843	I	16	84328855	R	84328826	84328826	rs429725	SNP	A	G	0.920327	1	1	0.7073	0.998	0.9856
cg24559642	I	8	23540408	F	23540417	23540417	rs11781886	SNP	C	T	0.685903	0.7143	0.6564	0.6717	0.7028	0.6888
cg12892303	I	17	42733592	R	42733590	42733590	rs11654285	SNP	G	T	0.154952	0.0784	0.273	0.1369	0.1421	0.1527
cg18492257	I	8	2548901	F	2548916	2548916	rs13439672	SNP	G	A	0.399361	0.1687	0.272	0.7254	0.3897	0.3069
cg26701563	I	17	80099341	F	80099355	80099355	rs7501527	SNP	A	C	0.611422	0.8631	0.5419	0.5552	0.4841	0.6354
cg16252110	I	5	2866877	F	2866892	2866892	rs10044519	SNP	A	G	0.60623	0.6329	0.6237	0.6982	0.4652	0.572
cg16098957	I	4	159011152	R	159011105	159011105	rs145275050	SNP	G	A	0.121805	0.0327	0.1493	0.2708	0.0368	0.0519
cg25628740	I	1	11866499	R	11866451	11866451	rs3737965	SNP	G	A	0.0646965	0.122	0.1053	0.025	0.0338	0.0447
cg17082366	I	4	110524473	F	110524484	110524484	rs112541720	SNP	C	T	0.135982	0.1419	0.2372	0.0242	0.16	0.1628
cg14038618	I	9	114938750	F	114938777	114938777	rs201036201	SNP	T	C	0.0784744	0.1062	0.093	0.1331	0.0089	0.0144
cg14038618	I	9	114938750	F	114938781	114938789	rs201745259	INDEL	CAGATAGAT	C	0.688698	0.5605	0.6973	0.8835	0.6074	0.6095
cg12905865	I	1	6545814	F	6545829	6545829	rs145141925	SNP	G	C	0.0706869	0.004	0.0706	0.146	0.0567	0.0447
cg12905865	I	1	6545814	F	6545839	6545839	rs6693457	SNP	C	T	0.290735	0.256	0.2434	0.5575	0.1193	0.1484
cg21949858	I	11	7110145	F	7110153	7110153	rs7108672	SNP	T	C	0.264976	0.1607	0.2198	0.4107	0.2674	0.1988
cg06268327	I	11	63885740	F	63885769	63885769	rs688241	SNP	C	T	0.0752796	0.0456	0.1401	0.0318	0.0616	0.1297
cg21741284	I	11	2908036	F	2908079	2908079	rs34738237	INDEL	G	GCA	0.260583	0.1339	0.3599	0.264	0.3201	0.2118
cg11748880	I	15	49438392	F	49438415	49438415	rs12914876	SNP	C	T	0.0744808	0.003	0.0501	0.0401	0.1928	0.1066
cg09674093	I	2	23646462	R	23646426	23646426	rs920272	SNP	T	C	0.546126	0.4335	0.4652	0.8457	0.4046	0.4582
cg24743200	I	10	1451381	F	1451398	1451398	rs2820670	SNP	C	T	0.0670927	0	0	0.2466	0	0.0144
cg24917579	I	17	290506	F	290529	290529	rs73288771	SNP	C	T	0.0589058	0	0.0256	0.1884	0.008	0.0187
cg24917579	I	17	290506	F	290552	290552	rs7223337	SNP	A	G	0.555511	0.7946	0.3466	0.6558	0.3439	0.6182
cg20586076	I	10	133252332	R	133252309	133252309	rs3123190	SNP	C	T	0.371006	0.4077	0.4366	0.2776	0.3857	0.3818
cg25641439	I	6	167544901	F	167544907	167544907	rs41463945	SNP	T	C	0.0547125	0	0.0706	0.0552	0.0895	0.0605
cg15084286	I	11	17036142	F	17036157	17036157	rs35115039	SNP	A	G	0.709864	0.9732	0.7464	0.5416	0.6133	0.7363
cg15084286	I	11	17036142	F	17036180	17036180	rs34986803	SNP	A	C	0.710264	0.9732	0.7464	0.5431	0.6133	0.7363
cg22711741	I	19	57742444	F	57742472	57742472	rs11084490	SNP	G	C	0.867612	0.8472	0.8436	0.9342	0.835	0.8516
cg22711741	I	19	57742444	F	57742489	57742489	rs58264281	SNP	C	T	0.767772	0.8492	0.8436	0.5719	0.835	0.8184
cg22711741	I	19	57742444	F	57742493	57742507	rs142269286	INDEL	AGGACGAGCAGGATT	A	0.764577	0.8492	0.8405	0.5696	0.828	0.8141
cg24181311	I	15	41136118	R	41136116	41136116	rs680493	SNP	A	G	0.694489	0.8373	0.771	0.4289	0.7584	0.7925
cg12919520	I	15	27216088	F	27216098	27216098	rs7165966	SNP	C	T	0.8125	0.8085	0.6994	0.8101	0.8787	0.8862
cg13550731	I	2	172543902	F	172543913	172543913	rs6721680	SNP	G	T	0.714457	0.7937	0.8282	0.5401	0.7237	0.7579
cg25427524	I	10	38739819	R	38739805	38739805	rs7474921	SNP	T	C	0.510783	0.5784	0.3599	0.5454	0.5169	0.5504
cg15153068	I	2	2009035	R	2009017	2009017	rs557545980	INDEL	G	GGCGTTCTTTCCTGCAT	0.74361	0.7599	0.7434	0.7133	0.7217	0.8098
cg00750074	I	16	89608354	R	89608342	89608342	rs12928752	SNP	T	C	0.442492	0.3343	0.4591	0.4228	0.5169	0.5058
cg00506189	I	11	10315434	F	10315464	10315464	rs573079580	INDEL	T	TCCCCGACGCCCGG	0.0571086	0.001	0.0573	0.0514	0.1183	0.0605
cg00506189	I	11	10315434	F	10315477	10315477	rs188768372	SNP	T	G	0.063099	0.001	0.0644	0.0613	0.1252	0.0648
cg02920218	I	6	123110645	R	123110621	123110621	rs72968540	SNP	C	G	0.0559105	0.002	0.0184	0.121	0.0616	0.0548
cg01482912	I	6	133137119	R	133137088	133137088	rs3778175	SNP	T	G	0.0535144	0.0575	0.0716	0.0212	0.0746	0.0533
cg01482912	I	6	133137119	R	133137111	133137111	rs3778174	SNP	C	T	0.365415	0.2282	0.3507	0.4402	0.3012	0.536
cg10819199	I	4	106066848	R	106066820	106066820	rs11729069	SNP	C	G	0.246206	0.1766	0.2464	0.385	0.163	0.2032
cg23987257	I	1	3029035	R	3028987	3028987	rs2993503	SNP	A	G	0.684105	0.8254	0.7219	0.7852	0.4463	0.5778
cg11731300	I	1	161008542	F	161008572	161008572	rs3766383	SNP	C	A	0.384984	0.497	0.2474	0.6301	0.1322	0.3156
cg25455143	I	19	1591514	F	1591522	1591522	rs72618597	SNP	A	G	0.111821	0.3502	0.0941	0.0234	0.0109	0.1052
cg06869415	I	14	35183946	F	35183987	35183987	rs17523485	SNP	G	T	0.287141	0.6548	0.3088	0.1558	0.1272	0.2046
cg18796458	I	19	2308423	F	2308432	2308432	rs7252557	SNP	C	T	0.4998	0.3899	0.5808	0.2859	0.7416	0.6023
cg22801075	I	3	132115332	R	132115315	132115315	rs12633704	SNP	T	C	0.319089	0.5357	0.271	0.348	0.1809	0.2176
cg09025071	I	16	1593152	F	1593171	1593171	rs2143285	SNP	A	G	0.497404	0.5446	0.4366	0.7005	0.3062	0.4049
cg25492865	I	21	30445760	F	30445774	30445774	rs2070611	SNP	G	C	0.182907	0.1667	0.1339	0.2829	0.1322	0.1585
cg14488905	I	8	32406789	R	32406768	32406768	rs4733129	SNP	T	C	0.335663	0.1825	0.4202	0.2171	0.4672	0.4741
cg05901451	I	6	126070800	R	126070789	126070789	rs7764016	SNP	T	A;G	0.00119808;0.428514	0.006;0.7232	0;0.4018	0;0.1142	0;0.5	0;0.5331
cg12444736	I	13	112630712	R	112630676	112630677	rs58771600	INDEL	CG	C	0.796526	0.749	0.8753	0.6997	0.8598	0.8473
cg06456464	I	1	9352752	R	9352704	9352704	rs114709597	SNP	C	G	0.129792	0.0317	0.2464	0.0461	0.2356	0.1138
cg25986670	I	20	2854063	F	2854111	2854111	rs558675	SNP	T	C	1	1	1	1	1	1
cg21179092	I	12	124196769	R	124196735	124196735	rs7133734	SNP	G	C	0.216853	0.0565	0.2669	0.1967	0.3579	0.2133
cg12171484	I	8	8679835	F	8679866	8679866	rs56091524	SNP	G	T	0.096845	0.001	0.0746	0.2035	0.0944	0.0677
cg16445596	I	16	90075204	F	90075226	90075226	rs4362387	SNP	C	T	0.0569089	0.1587	0.0235	0.0053	0.0457	0.0706
cg19579217	I	6	10720630	R	10720613	10720613	rs73438121	SNP	C	T	0.23103	0.0377	0.0613	0.764	0.008	0.0591
cg21761844	I	19	37407257	R	37407214	37407214	rs4805190	SNP	C	A	0.208866	0.1528	0.1953	0.3359	0.1441	0.1614
cg19917915	I	19	52035146	F	52035182	52035182	rs12609771	SNP	A	C	0.154353	0.1032	0.1534	0.1944	0.166	0.1369
cg24575638	I	4	168203026	R	168202983	168202983	rs7441658	SNP	T	C	0.253794	0.123	0.3057	0.329	0.2694	0.2046
cg04908013	I	16	82173104	F	82173118	82173118	rs112781991	SNP	C	T	0.152157	0.2609	0.2096	0.056	0.1302	0.1282
cg04908013	I	16	82173104	F	82173143	82173143	rs112955773	SNP	C	G	0.152556	0.2609	0.2096	0.0582	0.1292	0.1282
cg13448402	I	9	132586535	F	132586552	132586552	rs72755223	SNP	T	A	0.0720847	0.001	0.0613	0.1982	0.0109	0.0389
cg25945732	I	2	264204	F	264227	264227	rs7584915	SNP	G	A	0.282548	0.248	0.3078	0.2708	0.334	0.245
cg11841450	I	5	133406986	R	133406969	133406969	rs11948430	SNP	C	A	0.375599	0.3591	0.2096	0.3714	0.495	0.4683
cg01452396	I	5	14871921	R	14871920	14871920	rs548424566	INDEL	G	GCGC;GCGCCGC	0.495607;0.000998403	0.6071;0	0.5706;0	0.3434;0.0015	0.5249;0.003	0.4755;0
cg24477401	I	17	43484506	R	43484496	43484496	rs62064603	SNP	C	T	0.0914537	0.001	0.047	0.0787	0.1938	0.1614
cg02894810	I	X	118284617	R	118284579	118284579	rs5957121	SNP	G	A	0.442384	0.301	0.4694	0.4088	0.5796	0.4752
cg02894810	I	X	118284617	R	118284610	118284610	rs5957122	SNP	A	G	0.940927	1	1	0.7896	0.9974	0.9809
cg13512069	I	15	82555113	F	82555146	82555151	rs149892112	INDEL	CCTCTG	C	0.0591054	0.005	0.0061	0.1467	0.0338	0.0821
cg17833322	I	10	1102835	R	1102796	1102796	rs35656218	SNP	C	G	0.584265	0.6131	0.6145	0.6732	0.4652	0.5029
cg08875198	I	21	33649646	R	33649601	33649601	rs4817479	SNP	C	A	1	1	1	1	1	1
cg00624332	I	10	103880351	R	103880309	103880309	rs12768433	SNP	G	A	0.14996	0.1786	0.0961	0.0484	0.2883	0.1772
cg16619805	I	8	145646030	R	145646009	145646009	rs7827201	SNP	C	G	0.539936	0.5694	0.3701	0.6634	0.502	0.5562
cg16544785	I	19	40950467	R	40950433	40950433	rs174865	SNP	A	C	0.529153	0.247	0.4806	0.8601	0.4732	0.4582
cg17913405	I	17	25290204	F	25290222	25290222	rs146890704	INDEL	G	GC	0.476238	0.5089	0.3712	0.6392	0.3449	0.4568
cg17913405	I	17	25290204	F	25290228	25290228	rs547513666	SNP	A	C	0.0752796	0.006	0.0225	0.205	0.0606	0.0245
cg17913405	I	17	25290204	F	25290229	25290229	rs566049892	SNP	T	A	0.0752796	0.006	0.0225	0.205	0.0606	0.0245
cg03578552	I	1	105207165	R	105207121	105207122	rs201381519	INDEL	TC	T	0.0838658	0.0089	0.0675	0.053	0.1859	0.1268
cg26265657	I	4	122618170	F	122618192	122618192	rs28717001	SNP	T	G	0.30651	0.1677	0.2628	0.5961	0.1809	0.2003
cg26265657	I	4	122618170	F	122618211	122618211	rs112782763	SNP	C	T	0.154952	0.1667	0.1595	0.1876	0.1093	0.1354
cg23285209	I	2	242088887	F	242088921	242088921	rs3806599	SNP	A	C	0.792931	0.9276	0.7382	0.6967	0.7962	0.853
cg02628930	I	4	88141617	F	88141632	88141632	rs62308866	SNP	A	G	0.226238	0.1944	0.2863	0.0703	0.3062	0.3689
cg25372841	I	8	145675454	F	145675491	145675491	rs2721193	SNP	G	T	0.871805	0.8085	0.9888	0.7216	0.995	0.9063
cg03001875	I	1	234614834	F	234614879	234614879	rs941966	SNP	C	A	0.0890575	0.0804	0.0552	0.1831	0.0249	0.0634
cg20297631	I	1	24228839	F	24228863	24228863	rs6662584	SNP	G	A	0.98143	1	1	0.9334	0.999	0.9942
cg09069072	I	1	15482753	R	15482706	15482706	rs6683240	SNP	G	A	0.203674	0.0228	0.1084	0.4856	0.1441	0.1499
cg02363653	I	17	78815421	F	78815469	78815469	rs73368820	SNP	G	A	0.294129	0.1161	0.1851	0.6831	0.1551	0.1671
cg19921271	I	22	50946582	F	50946588	50946588	rs73891260	SNP	C	G	0.14377	0.0109	0.0297	0.4554	0.0318	0.0663
cg19921271	I	22	50946582	F	50946618	50946618	rs73891261	SNP	T	G	0.0583067	0	0	0.2103	0	0.0202
cg05352303	I	1	220445520	R	220445488	220445488	rs2292418	SNP	C	T	0.0613019	0.0615	0.1186	0.0076	0.0855	0.0476
cg15967111	I	10	81444894	F	81444916	81444916	rs2983794	SNP	G	A	0.0792732	0.001	0.0051	0.2315	0.0457	0.0562
cg15303329	I	4	1305315	F	1305328	1305328	rs73073725	SNP	C	T	0.0778754	0	0	0.2799	0.003	0.0245
cg09334382	I	14	106929407	F	106929426	106929434	rs370653497	INDEL	TACAGATGC	T	0.354633	0.4216	0.4448	0.4168	0.1918	0.2478
cg07399417	I	1	75198768	R	75198740	75198740	rs2345436	SNP	A	C	0.703674	0.7718	0.6605	0.6634	0.6859	0.768
cg07399417	I	1	75198768	R	75198763	75198763	rs277372	SNP	A	C	0.996006	1	1	0.9856	1	0.9986
cg05103956	I	16	46489157	F	46489202	46489202	rs8060112	SNP	G	A	0.192891	0.0317	0.2004	0.0454	0.4751	0.2882
cg13236093	I	3	57204380	F	57204419	57204419	rs11130575	SNP	A	G	0.130192	0.0159	0.1748	0.0144	0.3211	0.1772
cg18169505	I	4	1021236	F	1021251	1021251	rs202220297;rs4690228	SNP;INDEL	C	CG;G	0.00339457;0.422923	0.005;0.5238	0.0082;0.411	0.0015;0.2148	0.001;0.5209	0.0014;0.5476
cg08147001	I	2	15948683	F	15948725	15948725	rs4668992	SNP	C	A	0.973043	1	1	0.9054	0.999	0.987
cg02216731	I	16	801936	R	801922	801922	rs28696220	SNP	G	A	0.286741	0.5486	0.3108	0.2247	0.1481	0.1916
cg03653229	I	12	109973165	F	109973178	109973178	rs12367550	SNP	G	A	0.0521166	0.0337	0.1043	0.0265	0.0577	0.0461
cg19418458	I	7	158789849	F	158789873	158789873	rs10237003	SNP	T	C	0.60024	0.4861	0.5429	0.6755	0.6243	0.6686
cg11850943	I	7	55432402	F	55432415	55432415	rs3807435	SNP	A	G	0.289736	0.1548	0.2526	0.4357	0.332	0.1988
cg24720583	I	17	6926194	F	6926231	6926231	rs62063347	SNP	G	A	0.0900559	0.1161	0.0317	0.0061	0.0706	0.3228
cg24376802	I	11	2485050	F	2485092	2485092	rs2074239	SNP	C	T	0.332468	0.3571	0.2986	0.4312	0.2227	0.3156
cg26821579	I	11	22851416	F	22851455	22851455	rs2286809	SNP	A	G	0.434305	0.2431	0.3446	0.4841	0.5666	0.5519
cg25582669	I	13	95248888	F	95248905	95248905	rs9516437	SNP	G	C	0.686901	0.5982	0.6534	0.7708	0.6461	0.7622
cg26410450	I	11	17740967	F	17740991	17740991	rs148845207	INDEL	A	AC	0.902955	0.9544	0.8773	0.8608	0.9284	0.9078
cg27363788	I	3	197500836	R	197500791	197500791	rs7615204	SNP	A	T	0.890575	0.994	0.8896	0.8132	0.8738	0.9135
cg03313676	I	20	62526047	R	62526024	62526024	rs6122208	SNP	T	G	0.589856	0.8294	0.7495	0.4478	0.4076	0.5519
cg07028389	I	19	33210659	R	33210646	33210646	rs1559177	SNP	A	G	0.173922	0.2054	0.1278	0.2209	0.1819	0.0922
cg02025656	I	7	668612	F	668636	668636	rs73254208	SNP	G	A	0.0551118	0.0546	0.0256	0.0582	0.0815	0.0533
cg15661389	I	17	10018631	F	10018663	10018663	rs9895514	SNP	C	T	0.126198	0.0754	0.0787	0.0862	0.2376	0.1816
cg15104592	I	18	77567784	R	77567761	77567761	rs143283559	SNP	T	G	0.416134	0.4603	0.4611	0.4539	0.2485	0.4597
cg15104592	I	18	77567784	R	77567763	77567763	rs151286028	SNP	G	A	0.138578	0.1111	0.0818	0.1573	0.16	0.1916
cg15104592	I	18	77567784	R	77567765	77567765	rs140504125	SNP	C	T	0.415136	0.4573	0.4611	0.4539	0.2485	0.4568
cg07503829	I	11	236309	F	236343	236343	rs7118852	SNP	A	G	0.999201	1	1	1	0.997	0.9986
cg19261864	I	6	3027796	R	3027768	3027768	rs4079826	SNP	C	T	0.287939	0.3046	0.1667	0.4932	0.1541	0.2378
cg19261864	I	6	3027796	R	3027794	3027794	rs113711352	SNP	T	C	0.101038	0.0228	0.0552	0.2398	0.0706	0.0591
cg08886695	I	4	3369023	R	3368996	3368996	rs58982717	SNP	G	A	0.334864	0.2619	0.3241	0.472	0.2565	0.3084
cg06616338	I	11	695893	R	695854	695854	rs7945422	SNP	C	T	0.226238	0.2083	0.1575	0.3737	0.175	0.1427
cg16659583	I	10	1209455	F	1209474	1209474	rs11593848	SNP	A	G	0.533746	0.5159	0.6646	0.466	0.5388	0.4971
cg16659583	I	10	1209455	F	1209479	1209479	rs75509474	SNP	G	T	0.500599	0.495	0.5695	0.4614	0.5089	0.4741
cg16659583	I	10	1209455	F	1209482	1209482	rs10903390	SNP	C	T	0.500599	0.495	0.5695	0.4614	0.5089	0.4741
cg16252685	I	22	42475749	R	42475703	42475703	rs2269524	SNP	T	G	0.324281	0.1478	0.3548	0.4244	0.338	0.3271
cg00455526	I	7	28996196	F	28996220	28996220	rs1006521	SNP	G	A	0.489816	0.2609	0.4468	0.5802	0.6173	0.5259
cg14934978	I	8	28352084	R	28352057	28352057	rs7837157	SNP	A	G	0.913139	0.9812	0.9376	0.8737	0.8678	0.9207
cg04910313	I	13	24933212	R	24933187	24933187	rs117108364	SNP	A	G	0.10603	0.0417	0.0204	0.239	0.0795	0.1052
cg15347484	I	2	79515194	F	79515219	79515219	rs35294563	SNP	G	A	0.539337	0.6736	0.636	0.2965	0.5905	0.5965
cg15347484	I	2	79515194	F	79515229	79515229	rs34880041	SNP	A	G	0.836861	0.8155	0.8354	0.8775	0.835	0.7954
cg15347484	I	2	79515194	F	79515233	79515233	rs146698660	SNP	C	T	0.148962	0.0774	0.1534	0.2345	0.1302	0.111
cg07855322	I	4	12905335	F	12905372	12905372	rs111344551	SNP	G	A	0.129393	0.0694	0.1667	0.0477	0.2575	0.134
cg21011835	I	19	53360837	F	53360861	53360861	rs11673701	SNP	A	G	0.290535	0.1815	0.3466	0.3994	0.2793	0.1787
cg25053142	I	10	775353	R	775308	775308	rs17293496	SNP	G	A	0.355032	0.1696	0.2883	0.3366	0.5567	0.4611
cg25053142	I	10	775353	R	775344	775344	rs34343062	SNP	C	T	0.354832	0.1696	0.2873	0.3366	0.5567	0.4611
cg08819022	I	22	18531447	F	18531472	18531472	rs464516	SNP	G	T	0.689097	0.7857	0.7055	0.7201	0.5676	0.6427
cg15115510	I	20	33872603	R	33872585	33872585	rs6060346	SNP	G	C	0.118011	0	0.001	0.4251	0.002	0.0375
cg06452013	I	16	1006166	R	1006156	1006156	rs71384623	SNP	T	C	0.390775	0.3036	0.3691	0.6256	0.2237	0.3429
cg13773741	I	17	9967499	F	9967513	9967513	rs12943383	SNP	G	A	0.207069	0.125	0.1626	0.1853	0.2763	0.33
cg13773741	I	17	9967499	F	9967522	9967522	rs3930968	SNP	G	A	0.471645	0.1875	0.3282	0.7678	0.5209	0.451
cg08609270	I	X	144903125	F	144903160	144903160	rs7053492	SNP	C	G	0.131391	0.322	0.1072	0.0947	0.0026	0.145
cg08707456	I	11	134829365	F	134829405	134829405	rs11823733	SNP	T	C	0.148163	0.1379	0.1503	0.1611	0.1521	0.1297
cg00071026	I	13	113650936	F	113650972	113650972	rs3011529	SNP	T	C	0.896366	0.7897	0.9346	0.9009	0.9761	0.8732
cg15258265	I	4	160024237	R	160024213	160024213	rs659484	SNP	A	G	0.40016	0.2371	0.3865	0.5552	0.3618	0.4164
cg26635246	I	2	242688327	F	242688366	242688366	rs35386923	SNP	C	T	0.533946	0.3641	0.453	0.7761	0.4553	0.5476
cg18013067	I	4	141174257	F	141174303	141174303	rs113715900	SNP	G	T	0.0595048	0.0248	0.0961	0.0885	0.0348	0.0389
cg22065614	I	4	157997360	F	157997377	157997377	rs3822160	SNP	T	C	0.473642	0.4762	0.4407	0.739	0.2833	0.2867
cg27413430	I	6	13925136	R	13925134	13925134	rs35739242	INDEL	G	GCCGC	0.367412	0.626	0.5061	0.1808	0.3161	0.2262
cg22274539	I	12	103696209	R	103696182	103696182	rs79387839	SNP	T	G	0.126198	0.1319	0.2025	0.0477	0.17	0.0965
cg20178430	I	7	68504625	F	68504660	68504660	rs2869744	SNP	C	T	0.852835	0.8333	0.8906	0.7867	0.8926	0.8963
cg18556345	I	18	66382465	F	66382474	66382474	rs309248	SNP	T	C	0.29393	0.1954	0.0695	0.6974	0.1372	0.2118
cg11208656	I	10	22605201	R	22605170	22605170	rs11012944	SNP	G	C	0.0601038	0	0.0031	0.2156	0	0.0187
cg27488875	I	X	152760493	F	152760532	152760532	rs5945197	SNP	G	T	0.21351	0.1243	0.2117	0.1386	0.4269	0.1775
cg04023872	I	5	310073	F	310114	310114	rs9686959	SNP	C	A	0.188299	0.0139	0.0603	0.5673	0.0527	0.0965
cg08860314	I	16	11680891	F	11680896	11680896	rs17523623	SNP	C	G	0.271565	0.1448	0.3507	0.121	0.5	0.2997
cg08860314	I	16	11680891	F	11680921	11680921	rs17523609	SNP	C	T	0.26857	0.1448	0.3487	0.1104	0.503	0.2968
cg20009356	I	21	47711966	F	47711984	47711984	rs61448213	SNP	C	T	0.0772764	0.001	0.0235	0.1467	0.1083	0.0865
cg20009356	I	21	47711966	F	47712012	47712012	rs61181882	SNP	C	G	0.0832668	0.001	0.0235	0.1687	0.1074	0.0893
cg23616241	I	14	31996632	F	31996676	31996676	rs112208562	SNP	A	T	0.0507188	0.0526	0.0348	0.1195	0.001	0.0115
cg05615147	I	15	83735916	F	83735926	83735926	rs8040457	SNP	C	G	0.329872	0.1081	0.2382	0.4629	0.4215	0.3948
cg05663418	I	16	3451086	F	3451101	3451101	rs1230965	SNP	G	A	0.922324	0.9206	0.9489	0.9675	0.8509	0.9049
cg01829241	I	4	8582249	R	8582206	8582206	rs4385041	SNP	C	G	0.358826	0.1062	0.2914	0.6044	0.3877	0.3112
cg01829241	I	4	8582249	R	8582217	8582217	rs4274827	SNP	G	C	0.358626	0.1071	0.2914	0.6029	0.3877	0.3112
cg01829241	I	4	8582249	R	8582234	8582234	rs17844775	SNP	C	T	0.145567	0.0248	0.2106	0.0272	0.3161	0.2075
cg14848555	I	1	171750797	R	171750774	171750774	rs2294717	SNP	C	T	0.306909	0.5238	0.1943	0.2829	0.2445	0.2867
cg25576011	I	10	129535458	R	129535455	129535455	rs77244569	SNP	G	A	0.0613019	0	0.1022	0.0204	0.1382	0.0591
cg11751810	I	17	88286	R	88266	88266	rs34347588	SNP	G	A	0.0626997	0.0486	0.0429	0.0189	0.0954	0.147
cg26769838	I	10	3164844	R	3164818	3164818	rs7901589	SNP	G	A	0.279752	0.255	0.3262	0.2443	0.2913	0.3012
cg25274248	I	19	14247520	F	14247532	14247532	rs16979477	SNP	T	C	0.176717	0.0764	0.1145	0.2776	0.1332	0.281
cg23976179	I	3	84967895	R	84967849	84967849	rs199610775	INDEL	A	AGAT	0.35643	0.2817	0.2147	0.584	0.2485	0.3876
cg26737232	I	13	30590597	R	30590586	30590586	rs73161506	SNP	A	G	0.0908546	0.1429	0.0706	0.1051	0.0616	0.0591
cg27264388	I	18	77623570	F	77623611	77623611	rs62103176	SNP	G	C	0.36242	0.4345	0.3661	0.1127	0.5726	0.4236
cg26523299	I	19	18747691	F	18747696	18747696	rs3764627	SNP	C	T	0.721246	0.6687	0.6329	0.9365	0.6074	0.6772
cg23874587	I	11	57996557	F	57996567	57996568	rs11285157	INDEL	AT	A	0.994808	1	1	0.9811	1	0.9986
cg23874587	I	11	57996557	F	57996581	57996581	rs112754394	SNP	T	C	0.153954	0.119	0.1616	0.1505	0.163	0.1873
cg23874587	I	11	57996557	F	57996585	57996585	rs4245220	SNP	A	T	0.513179	0.6954	0.5184	0.4803	0.3787	0.4986
cg23874587	I	11	57996557	F	57996595	57996595	rs4245221	SNP	C	G	0.513379	0.6964	0.5184	0.4803	0.3787	0.4986
cg19669385	I	17	800263	F	800296	800296	rs3913119	SNP	C	T	0.160743	0	0.1268	0.2731	0.2117	0.1542
cg25394452	I	12	133140449	F	133140464	133140464	rs56246473	SNP	T	C	0.287141	0.4048	0.2045	0.3343	0.1143	0.3934
cg25394452	I	12	133140449	F	133140466	133140466	rs72624261	SNP	C	T	0.272963	0.4504	0.3476	0.0552	0.325	0.2493
cg25394452	I	12	133140449	F	133140484	133140484	rs55801567	SNP	C	T	0.526558	0.8571	0.502	0.3359	0.4056	0.6196
cg25394452	I	12	133140449	F	133140489	133140489	rs55699451	SNP	A	T	0.695687	0.88	0.6258	0.7262	0.5378	0.6974
cg12802246	I	8	40353921	R	40353889	40353889	rs4736871	SNP	A	G	0.0950479	0.1845	0.1513	0.0287	0.0507	0.0764
cg25323888	I	6	11933336	R	11933314	11933314	rs848902	SNP	G	A	0.0838658	0	0	0.3026	0.003	0.0245
cg25323888	I	6	11933336	R	11933329	11933329	rs116327972	SNP	G	A;C	0.0597045;0.00199681	0.0109;0	0.0654;0.001	0.1014;0.0068	0.0616;0	0.0403;0
cg25323888	I	6	11933336	R	11933330	11933330	rs115416278	SNP	G	A	0.0924521	0.123	0.2065	0.0552	0.0417	0.0317
cg04669470	I	16	428475	F	428492	428492	rs4991327	SNP	T	C	0.853634	0.8274	0.9049	0.8472	0.8479	0.8401
cg04669470	I	16	428475	F	428494	428494	rs4991326	SNP	T	A	0.853634	0.8274	0.9049	0.8472	0.8479	0.8401
cg04669470	I	16	428475	F	428495	428495	rs4991325	SNP	G	C	0.853634	0.8274	0.9049	0.8472	0.8479	0.8401
cg04669470	I	16	428475	F	428504	428516	rs576742809	INDEL	CCCCACCCGCACT	C	0.997005	0.997	0.999	0.9955	0.996	0.9986
cg07110949	I	4	1309878	F	1309901	1309901	rs6815464	SNP	C	G	0.194688	0.4246	0.1667	0.1225	0.0258	0.2824
cg16903122	I	1	44584429	R	44584400	44584400	rs12030367	SNP	C	A	0.167931	0.3462	0.1166	0.2141	0.0467	0.0692
cg00741675	I	4	967327	F	967331	967331	rs113881148	SNP	C	A	0.666334	0.5833	0.7648	0.6831	0.6183	0.6859
cg00741675	I	4	967327	F	967335	967335	rs111344337	SNP	G	T	0.549121	0.4504	0.7178	0.4569	0.5596	0.6153
cg00741675	I	4	967327	F	967339	967339	rs113075206	SNP	C	G	0.452676	0.4246	0.5961	0.2428	0.5099	0.6081
cg17173498	I	1	2985494	F	2985542	2985543	rs36116688	INDEL	AG	A	0.678115	0.6657	0.5624	0.7231	0.664	0.7939
cg16331890	I	11	93474632	F	93474678	93474678	rs630648	SNP	G	C	0.89397	0.9385	0.9888	0.6861	0.9901	0.9524
cg18331519	I	8	57358704	R	57358682	57358682	rs1975285	SNP	G	C	0.866014	0.8948	0.8466	0.9493	0.7803	0.817
cg11683859	I	12	31079581	R	31079567	31079567	rs888563	SNP	A	C	0.9998	1	1	1	1	0.9986
cg26491624	I	16	16184240	R	16184232	16184232	rs2074087	SNP	C	G	0.792532	0.8373	0.6697	0.8177	0.8429	0.7795
cg26350007	I	11	2013524	R	2013508	2013508	rs1635154	SNP	A	G	0.120807	0.0635	0.2894	0.0265	0.174	0.0692
cg02272150	I	14	90864424	R	90864418	90864418	rs61989064	SNP	A	C	0.772564	0.8085	0.7546	0.6793	0.8797	0.768
cg22083641	I	1	152228965	R	152228927	152228927	rs6668499	SNP	C	T	0.301318	0.5823	0.4274	0.0696	0.1372	0.3948
cg15190792	I	13	27504582	F	27504617	27504617	rs60538560	SNP	A	T	0.0746805	0.123	0.0971	0.0061	0.0348	0.1614
cg18161346	I	6	93756963	R	93756934	93756934	rs1014573	SNP	C	T	0.409345	0.2867	0.3252	0.6596	0.3449	0.3228
cg07016590	I	10	23633066	R	23633025	23633025	rs56317783	SNP	C	T	0.135184	0.1508	0.2168	0.0159	0.2157	0.1081
cg12640713	I	9	139971854	R	139971849	139971859	rs532725561	INDEL	TGGGGCGGGGC	T	0.3125	0.1776	0.317	0.3449	0.4006	0.3127
cg02696685	I	19	605018	R	604988	604988	rs113541645	SNP	G	A;T	0.194688;0.304712	0.3621;0.2143	0.0961;0.3855	0.1339;0.2738	0.1918;0.3072	0.2104;0.3775
cg13458407	I	15	39873288	F	39873321	39873321	rs1478604	SNP	T	C	0.418131	0.3115	0.2761	0.7852	0.2913	0.2579
cg25105824	I	6	19854977	F	19855017	19855017	rs4431418	SNP	T	C	0.277556	0.2788	0.091	0.4433	0.2356	0.2839
cg01296364	I	14	31495791	F	31495839	31495839	rs3742920	SNP	C	A	0.0978435	0.2044	0.0757	0.0552	0.0308	0.1527
cg15473395	I	7	148772110	R	148772066	148772066	rs5888348	INDEL	C	CA	0.590056	0.9038	0.8395	0.1142	0.6083	0.6628
cg03863908	I	5	1123738	R	1123724	1123724	rs7734252	SNP	C	T	0.125	0.1984	0.1748	0.0567	0.0944	0.1225
cg13611121	I	9	137711918	R	137711917	137711917	rs3811147	SNP	G	A	0.0628994	0.0833	0.0164	0.1437	0.001	0.0346
cg19785312	I	8	77220660	F	77220695	77220695	rs62518321	SNP	A	G	0.367812	0.2173	0.4417	0.3449	0.4742	0.3718
cg10827434	I	1	84944976	R	84944940	84944940	rs11163977	SNP	G	A	0.0736821	0	0.047	0.208	0.0268	0.0303
cg05307257	I	19	58298065	R	58298032	58298032	rs3217341	INDEL	A	ACCC;ACCT	0.666534;0.014377	0.7103;0	0.3937;0	0.9017;0.0461	0.5855;0.003	0.6571;0.0115
cg03958798	I	10	106400686	R	106400641	106400641	rs6584621	SNP	G	T	0.691094	0.7619	0.6207	0.6316	0.7783	0.6744
cg04460961	I	2	85560689	R	85560659	85560659	rs10198290	SNP	C	G	0.798922	0.999	0.8793	0.7322	0.6282	0.7695
cg25472353	I	7	37489005	R	37488988	37488988	rs13242348	SNP	A	G	0.325879	0.3909	0.3875	0.1286	0.3986	0.415
cg16606005	I	9	71629104	F	71629117	71629117	rs12555211	SNP	C	T	0.324681	0.4018	0.3446	0.1483	0.4642	0.3184
cg04750995	I	3	192232768	F	192232771	192232771	rs13316433	SNP	T	C	0.744209	0.8145	0.772	0.6747	0.8221	0.6225
cg08202444	I	1	11714811	R	11714793	11714793	rs4478814	SNP	A	G	0.840455	0.7688	0.7648	0.9614	0.7992	0.8804
cg01137907	I	7	56879374	R	56879328	56879328	rs79479611	SNP	G	C	0.072484	0.2054	0.0818	0.003	0.0328	0.0562
cg01137907	I	7	56879374	R	56879331	56879331	rs560527730	SNP	T	C	0.0535144	0.0367	0.045	0.1142	0.0209	0.0216
cg11113759	I	14	105886081	R	105886060	105886060	rs79473379	SNP	T	C	0.987021	1	1	0.9516	1	0.9986
cg10699986	I	8	1197144	R	1197110	1197110	rs62489171	SNP	G	A	0.115016	0.0258	0.138	0.1536	0.1431	0.098
cg10699986	I	8	1197144	R	1197116	1197116	rs36183539	SNP	A	T	0.118211	0.0665	0.0838	0.2995	0.0209	0.0375
cg10699986	I	8	1197144	R	1197135	1197135	rs62489173	SNP	G	A	0.0824681	0.0258	0.1309	0.0575	0.1292	0.0764
cg25229621	I	16	1122688	R	1122655	1122655	rs2164339	SNP	C	G	0.407548	0.6667	0.3957	0.3101	0.3231	0.3559
cg15090005	I	1	10058068	F	10058104	10058104	rs6664631	SNP	G	A	0.395168	0.3938	0.4387	0.6203	0.1402	0.2767
cg13915179	I	7	158038007	R	158037997	158037997	rs67530432	SNP	T	G	0.199481	0.1944	0.2106	0.2466	0.0944	0.2536
cg27646848	I	11	62389601	F	62389618	62389618	rs4343028	SNP	C	T	0.94349	1	0.999	0.8003	0.995	0.9813
cg20887711	I	4	1340912	R	1340889	1340889	rs13123016	SNP	T	C	0.783746	0.7202	0.682	0.9834	0.671	0.8026
cg22203077	I	21	47649127	R	47649103	47649103	rs576793892	INDEL	A	AGGGCGG	0.0928514	0.0288	0.1247	0.0514	0.17	0.1081
cg26663651	I	7	139167960	R	139167934	139167934	rs1860150	SNP	T	G	0.626597	0.6746	0.4918	0.8427	0.5239	0.4841
cg05891292	I	7	53103310	R	53103267	53103267	rs10248048	SNP	T	G	0.48103	0.4028	0.3875	0.4077	0.6332	0.6455
cg23352245	I	14	44002338	R	44002332	44002332	rs111533794	SNP	G	C	0.0509185	0.0417	0.0276	0.0968	0.0348	0.0331
cg06697294	I	19	54385412	F	54385437	54385437	rs307942	SNP	A	C	0.989617	1	0.9959	0.997	0.9642	0.9885
cg08119506	I	8	117309811	F	117309826	117309826	rs140854377	SNP	A	G	0.342252	0.4325	0.2597	0.4327	0.1998	0.3617
cg10141075	I	2	236708123	F	236708166	236708166	rs2292708	SNP	C	T	0.191693	0.2708	0.1043	0.0295	0.2624	0.4063
cg13343486	I	19	51520533	R	51520487	51520487	rs3745535	SNP	A	C	0.694289	0.6548	0.4346	0.9811	0.6213	0.6772
cg10192483	I	7	76632239	R	76632215	76632215	rs4081657	SNP	G	C	0.203474	0.0853	0.1687	0.2905	0.2694	0.1628
cg10192483	I	7	76632239	R	76632225	76632225	rs17804015	SNP	A	T	0.0513179	0.0129	0.0327	0.0053	0.1581	0.0663
cg10192483	I	7	76632239	R	76632228	76632228	rs145443633	SNP	G	A	0.0513179	0.1935	0.0419	0.0061	0.007	0.0086
cg08877521	I	6	170453256	F	170453277	170453277	rs2935061	SNP	C	G	0.580671	0.4544	0.6125	0.6762	0.6143	0.4885
cg13277393	I	13	78234529	R	78234527	78234527	rs61963677	SNP	G	A	0.221046	0.2966	0.1769	0.239	0.1461	0.2478
cg16880773	I	7	150038666	F	150038678	150038678	rs10275627	SNP	C	T	0.0605032	0.0377	0.0491	0.1475	0.003	0.0274
cg00095594	I	1	236228625	F	236228652	236228652	rs7548918	SNP	C	A	0.419329	0.7014	0.5593	0.1747	0.3002	0.451
cg20855001	I	13	114761326	R	114761285	114761285	rs192016049	SNP	T	C	0.687899	0.6042	0.6339	0.8896	0.6074	0.6182
cg20855001	I	13	114761326	R	114761316	114761316	rs554724148	INDEL	G	GA	0.158946	0.244	0.1268	0.1732	0.1093	0.1254
cg24612923	I	10	6257417	R	6257402	6257402	rs148095189	INDEL	T	TGGGCTGCG	0.0565096	0.1161	0.0859	0.0068	0.0368	0.0519
cg23567627	I	14	104093551	R	104093521	104093521	rs729437	SNP	C	T	0.465256	0.4385	0.3763	0.351	0.666	0.5562
cg02348876	I	8	21683513	F	21683534	21683534	rs4464968	SNP	A	G	0.185304	0.0565	0.1063	0.4546	0.1034	0.0893
cg20803293	I	1	110254709	R	110254678	110254678	rs1758104	SNP	G	T	0.840855	0.8403	0.771	0.9175	0.8181	0.8271
cg13345783	I	14	95047616	R	95047572	95047572	rs11851720	SNP	T	C	0.28135	0.2708	0.3569	0.2284	0.329	0.2219
cg13345783	I	14	95047616	R	95047605	95047605	rs11847476	SNP	G	T	0.211462	0.2659	0.32	0.1286	0.2058	0.1455
cg13345783	I	14	95047616	R	95047608	95047608	rs11847477	SNP	G	C	0.28095	0.2708	0.3548	0.2277	0.329	0.2233
cg04060904	I	2	34128909	F	34128942	34128942	rs2687213	SNP	G	T	0.274161	0.1796	0.3773	0.0318	0.4801	0.4294
cg03651138	I	10	70320213	F	70320236	70320236	rs58627364	SNP	C	T	0.136581	0.1359	0.2965	0.0106	0.1471	0.1369
cg08782557	I	11	63706279	R	63706276	63706276	rs60668438	SNP	G	A	0.13139	0.0764	0.0951	0.3033	0.0437	0.062
cg08288806	I	4	3076271	R	3076257	3076257	rs113331544	INDEL	T	TGCGGGG	0.0850639	0.001	0.0112	0.2595	0.0437	0.0389
cg08288806	I	4	3076271	R	3076266	3076266	rs13132932	SNP	A	G	0.0726837	0.1081	0.0256	0.1029	0.0427	0.0735
cg10606127	I	19	56215426	F	56215439	56215439	rs7255531	SNP	T	C	0.225639	0.2282	0.1851	0.3464	0.1531	0.1542
cg16227623	I	5	3605783	F	3605807	3605807	rs77779657	SNP	C	T	0.0656949	0.005	0.1309	0.0053	0.0984	0.1297
cg08837676	I	2	191625074	R	191625058	191625058	rs7596008	SNP	G	A	0.284545	0.2986	0.2127	0.1967	0.4573	0.2824
cg25744700	I	15	79237217	F	79237247	79237247	rs1036938	SNP	C	G	0.38738	0.0952	0.6002	0.211	0.6839	0.4179
cg18559579	I	2	209224676	R	209224641	209224641	rs4675760	SNP	T	A	0.910743	0.9395	0.9162	0.7859	0.995	0.9769
cg19954936	I	8	27941790	F	27941836	27941837	rs66559607	INDEL	GA	G	0.371206	0.3264	0.365	0.4818	0.2982	0.3401
cg05985134	I	18	33552581	R	33552568	33552568	rs4573997	SNP	C	T	0.252196	0.248	0.2352	0.3328	0.2127	0.1859
cg06596613	I	13	100738922	R	100738883	100738883	rs117240149	SNP	T	C;G	0.0515176;0.00259585	0.002;0.001	0.0358;0.0112	0.084;8e-04	0.0596;0	0.072;0
cg24671760	I	6	110678078	R	110678075	110678075	rs72937903	SNP	A	G	0.239217	0.1687	0.1922	0.3654	0.2147	0.2032
cg02997605	I	16	9444112	R	9444103	9444103	rs56017818	SNP	G	A	0.249601	0.0794	0.2843	0.2262	0.33	0.3761
cg04399647	I	8	143379069	F	143379096	143379096	rs12682233	SNP	T	C	0.297324	0.3125	0.2781	0.4228	0.17	0.2478
cg11037512	I	12	49182566	F	49182576	49182576	rs68003719	SNP	A	C	0.196486	0.0248	0.2587	0.3343	0.1779	0.1225
cg11804940	I	12	122402696	F	122402723	122402723	rs11043275	SNP	T	C	0.238219	0.0506	0.1963	0.1687	0.5139	0.3026
cg17495148	I	19	54960192	F	54960206	54960206	rs1010645	SNP	C	T	0.533746	0.3442	0.5327	0.646	0.6183	0.4741
cg10090256	I	7	105223119	R	105223071	105223071	rs1706922	SNP	T	C	0.0784744	0	0	0.2844	0.003	0.0202
cg10090256	I	7	105223119	R	105223081	105223081	rs1721504	SNP	G	A	0.0662939	0	0	0.2398	0.002	0.0187
cg02840367	I	8	11660030	F	11660051	11660051	rs2645429	SNP	A	G	0.740016	0.7103	0.8221	0.7035	0.7276	0.755
cg02281970	I	19	1271307	R	1271274	1271274	rs12609287	SNP	C	T	0.768171	0.9663	0.7669	0.5779	0.7913	0.8112
cg21887309	I	5	140209490	R	140209467	140209467	rs7710794	SNP	T	G	0.60024	0.5327	0.5235	0.7534	0.5378	0.6052
cg03254465	I	1	3240227	R	3240199	3240199	rs870465	SNP	G	A	0.159345	0.2837	0.2505	0.0189	0.172	0.0994
cg25956966	I	7	157213519	F	157213525	157213525	rs111985642	INDEL	C	CCCAGGAG	0.307308	0.2589	0.3088	0.2897	0.4175	0.2493
cg14410964	I	9	139427106	R	139427066	139427066	rs11145770	SNP	C	T	0.625799	0.8264	0.637	0.708	0.3618	0.5447
cg09160881	I	21	43187412	R	43187398	43187398	rs8132729	SNP	A	C	0.164537	0	0.1104	0.3616	0.1561	0.1167
cg25933015	I	7	33258912	F	33258916	33258916	rs12674454	SNP	G	A	0.145767	0.1498	0.2321	0.0234	0.1829	0.1974
cg25933015	I	7	33258912	F	33258937	33258937	rs60871858	SNP	G	A	0.130192	0.0813	0.1442	0.2194	0.0885	0.072
cg12065366	I	3	238618	F	238639	238639	rs56980156	SNP	C	G	0.0870607	0.0129	0.0736	0.121	0.1083	0.1182
cg08074555	I	16	2084795	F	2084816	2084816	rs3890944	SNP	C	G	0.0756789	0	0.0757	0.0507	0.175	0.0893
cg06116271	I	12	120906938	R	120906910	120906910	rs2673623	SNP	G	A	0.698682	0.7143	0.5583	0.9478	0.5885	0.5591
cg27215131	I	6	34753792	R	34753748	34753748	rs112735232	SNP	C	T	0.175719	0.0119	0.1043	0.4107	0.1392	0.1196
cg21327887	I	17	43971928	F	43971937	43971937	rs62056779	SNP	C	A	0.0860623	0.001	0.0613	0.0151	0.2396	0.1571
cg03771099	I	1	1917911	R	1917871	1917871	rs4648749	SNP	T	A	0.996805	1	0.9959	0.9985	0.992	0.9971
cg03771099	I	1	1917911	R	1917908	1917908	rs4648750	SNP	A	C	0.273163	0.3204	0.2914	0.2141	0.3072	0.2421
cg25223716	I	10	127817454	R	127817432	127817432	rs55814301	SNP	G	A	0.0766773	0.1538	0.0378	0.0885	0.008	0.0965
cg00965052	I	17	49230932	R	49230900	49230900	rs2302254	SNP	C	T	0.219449	0.245	0.1145	0.3169	0.1879	0.1902
cg24322333	I	6	151646584	F	151646631	151646631	rs7757002	SNP	G	A	0.154752	0.0109	0.137	0.3472	0.0994	0.1023
cg11931211	I	12	130822361	R	130822316	130822316	rs190178606	SNP	T	C	0.209665	0.1845	0.2802	0.0325	0.3777	0.2406
cg03897095	I	10	134884519	R	134884516	134884516	rs4271312	SNP	G	A	0.623203	0.6567	0.6513	0.6619	0.5716	0.536
cg01203972	I	22	24093146	R	24093139	24093139	rs2096524	SNP	G	A	0.153754	0.3323	0.1155	0.0953	0.1103	0.1225
cg08550094	I	22	17627542	R	17627538	17627538	rs863531	SNP	T	C	0.834265	0.8115	0.8088	0.9085	0.7853	0.8329
cg24744649	I	7	48128817	F	48128850	48128850	rs3763505	SNP	G	A	0.616214	0.5218	0.6554	0.736	0.5666	0.5418
cg07835181	I	16	1525278	R	1525256	1525256	rs2332478	SNP	G	C	0.518171	0.6915	0.6115	0.5045	0.3867	0.3516
cg09172003	I	18	905245	R	905203	905203	rs1893153	SNP	T	A	0.290535	0.1944	0.4591	0.1369	0.3748	0.3631
cg15311933	I	1	19638897	R	19638883	19638883	rs2473808	SNP	T	C	0.686701	0.5784	0.7301	0.8336	0.6441	0.5648
cg21595968	I	X	150396241	R	150396222	150396222	rs1149373	SNP	G	A	0.536424	0.4241	0.454	0.7069	0.6005	0.3931
cg26700277	I	16	88495352	F	88495367	88495367	rs28723506	SNP	G	A	0.0806709	0.0675	0.0573	0.0144	0.1481	0.1614
cg02921634	I	21	43109546	F	43109584	43109584	rs34954771	SNP	T	C	0.532548	0.4712	0.4254	0.8041	0.4175	0.4222
cg24310711	I	17	70026605	R	70026560	70026560	rs759497	SNP	G	A	0.233227	0.0496	0.1309	0.298	0.328	0.3833
cg18835517	I	19	42419612	F	42419637	42419637	rs73550627	SNP	C	T	0.286542	0.1627	0.2178	0.7073	0.0616	0.0879
cg20675391	I	3	118864895	F	118864912	118864912	rs10049288	SNP	G	A	0.222843	0.1984	0.2822	0.2035	0.2346	0.1945
cg10622643	I	17	935191	F	935209	935209	rs7226146	SNP	T	G	0.139577	0.0873	0.2515	0.2315	0.0199	0.0562
cg05518778	I	7	148730143	F	148730171	148730171	rs73476024	SNP	G	A	0.144768	0.0804	0.0583	0.3903	0.0308	0.0576
cg05518778	I	7	148730143	F	148730181	148730181	rs76447096	SNP	A	G	0.101038	0.0804	0.0583	0.233	0.0308	0.0418
cg05518778	I	7	148730143	F	148730191	148730191	rs73476025	SNP	C	T	0.144768	0.0804	0.0583	0.3903	0.0308	0.0576
cg02667335	I	12	133464515	R	133464500	133464500	rs3741494	SNP	C	T	0.109026	0.0595	0.2515	0.0507	0.1233	0.0706
cg17827583	I	19	2733007	R	2732986	2732986	rs759073	SNP	T	C	0.625399	0.6468	0.5787	0.907	0.4414	0.3905
cg15803065	I	6	29973988	F	29974000	29974000	rs7750514	SNP	T	C	0.191294	0.1905	0.1575	0.2988	0.0954	0.1744
cg09021012	I	16	81348372	F	81348396	81348396	rs12599564	SNP	G	T	0.901558	0.9653	0.9059	0.7958	0.9374	0.9524
cg10924857	I	17	20013829	R	20013802	20013802	rs3764436	SNP	G	A	0.108826	0.0962	0.1288	0.0787	0.1223	0.1369
cg08668359	I	10	1443807	R	1443790	1443790	rs10903441	SNP	C	T	0.246805	0.4405	0.2127	0.1097	0.2068	0.3329
cg08668359	I	10	1443807	R	1443791	1443791	rs2805518	SNP	C	G	0.783147	0.995	0.7924	0.6543	0.7207	0.7983
cg10548163	I	15	101228329	R	101228314	101228314	rs13313459	SNP	C	G	0.175519	0.002	0.1043	0.4266	0.1302	0.1153
cg26733605	I	8	7716141	R	7716093	7716093	rs141871379	SNP	G	A	0.252196	0.4722	0.2843	0.0726	0.2922	0.1715
cg26733605	I	8	7716141	R	7716099	7716100	rs373234008	INDEL	GT	G	0.304513	0.5218	0.362	0.0779	0.3638	0.2536
cg13030586	I	4	186347098	R	186347055	186347055	rs2289720	SNP	G	A	0.570487	0.7937	0.5491	0.2194	0.7107	0.7421
cg13030586	I	4	186347098	R	186347073	186347073	rs11132303	SNP	G	C	0.604233	0.8343	0.6176	0.2602	0.7147	0.7464
cg13030586	I	4	186347098	R	186347092	186347092	rs10866275	SNP	T	C	0.9998	1	1	0.9992	1	1
cg10560079	I	2	191398806	R	191398783	191398783	rs5837191	INDEL	A	ACAGC	0.684904	0.7202	0.727	0.4992	0.7724	0.8012
cg23515853	I	17	79372528	R	79372489	79372489	rs11657730	SNP	C	T	0.167133	0.005	0.2434	0.0719	0.3598	0.1974
cg00014806	I	19	2475658	F	2475685	2475685	rs3729535	SNP	C	A	0.0926518	0.0675	0.0849	0.1157	0.1054	0.0778
cg00403616	I	8	591688	R	591653	591653	rs906889	SNP	T	C	0.438498	0.3859	0.4632	0.5	0.3559	0.4827
cg02064366	I	17	79045526	F	79045557	79045557	rs35663354	SNP	G	T	0.470048	0.7421	0.593	0.1498	0.5258	0.4308
cg14456396	I	3	162705427	F	162705454	162705454	rs13072469	SNP	C	T	0.0738818	0	0.0838	0.087	0.1143	0.0836
cg06739029	I	6	19837421	F	19837457	19837457	rs13210018	SNP	G	C	0.173522	0.1706	0.1544	0.0643	0.2853	0.2507
cg23955903	I	1	112298873	R	112298829	112298829	rs197393	SNP	T	C	0.472244	0.3403	0.3088	0.7254	0.4105	0.5014
cg15676125	I	6	33679581	F	33679596	33679596	rs2274458	SNP	A	C	0.53135	0.8591	0.773	0.1172	0.4771	0.5821
cg18628732	I	6	30095295	F	30095329	30095329	rs9261448	SNP	T	C	0.169129	0.2183	0.09	0.0545	0.2306	0.3386
cg12630953	I	21	38071688	R	38071665	38071665	rs2845800	SNP	G	A	0.878195	0.7837	0.8047	0.9198	0.9781	0.8948
cg10737412	I	13	114174980	F	114175004	114175004	rs2260334	SNP	C	T	0.244209	0.2728	0.1319	0.4213	0.1571	0.1499
cg04812049	I	3	173115405	R	173115365	173115365	rs9838051	SNP	C	T	0.344449	0.5665	0.4315	0.2171	0.2306	0.3069
cg18291331	I	11	66628290	R	66628249	66628249	rs2513658	SNP	G	A	0.465056	0.4177	0.7168	0.1384	0.5815	0.6326
cg05087739	I	19	6739751	R	6739710	6739710	rs2303109	SNP	G	T	0.346845	0.5099	0.3241	0.2292	0.335	0.3833
cg11245205	I	17	17398264	R	17398249	17398249	rs111300422	SNP	C	G	0.0986422	0.002	0.0746	0.2852	0.0229	0.0274
cg14151464	I	12	110271325	F	110271351	110271351	rs7303725	SNP	A	G	0.679513	0.2937	0.7761	0.9667	0.5666	0.7205
cg27028923	I	19	1765764	F	1765810	1765810	rs7247016	SNP	T	C	0.827676	0.8194	0.7699	0.9418	0.8211	0.7133
cg22683266	I	16	58767702	F	58767730	58767730	rs74383391	SNP	C	T	0.091254	0.3224	0.0184	0.0265	0.0139	0.0937
cg03350141	I	17	28705917	R	28705875	28705875	rs7220175	SNP	C	T	0.592652	0.8194	0.5399	0.6074	0.4622	0.4986
cg05516505	I	22	29866624	R	29866594	29866594	rs35847236	SNP	T	G	0.0595048	0.0288	0.0481	0.0257	0.1491	0.0548
cg05171761	I	15	25432321	R	25432274	25432274	rs2739850	SNP	G	T	0.185104	0.2421	0.1554	0.329	0.0586	0.0533
cg14523476	I	7	55812396	R	55812368	55812368	rs58625047	SNP	G	A	0.288339	0.4246	0.3364	0.3343	0.1044	0.2017
cg14523476	I	7	55812396	R	55812371	55812371	rs142870662	SNP	G	A	0.0916534	0.1815	0.0706	0.0961	0.0348	0.0648
cg14523476	I	7	55812396	R	55812391	55812391	rs57339422	SNP	G	A	0.288139	0.4246	0.3364	0.3336	0.1044	0.2017
cg12034118	I	1	209979487	F	209979518	209979518	rs12403006	SNP	T	A	0.118011	0.0804	0.1258	0.0182	0.2197	0.2046
cg12034118	I	1	209979487	F	209979529	209979529	rs34743335	SNP	A	T	0.118211	0.0804	0.1268	0.0182	0.2197	0.2046
cg03434432	I	6	32122393	R	32122386	32122386	rs3134604	SNP	C	G	0.932109	0.9236	0.9131	0.9728	0.8966	0.9452
cg17029156	I	2	27070458	R	27070436	27070436	rs6734913	SNP	G	C	0.116214	0	0.0164	0.382	0.0159	0.0648
cg24423860	I	12	53473299	R	53473298	53473298	rs3814774	SNP	G	T	0.112021	0.1746	0.1155	0.0318	0.0596	0.245
cg14930907	I	19	12552343	F	12552352	12552352	rs13344044	SNP	C	T	0.259185	0.1071	0.182	0.1672	0.496	0.4207
cg01205391	I	6	166796706	F	166796720	166796720	rs9283865	SNP	T	C	0.822284	0.9712	0.9254	0.767	0.7197	0.7147
cg24317069	I	8	140930868	R	140930849	140930849	rs3802215	SNP	C	T	0.589257	0.6121	0.4622	0.8782	0.4612	0.3703
cg15608151	I	15	78338336	R	78338313	78338313	rs57220134	SNP	G	A	0.209265	0.3343	0.2198	0.0772	0.2654	0.183
cg26926973	I	19	1313043	F	1313069	1313069	rs8104833	SNP	A	C	0.229633	0	0.0215	0.7587	0.0626	0.0908
cg26926973	I	19	1313043	F	1313085	1313085	rs10411231	SNP	G	A	0.0583067	0	0.0102	0.1626	0.0358	0.0447
cg10209635	I	21	37692467	F	37692507	37692507	rs62229372	SNP	C	T	0.0750799	0.0139	0.046	0.0991	0.1352	0.072
cg00442205	I	2	10984512	R	10984483	10984483	rs1734382	SNP	C	G	0.524161	0.4901	0.6268	0.3669	0.6521	0.5432
cg24214659	I	12	117534674	F	117534707	117534707	rs10850758	SNP	C	T	0.113219	0.0843	0.1667	0.1127	0.1203	0.0706
cg01025095	I	5	4101132	F	4101157	4101157	rs16872792	SNP	G	C	0.199081	0.2044	0.1166	0.2867	0.2008	0.1383
cg12442242	I	7	141437720	F	141437769	141437769	rs77898935	SNP	C	T	0.0505192	0	0	0.1815	0	0.0187
cg00778000	I	12	30907578	F	30907594	30907594	rs1485346	SNP	A	C	0.107228	0.0149	0.1544	0.1589	0.0964	0.0922
cg19777542	I	9	135728693	F	135728701	135728701	rs2809262	SNP	T	C	0.884385	0.8611	0.8998	0.91	0.9006	0.8242
cg23305129	I	7	154706386	R	154706348	154706348	rs7789459	SNP	G	A	0.167532	0.0437	0.1748	0.2882	0.1332	0.1571
cg21485895	I	2	200321016	F	200321050	200321050	rs13014796	SNP	G	A	0.108626	0.0159	0.1656	0.084	0.1829	0.1023
cg27112983	I	16	89147812	R	89147801	89147801	rs9932527	SNP	C	T	0.226038	0.0278	0.1452	0.4259	0.2386	0.2291
cg14940449	I	17	79650819	F	79650828	79650828	rs8066889	SNP	T	G	0.248203	0.2292	0.1728	0.3578	0.2604	0.1556
cg18295930	I	20	46130624	F	46130666	46130666	rs1332495	SNP	A	G	0.969249	1	1	0.8903	1	0.987
cg07677531	I	22	43045515	R	43045512	43045512	rs537840075	INDEL	A	AT	0.0547125	0	0	0.205	0	0.0043
cg18279148	I	6	33290379	F	33290402	33290402	rs3130018	SNP	G	A	0.404153	0.3919	0.5992	0.1566	0.4871	0.4986
cg00042356	I	1	8021962	R	8021910	8021928	rs200968609	INDEL	GGTGCTGGACGGTGTCCCT	G	0.0928514	0.0615	0.1135	0.0477	0.165	0.0908
cg19468946	I	17	37922297	R	37922259	37922259	rs907092	SNP	G	A	0.298722	0.2937	0.3119	0.1384	0.4732	0.3401
cg11005845	I	X	140271314	R	140271268	140271268	rs2038375	SNP	G	C	0.690331	0.8168	0.7855	0.5972	0.5875	0.7042
cg21133153	I	6	29521488	F	29521516	29521516	rs16895067	SNP	A	G	0.198482	0.1488	0.1176	0.4758	0.0268	0.1052
cg05373567	I	8	144379286	F	144379322	144379323	rs34094053	INDEL	TC	T	0.0545128	0	0	0.2005	0	0.0115
cg26664871	I	10	28032370	R	28032360	28032360	rs1055192	SNP	G	A	0.164936	0.1736	0.1442	0.348	0.0119	0.0548
cg08084616	I	2	132110831	F	132110862	132110862	rs370398581	SNP	G	A;C	0.00239617;0.610024	0;0.6984	0;0.6595	0.0091;0.2254	0;0.835	0;0.8184
cg16325382	I	18	14146537	F	14146579	14146579	rs56027660	SNP	C	T	0.172524	0	0.0297	0.4349	0.17	0.1282
cg21133540	I	17	80650253	F	80650265	80650265	rs2254862	SNP	C	G	0.733826	0.8452	0.8333	0.4902	0.7773	0.8329
cg08251176	I	3	113464837	F	113464859	113464859	rs1048892	SNP	A	G	0.295128	0.3542	0.1789	0.3268	0.3787	0.1916
cg10387963	I	8	39380412	R	39380396	39380396	rs7341671	SNP	G	C	0.168131	0.3224	0.1227	0.0772	0.1193	0.2522
cg23369909	I	11	134582508	R	134582491	134582491	rs28440152	SNP	G	A	0.152556	0.3185	0.1431	0.0666	0.1083	0.1527
cg11751172	I	15	63340631	R	63340607	63340607	rs4075047	SNP	T	C	0.22504	0.4415	0.3558	0.059	0.1223	0.1916
cg12131894	I	1	2257894	R	2257863	2257863	rs2645092	SNP	C	T	0.781949	0.8998	0.7863	0.8941	0.6461	0.5879
cg12131894	I	1	2257894	R	2257886	2257886	rs72642149	SNP	G	C	0.155751	0.1627	0.2464	0.034	0.2475	0.1167
cg12969170	I	7	86974897	F	86974917	86974917	rs116646206	SNP	C	A	0.0533147	0	0.0266	0.1566	0.0209	0.0187
cg24509331	I	1	116694791	R	116694771	116694771	rs36066728	SNP	G	C	0.148562	0.3313	0.1166	0.0083	0.174	0.1585
cg24509331	I	1	116694791	R	116694780	116694780	rs78733378	SNP	G	T	0.0784744	0.0833	0.09	0.0439	0.1173	0.0648
cg21433332	I	7	44039592	F	44039624	44039624	rs116244020	SNP	C	T	0.0964457	0.0665	0.0573	0.0877	0.1302	0.1628
cg16341495	I	8	142228727	R	142228686	142228686	rs3739237	SNP	G	A	0.141174	0.2421	0.1687	0.0794	0.1243	0.098
cg13800612	I	4	7750489	R	7750457	7750457	rs10805002	SNP	C	T	0.564696	0.8214	0.6299	0.3646	0.4771	0.6081
cg13800612	I	4	7750489	R	7750470	7750470	rs10805003	SNP	T	G	0.620807	0.8512	0.683	0.4244	0.5606	0.6599
cg24353740	I	10	118956998	F	118957027	118957027	rs67346047	SNP	A	G	0.0886581	0.1627	0.1288	0.0023	0.0537	0.1398
cg24675658	I	1	53192096	R	53192082	53192082	rs76280926	SNP	T	G	0.336062	0.4048	0.408	0.0696	0.4245	0.5144
cg08547097	I	11	1834233	F	1834254	1834254	rs939685	SNP	C	T	0.141174	0.1151	0.2802	0.0204	0.2167	0.1037
cg06125762	I	11	76319232	R	76319216	76319216	rs11236805	SNP	G	A	0.220248	0.3909	0.0869	0.3101	0.1372	0.1095
cg00767808	I	14	34509245	F	34509293	34509293	rs1680726	SNP	G	A	0.276158	0.371	0.3855	0.1755	0.2614	0.1974
cg26089160	I	10	104170217	R	104170204	104170204	rs12260430	SNP	T	C	0.315895	0.37	0.3006	0.4327	0.1879	0.2219
cg16244155	I	18	77905565	F	77905575	77905575	rs8088376	SNP	T	C	0.154153	0.0357	0.1431	0.1694	0.2505	0.1729
cg17246382	I	15	78556940	R	78556895	78556895	rs117636273	SNP	G	A	0.10024	0.126	0.1053	0.1021	0.0855	0.0735
cg00054209	I	9	33524089	F	33524101	33524101	rs3849912	SNP	C	T	0.754193	0.8472	0.8845	0.5658	0.7952	0.7349
cg14281340	I	4	120549391	F	120549435	120549435	rs6854072	SNP	T	G	0.971446	1	1	0.8949	1	0.9942
cg04827747	I	7	134855666	R	134855633	134855633	rs292508	SNP	G	C	0.911142	0.9901	0.9857	0.6997	0.996	0.9712
cg24110389	I	7	28220498	F	28220536	28220536	rs740256	SNP	A	G	0.0722843	0.001	0.001	0.2564	0.001	0.0288
cg02108196	I	2	3322515	R	3322470	3322470	rs62121537	SNP	G	T	0.153554	0.1815	0.1329	0.0847	0.2326	0.1585
cg14099595	I	5	145717283	F	145717285	145717285	rs1368402	SNP	A	C	0.28734	0.2083	0.1104	0.5688	0.2366	0.1888
cg15490075	I	13	100150979	R	100150958	100150958	rs12431034	SNP	T	G	0.478235	0.6885	0.4366	0.2239	0.5746	0.5764
cg21535247	I	6	8435926	R	8435883	8435883	rs3757100	SNP	C	T	0.283147	0.3512	0.2802	0.2761	0.2038	0.317
cg21535247	I	6	8435926	R	8435901	8435901	rs4959488	SNP	T	A	0.865815	0.8512	0.7965	0.9849	0.7773	0.8862
cg24439623	I	17	925669	R	925641	925641	rs12603889	SNP	T	C	0.0880591	0.0714	0.09	0.1899	0.001	0.0418
cg13802013	I	20	37303351	F	37303399	37303399	rs220494	SNP	C	T	0.998802	1	1	0.9985	0.997	0.9986
cg08500740	I	8	144766669	R	144766661	144766661	rs73371138	SNP	G	T	0.273562	0.502	0.2853	0.3101	0.0825	0.1326
cg05406791	I	12	10875874	F	10875895	10875895	rs1673681	SNP	T	G	0.966653	1	1	0.8812	0.999	0.987
cg22425418	I	8	103875621	R	103875613	103875613	rs2436851	SNP	A	G	0.199681	0.1488	0.4008	0.062	0.2634	0.1599
cg06525145	I	1	144594085	F	144594087	144594087	rs1699851	SNP	A	G	0.723842	0.9603	0.8211	0.553	0.6044	0.7421
cg06204376	I	9	37034583	F	37034617	37034617	rs7023441	SNP	T	C	0.954473	0.9692	0.9847	0.8722	0.995	0.9885
cg15728918	I	20	45035411	F	45035454	45035454	rs3752259	SNP	C	T	0.166334	0.1915	0.0849	0.3238	0.0746	0.0778
cg15728918	I	20	45035411	F	45035456	45035456	rs3752260	SNP	A	T	0.166334	0.1915	0.0849	0.3238	0.0746	0.0778
cg14666476	I	1	21112556	F	21112589	21112590	rs77962135	INDEL	CG	C	0.279153	0.7113	0.3292	0.0741	0.1421	0.17
cg24622205	I	11	6625060	R	6625016	6625016	rs11607058	SNP	G	T	0.0662939	0.003	0.1595	0.0091	0.1074	0.0764
cg21253087	I	9	139290292	R	139290251	139290251	rs4498662	SNP	C	G	0.408946	0.3214	0.3998	0.3654	0.4215	0.6138
cg06997416	I	16	88730291	F	88730335	88730335	rs73258677	SNP	C	G	0.0756789	0	0.1033	0.1649	0.0437	0.0231
cg10590767	I	19	44488127	R	44488085	44488085	rs397706	SNP	A	G	0.374601	0.4355	0.3681	0.2322	0.4274	0.4899
cg21190634	I	6	107077360	F	107077408	107077408	rs3747791	SNP	C	T	0.112021	0.1687	0.0031	0.236	0.003	0.1052
cg03325648	I	6	33136061	F	33136076	33136076	rs115641163	SNP	G	A	0.0652955	0.0357	0.0532	0.0083	0.1123	0.1657
cg03239552	I	12	54339653	R	54339614	54339614	rs2241937	SNP	G	A	0.113219	0.1359	0.3098	0.0257	0.0467	0.0663
cg02255488	I	2	220197450	F	220197492	220197492	rs2385402	SNP	C	G	0.469449	0.1845	0.4356	0.9319	0.2763	0.33
cg11984911	I	6	3177370	F	3177404	3177404	rs3734485	SNP	G	T	0.206869	0.253	0.2883	0.0477	0.1809	0.366
cg14316944	I	17	79485529	F	79485571	79485571	rs74006315	SNP	A	G	0.0952476	0.0982	0.09	0.1838	0.0229	0.0346
cg10523679	I	1	76189770	R	76189745	76189745	rs1251077	SNP	C	G	0.665136	0.7252	0.7219	0.7012	0.6183	0.4971
cg07026001	I	9	137001063	R	137001016	137001020	rs138426563	INDEL	CCAGT	C	0.072484	0	0.0225	0.1891	0.0567	0.049
cg12205043	I	4	106817219	F	106817221	106817221	rs10020333	SNP	A	G	0.478235	0.1329	0.363	0.9107	0.4284	0.3905
cg07604025	I	6	34724739	F	34724742	34724742	rs73415781	SNP	G	C	0.107428	0.3016	0.0941	0.0212	0.0596	0.0778
cg22013070	I	4	7799253	R	7799211	7799211	rs6829473	SNP	G	A	0.156949	0.0853	0.1595	0.2201	0.1412	0.1599
cg03226114	I	17	75798752	R	75798712	75798712	rs17631552	SNP	G	T	0.184904	0.0357	0.2648	0.1679	0.2843	0.1772
cg09059670	I	5	79552137	F	79552184	79552184	rs1126176	SNP	A	G	0.727636	0.7758	0.7628	0.77	0.5905	0.7262
cg02914063	I	1	205042927	F	205042939	205042939	rs17416088	SNP	C	T	0.165136	0.0069	0.2137	0.2837	0.166	0.0994
cg13929734	I	4	1623883	F	1623924	1623924	rs60920856	SNP	G	A	0.0644968	0.001	0.0061	0.2216	0.006	0.0245
cg20511194	I	1	45987619	R	45987574	45987574	rs17522918	SNP	C	A	0.114617	0.131	0.0869	0.0961	0.0825	0.2118
cg18163092	I	3	197246936	R	197246898	197246898	rs2686065	SNP	A	G	0.423522	0.3125	0.3149	0.6876	0.326	0.3761
cg25367905	I	5	176790350	F	176790382	176790382	rs73336265	SNP	C	T	0.0688898	0	0.0051	0.2496	0	0.0144
cg10157975	I	19	57862442	F	57862456	57862456	rs60606979	SNP	A	G	0.105232	0.2212	0.0532	0.1021	0.0457	0.1023
cg13092806	I	2	177043255	R	177043226	177043226	rs6755777	SNP	T	G	0.815695	0.7847	0.863	0.9244	0.6759	0.7896
cg20556517	I	19	18540330	R	18540280	18540282	rs72317419	INDEL	CGG	C	0.340655	0.1369	0.228	0.6982	0.2207	0.2882
cg23076370	I	14	107095027	F	107095040	107095040	rs376083359	SNP	T	C	0.167532	0.1577	0.09	0.3328	0.0924	0.085
cg23076370	I	14	107095027	F	107095058	107095058	rs374847142	SNP	C	G	0.323882	0.3294	0.3252	0.5068	0.1759	0.1801
cg23076370	I	14	107095027	F	107095060	107095060	rs369503739	SNP	G	C	0.339058	0.3274	0.3221	0.5658	0.173	0.1888
cg23076370	I	14	107095027	F	107095062	107095062	rs371580738	SNP	T	C	0.339058	0.3274	0.3221	0.5658	0.173	0.1888
cg23076370	I	14	107095027	F	107095072	107095072	rs375228935	SNP	G	C	0.411741	0.37	0.4479	0.6566	0.2147	0.2406
cg23076370	I	14	107095027	F	107095076	107095076	rs369531245	SNP	A	C	0.41234	0.37	0.4499	0.6566	0.2157	0.2406
cg02150926	I	14	106361667	F	106361701	106361701	rs139253934	SNP	C	T	0.0840655	0.1022	0.044	0.0681	0.1233	0.0879
cg02150926	I	14	106361667	F	106361703	106361703	rs3829429	SNP	T	C	0.0838658	0.1022	0.044	0.0681	0.1223	0.0879
cg02150926	I	14	106361667	F	106361707	106361707	rs3829430	SNP	A	C	0.0840655	0.1022	0.044	0.0681	0.1233	0.0879
cg07068956	I	7	100330872	R	100330841	100330841	rs530900640	INDEL	C	CT	0.126797	0.3571	0.0818	0.0227	0.0129	0.219
cg08742288	I	5	141031147	R	141031107	141031107	rs17097413	SNP	T	C	0.129593	0.0952	0.1697	0.1717	0.1113	0.0692
cg06651376	I	17	1690794	R	1690752	1690752	rs11549830	SNP	G	A	0.440495	0.5268	0.4632	0.4047	0.3439	0.4914
cg20891813	I	6	29691735	F	29691744	29691744	rs2076181	SNP	C	G	0.23103	0.2917	0.2883	0.264	0.1183	0.1628
cg20891813	I	6	29691735	F	29691772	29691772	rs2076179	SNP	T	C	0.395168	0.4355	0.2526	0.4039	0.4811	0.3963
cg20891813	I	6	29691735	F	29691774	29691774	rs2076178	SNP	A	C	0.219249	0.38	0.0838	0.1679	0.2584	0.2176
cg04636881	I	11	27241542	F	27241553	27241553	rs6484276	SNP	A	C	0.88778	0.998	0.9243	0.7231	0.9125	0.9539
cg19412664	I	6	143381673	F	143381712	143381712	rs3811093	SNP	T	C	0.333067	0.499	0.3681	0.385	0.1123	0.2637
cg24709167	I	1	59089201	R	59089183	59089183	rs58866650	INDEL	G	GC	0.750998	0.6448	0.6452	0.9758	0.669	0.745
cg10892335	I	1	53966318	F	53966330	53966330	rs60343005	SNP	A	G	0.108427	0.1389	0.1595	0.0129	0.1561	0.1052
cg08070965	I	10	116697922	F	116697960	116697960	rs17092618	SNP	G	C	0.164936	0.003	0.0082	0.5424	0.0457	0.0749
cg03553358	I	16	11350115	F	11350155	11350155	rs33977706	SNP	C	A	0.170128	0.2718	0.1483	0.0318	0.2575	0.1902
cg26975040	I	2	240205772	R	240205727	240205727	rs28629222	SNP	C	T	0.228435	0.4246	0.3057	0.1452	0.0785	0.2104
cg11841704	I	17	75539913	F	75539929	75539929	rs11077914	SNP	G	C	0.0872604	0.002	0.0859	0.2368	0.0139	0.0346
cg27163099	I	9	134151909	R	134151863	134151863	rs4740427	SNP	G	T	0.353834	0.499	0.4652	0.1611	0.3837	0.3098
cg06327917	I	19	7953365	F	7953377	7953377	rs7257265	SNP	C	T	0.096246	0.0258	0.046	0.0431	0.2237	0.1859
cg24106636	I	1	116381475	R	116381459	116381459	rs9661699	SNP	G	A	0.0886581	0	0	0.326	0	0.0187
cg23749005	I	7	158362339	R	158362292	158362292	rs12530928	SNP	A	T	0.298722	0.4187	0.2904	0.2337	0.2346	0.353
cg13248629	I	1	16375221	R	16375210	16375210	rs9633514	SNP	G	A	0.357029	0.6915	0.3896	0.0696	0.3678	0.3573
cg00695633	I	16	68032212	R	68032198	68032199	rs201032648	INDEL	GC	G	0.119409	0.0972	0.1943	0.0461	0.1402	0.1556
cg00695633	I	16	68032212	R	68032207	68032207	rs6499149	SNP	C	G	0.0587061	0.001	0	0.2088	0.002	0.0216
cg20565912	I	6	168935110	F	168935151	168935151	rs62424687	SNP	C	T	0.138179	0.0635	0.2229	0.1755	0.0845	0.134
cg16895792	I	1	9711653	R	9711642	9711642	rs7516138	SNP	A	G	0.669329	0.8978	0.6902	0.7511	0.4185	0.5159
cg00077586	I	21	18884876	R	18884869	18884869	rs2849889	SNP	C	T	0.0822684	0.0337	0.0327	0.0809	0.1759	0.0893
cg02953520	I	7	144347613	R	144347573	144347573	rs2888081	SNP	A	G	0.477037	0.2163	0.2648	0.8525	0.4851	0.428
cg06509362	I	16	69970511	F	69970529	69970529	rs904803	SNP	A	G	0.845647	0.9673	0.7975	0.907	0.7525	0.755
cg07388837	I	20	26189968	F	26189984	26189984	rs11370128	INDEL	C	CA	0.0852636	0.0476	0.0593	0.1611	0.0487	0.085
cg21363128	I	4	108852555	F	108852559	108852559	rs1493128	SNP	T	A;C	0.00339457;0.649361	0;0.6905	0;0.5368	0.0113;0.764	0;0.5885	0.0029;0.6182
cg13635462	I	11	77790613	F	77790653	77790653	rs534418	SNP	T	C	0.842053	0.7192	0.817	0.9221	0.833	0.9164
cg13635462	I	11	77790613	F	77790655	77790655	rs8875	SNP	G	C	0.141174	0.0833	0.1943	0.0439	0.2306	0.2061
cg08785459	I	2	170681546	F	170681553	170681553	rs6433149	SNP	T	C	0.973243	1	1	0.9009	1	0.9957
cg08785459	I	2	170681546	F	170681564	170681564	rs6433150	SNP	C	G	0.989816	1	1	0.9622	1	0.9986
cg26760589	I	20	55839288	F	55839305	55839305	rs6099518	SNP	C	G	0.127596	0.006	0.0276	0.4244	0.0229	0.0317
cg12640180	I	8	144208685	F	144208699	144208699	rs79254700	SNP	C	G	0.0660942	0	0	0.2413	0	0.0173
cg12640180	I	8	144208685	F	144208729	144208729	rs73372378	SNP	G	C	0.0690895	0	0	0.2519	0	0.0187
cg19351665	I	19	54693714	R	54693682	54693682	rs39714	SNP	G	C	0.729433	0.4663	0.8384	0.8124	0.8181	0.6715
cg10842775	I	6	21761442	R	21761420	21761420	rs12665602	SNP	G	C	0.340256	0.4643	0.2117	0.4463	0.165	0.3934
cg10842775	I	6	21761442	R	21761422	21761422	rs9366410	SNP	G	T	0.229832	0.1786	0.1994	0.1846	0.3827	0.2118
cg10842775	I	6	21761442	R	21761423	21761423	rs10806938	SNP	C	T	0.229832	0.1786	0.1994	0.1846	0.3827	0.2118
cg25433267	I	10	77161647	F	77161659	77161659	rs7085324	SNP	T	A;C	0.000399361;0.103035	0;0.002	0;0.0092	0.0015;0.357	0;0.0089	0;0.0346
cg05480169	I	10	135067408	R	135067380	135067380	rs11101669	SNP	C	T	0.104433	0.001	0.0542	0.2557	0.0845	0.0663
cg15365588	I	7	7681016	R	7680971	7680971	rs17466949	SNP	G	T	0.0970447	0.004	0.1186	0.0461	0.2058	0.1412
cg24867502	I	4	3486234	R	3486203	3486203	rs2006171	SNP	G	A	0.135184	0.2341	0.1227	0.0998	0.0974	0.1311
cg05543443	I	5	35574064	R	35574021	35574021	rs10472974	SNP	T	C	0.0597045	0.002	0.0358	0.1513	0.0288	0.0476
cg18192808	I	1	15853278	F	15853289	15853289	rs35718454	SNP	T	G	0.584465	0.6538	0.4356	0.7398	0.5149	0.4986
cg13964378	I	13	103450963	F	103450973	103450973	rs7994595	SNP	T	C	0.0854633	0.1121	0.0491	0.1513	0.0507	0.0231
cg27259391	I	16	29314418	R	29314400	29314400	rs62038976	SNP	C	T	0.192292	0.3165	0.1462	0.1354	0.1849	0.196
cg17032383	I	1	181979995	R	181979972	181979972	rs9660824	SNP	T	C	0.272764	0.248	0.4141	0.3631	0.1183	0.1614
cg17032383	I	1	181979995	R	181979975	181979975	rs9660825	SNP	T	C	0.272564	0.248	0.4141	0.3623	0.1183	0.1614
cg18715318	I	22	19420067	F	19420109	19420109	rs1128399	SNP	T	C	0.0654952	0.0466	0.0307	0.0628	0.1014	0.0951
cg21512817	I	2	216176813	F	216176824	216176824	rs28366035	SNP	C	G;T	0.0497204;0.161741	0;0.2629	0.0429;0.2301	0.146;0.0113	0.005;0.162	0.013;0.2046
cg19624486	I	4	184426006	R	184425958	184425958	rs80107592	SNP	G	C	0.100439	0.1994	0.1595	0.0061	0.0408	0.1398
cg13706438	I	10	120655001	F	120655038	120655038	rs201819672	SNP	C	T	0.423123	0.3839	0.4131	0.3419	0.5129	0.5187
cg26612794	I	16	88148745	R	88148721	88148721	rs8054879	SNP	C	T	0.206869	0.1776	0.2434	0.1059	0.3062	0.2464
cg26612794	I	16	88148745	R	88148736	88148736	rs11642340	SNP	C	T	0.43131	0.3562	0.5286	0.2436	0.5606	0.5735
cg26612794	I	16	88148745	R	88148737	88148737	rs79104167	SNP	G	A	0.19369	0.2798	0.1595	0.2784	0.0954	0.098
cg07040161	I	21	48084674	R	48084628	48084628	rs3747011	SNP	A	G	0.909944	0.9315	0.8875	0.916	0.9006	0.9121
cg22678136	I	15	25093521	F	25093542	25093542	rs11636986	SNP	C	A	0.111621	0.0268	0.0409	0.2345	0.1272	0.0778
cg07313174	I	7	156803550	F	156803559	156803560	rs202227378	INDEL	CA	C	0.08127	0	0.0245	0.1611	0.0815	0.1268
cg10371977	I	12	42737595	F	42737635	42737635	rs61471584	SNP	T	C	0.18111	0.1498	0.1994	0.1838	0.165	0.219
cg14237894	I	5	150400040	F	150400087	150400087	rs8177412	SNP	T	C	0.16254	0.1667	0.1585	0.236	0.1163	0.0893
cg19201719	I	9	214690	F	214706	214706	rs540473	SNP	G	C	0.54393	0.7401	0.5307	0.4856	0.4324	0.5504
cg04261066	I	19	3762669	F	3762698	3762698	rs13960	SNP	C	T	0.595248	0.6647	0.6667	0.4697	0.6272	0.5865
cg11879722	I	20	23402198	R	23402152	23402152	rs6048794	SNP	C	T	0.107029	0.0833	0.0818	0.2398	0.0278	0.0389
cg07538239	I	11	1467081	R	1467054	1467054	rs34893167	SNP	A	G	0.0521166	0.0565	0.0419	0.1135	0.003	0.0144
cg14593550	I	12	7053164	R	7053149	7053149	ss1388027630	SNP	A	C	0.362819	0.253	0.3221	0.5378	0.2903	0.3516
cg14274357	I	14	105251402	F	105251416	105251416	rs36214916	SNP	C	T	0.0529153	0.005	0.0552	0.1324	0.0139	0.0245
cg09007841	I	16	29230149	F	29230195	29230195	rs153179	SNP	A	G	0.449681	0.3909	0.3425	0.5038	0.501	0.5086
cg14648916	I	5	175224322	R	175224281	175224281	rs2443544	SNP	G	A;C	0.176518;0.000998403	0.1032;0.005	0.2577;0	0.1664;0	0.1899;0	0.1686;0
cg12232778	I	20	56324064	F	56324085	56324085	rs62205790	SNP	T	C	0.0706869	0.0595	0.0849	0.0053	0.1402	0.0908
cg09143576	I	1	6640149	R	6640116	6640116	rs17029626	SNP	A	G	0.148962	0.3532	0.1207	0.053	0.1461	0.0793
cg22949743	I	6	24646473	F	24646504	24646504	rs6456625	SNP	C	T	0.76857	0.8899	0.6984	0.8253	0.6272	0.7882
cg22949743	I	6	24646473	F	24646510	24646536	rs72144620	INDEL	CCAGCTCCCCTGCTCAGCTCCCCTGCT	C	0.76877	0.8889	0.6994	0.826	0.6272	0.7882
cg27000161	I	16	87688479	F	87688524	87688524	rs7200927	SNP	A	G	0.686502	0.6667	0.7566	0.7065	0.5875	0.7219
cg13174850	I	14	93673699	R	93673655	93673655	rs2286653	SNP	G	A	0.113219	0.1022	0.0859	0.1649	0.0755	0.1239
cg20744163	I	10	80999841	F	80999869	80999869	rs1749849	SNP	T	C	0.439696	0.4375	0.6176	0.2368	0.5358	0.4395
cg22635098	I	2	175413397	R	175413376	175413376	rs35923732	SNP	G	A	0.523163	0.8512	0.4888	0.2867	0.5149	0.5576
cg22635098	I	2	175413397	R	175413387	175413387	rs6754830	SNP	A	C	0.95647	0.998	0.956	0.8775	0.996	0.9899
cg06612016	I	7	158113184	R	158113152	158113152	rs5012916	SNP	G	A	0.936502	0.8661	0.9479	0.9803	0.9692	0.8919
cg06612016	I	7	158113184	R	158113153	158113153	rs5012915	SNP	T	C	0.936302	0.8661	0.9479	0.9796	0.9692	0.8919
cg06612016	I	7	158113184	R	158113169	158113169	rs5012914	SNP	G	C	0.941893	0.8661	0.9489	0.9977	0.9692	0.8963
cg15985191	I	10	18429357	F	18429383	18429383	rs55822580	SNP	C	T	0.120607	0.2718	0.0992	0.0537	0.1252	0.0519
cg11860496	I	1	159750642	R	159750629	159750629	rs3806187	SNP	G	A	0.132188	0.121	0.1217	0.059	0.171	0.2464
cg08867464	I	6	29760681	R	29760677	29760677	rs1610719	SNP	A	G	0.373003	0.1944	0.3753	0.5734	0.3012	0.3516
cg12044749	I	8	144995682	R	144995670	144995670	rs34534853	SNP	G	A	0.0553115	0	0	0.202	0.001	0.013
cg05051043	I	1	234040765	R	234040742	234040742	rs12136133	SNP	A	C	0.449481	0.4464	0.5429	0.4304	0.4831	0.3098
cg03996123	I	17	46726549	F	46726565	46726565	rs9900979	SNP	C	T	0.138978	0.3075	0.0665	0.1634	0.0447	0.0865
cg23743606	I	11	277381	F	277425	277425	rs71487220	SNP	C	T	0.105631	0.0248	0.1738	0.0242	0.2147	0.1239
cg23743606	I	11	277381	F	277426	277426	rs11246047	SNP	A	G	0.703674	0.2847	0.6667	0.8941	0.8489	0.7911
cg23743606	I	11	277381	F	277428	277429	rs535580994	INDEL	GA	G	0.559305	0.256	0.5102	0.6377	0.6988	0.7176
cg23664926	I	11	44642868	R	44642825	44642826	rs150434684	INDEL	GC	G	0.134784	0.124	0.2638	0.0552	0.1551	0.0908
cg23664926	I	11	44642868	R	44642827	44642827	rs200993752	SNP	G	A	0.134784	0.124	0.2638	0.0552	0.1551	0.0908
cg25886337	I	2	73441702	F	73441728	73441728	rs1560393	SNP	C	T	0.0549121	0	0	0.1687	0.0258	0.0375
cg10450872	I	9	35972269	R	35972227	35972227	rs1810653	SNP	C	T	0.312899	0.1339	0.3139	0.593	0.2187	0.1744
cg26060296	I	5	1800109	F	1800127	1800127	rs3776154	SNP	T	G	0.233626	0.1607	0.2249	0.2587	0.2336	0.304
cg26060296	I	5	1800109	F	1800138	1800138	rs10037336	SNP	C	G	0.109625	0.003	0.0798	0.3086	0.0338	0.0375
cg08099141	I	12	7053170	R	7053149	7053149	ss1388027630	SNP	A	C	0.362819	0.253	0.3221	0.5378	0.2903	0.3516
cg09632256	I	9	132021165	F	132021187	132021187	rs3814494	SNP	G	T	0.0872604	0.1131	0.0286	0.1513	0.0249	0.1009
cg04863197	I	17	79897974	F	79897993	79897993	rs146227002	SNP	G	A	0.0515176	0.0079	0.0941	0.1097	0.004	0.013
cg01451205	I	11	119252210	R	119252199	119252199	rs670906	SNP	T	G	0.93151	0.9603	0.8998	0.9788	0.8728	0.9294
cg24790471	I	12	96185283	F	96185312	96185312	rs7139030	SNP	G	A	0.166134	0.4028	0.0818	0.0696	0.0368	0.3127
cg01431950	I	1	182305099	F	182305147	182305147	rs2985441	SNP	T	C	0.0926518	0	0.0849	0.1566	0.1262	0.0677
cg00722320	I	15	79502065	F	79502096	79502096	rs12903401	SNP	G	C	0.391174	0.5952	0.3098	0.1293	0.4781	0.5821
cg18541047	I	15	75917977	R	75917956	75917956	rs28372917	SNP	G	A	0.081869	0.0298	0.045	0.0295	0.2256	0.1009
cg06081153	I	7	105029499	F	105029522	105029522	rs118089279	SNP	C	T	0.273363	0.5665	0.2219	0.2269	0.1322	0.2133
cg05777554	I	13	79980340	F	79980373	79980373	rs2765081	SNP	G	A	0.982428	1	1	0.9342	1	0.9986
cg02366402	I	7	84569518	R	84569510	84569510	rs12707691	SNP	C	G	0.164337	0.0526	0.1933	0.0847	0.3231	0.2075
cg13791254	I	9	100616607	R	100616583	100616583	rs3021523	SNP	T	C	0.882788	0.9911	0.82	0.969	0.7604	0.8271
cg25999043	I	11	6502655	R	6502636	6502636	rs11600431	SNP	G	C	0.1877	0.0327	0.227	0.2852	0.1869	0.1729
cg15347961	I	20	17949492	R	17949452	17949452	rs910902	SNP	C	T	0.301717	0.4395	0.4785	0.1293	0.2644	0.2349
cg16559361	I	16	88543440	F	88543480	88543482	rs72041844	INDEL	AGT	A	0.413738	0.5546	0.4417	0.3185	0.3241	0.4813
cg04351272	I	2	30670015	R	30670010	30670010	rs13426316	SNP	G	A	0.263778	0.3611	0.3119	0.1823	0.2266	0.2637
cg10431713	I	17	33760230	F	33760274	33760274	rs1849739	SNP	C	T	0.997204	1	1	0.9894	1	1
cg17745622	I	10	36727196	F	36727213	36727213	rs2503052	SNP	G	A	0.524361	0.622	0.6339	0.3487	0.5974	0.4568
cg16648494	I	15	32606571	R	32606554	32606554	rs75129215	SNP	G	T	0.350439	0.1409	0.1196	0.73	0.3131	0.3112
cg16648494	I	15	32606571	R	32606558	32606558	rs78777523	SNP	A	G	0.378594	0.1438	0.1207	0.8313	0.3141	0.3141
cg09234622	I	22	39240094	F	39240113	39240113	rs185853862	SNP	T	C	0.0617013	0.0813	0.0532	0.084	0.0268	0.0533
cg09234622	I	22	39240094	F	39240134	39240134	rs9607580	SNP	C	T	0.183307	0.2044	0.2331	0.0998	0.2435	0.1542
cg11812906	I	14	75593930	R	75593902	75593902	rs12889309	SNP	C	T	0.525559	0.8383	0.4683	0.2965	0.503	0.621
cg02477557	I	21	45770390	R	45770345	45770345	rs71316197	SNP	A	G	1	1	1	1	1	1
cg20847668	I	15	34635847	F	34635863	34635863	rs73376010	SNP	G	C	0.200679	0.3343	0.2188	0.1316	0.1511	0.1844
cg27614120	I	17	77386099	F	77386101	77386118	rs571106599	INDEL	CAGCCTCCAGGTCTCCGT	C	0.0700879	0.0565	0.1176	0.025	0.1203	0.036
cg27614120	I	17	77386099	F	77386126	77386126	rs11868264	SNP	A	G	0.10004	0.0298	0.0849	0.2269	0.0527	0.0504
cg01094309	I	6	166901854	F	166901903	166901903	rs9366022	SNP	G	A	0.313099	0.5139	0.3671	0.1498	0.2753	0.3112
cg15888301	I	15	73344233	R	73344196	73344196	rs62016793	SNP	C	G	0.193291	0.0625	0.2597	0.0144	0.3608	0.3876
cg08274661	I	17	45266192	R	45266163	45266163	rs11570451	SNP	T	C	0.0577077	0.0089	0.0297	0.1104	0.0636	0.0591
cg07535965	I	10	29346742	R	29346698	29346698	rs2783433	SNP	T	A	0.157149	0.0427	0.1268	0.2655	0.169	0.1427
cg11155992	I	13	19142361	R	19142348	19142348	rs117958528	SNP	C	T	0.360024	0.5724	0.4131	0.0726	0.4225	0.4337
cg24241129	I	1	165738348	R	165738311	165738311	rs2251768	SNP	A	T	0.905751	0.9911	0.956	0.8578	0.8598	0.8689
cg19423081	I	17	79057830	F	79057840	79057840	rs61326991	SNP	C	T	0.266973	0.5119	0.2331	0.1604	0.2406	0.2003
cg02679291	I	19	48248902	R	48248864	48248864	rs1042401	SNP	C	A	0.0786741	0	0.0245	0.2254	0.005	0.0965
cg03333546	I	19	13263065	R	13263055	13263055	rs55724477	SNP	C	G	0.475639	0.756	0.5112	0.2352	0.4324	0.5389
cg23283288	I	17	5676046	R	5676038	5676038	rs12450161	SNP	G	A	0.446685	0.3304	0.4703	0.4297	0.4642	0.5893
cg26763727	I	3	2140171	F	2140188	2140188	rs116791947	SNP	C	T	0.0714856	0.0635	0.092	0.0098	0.0646	0.1816
cg14057952	I	2	42097561	R	42097542	42097542	rs75227264	SNP	G	A	0.151558	0.2063	0.044	0.1876	0.1819	0.111
cg14057952	I	2	42097561	R	42097543	42097543	rs78172872	SNP	C	T	0.151558	0.2063	0.044	0.1876	0.1819	0.111
cg20954242	I	7	128046088	R	128046070	128046070	rs537741803	SNP	C	T	0.107827	0.2411	0.09	0.0038	0.0477	0.2248
cg06377929	I	1	1407001	F	1407043	1407043	rs1240735	SNP	A	C	0.0930511	0.001	0.0235	0.3033	0.0179	0.0331
cg06208288	I	1	58858074	R	58858059	58858059	rs849493	SNP	G	A	0.335064	0.3373	0.274	0.5862	0.1829	0.1599
cg00248804	I	17	14202916	R	14202875	14202875	rs3760309	SNP	A	C	0.276957	0.3016	0.4376	0.1876	0.2445	0.232
cg23715548	I	16	718501	F	718514	718514	rs7204542	SNP	C	G	0.546725	0.3175	0.5767	0.612	0.662	0.5461
cg21949518	I	2	264910	R	264895	264895	rs4854300	SNP	G	C	0.999002	1	1	0.9962	1	1
cg17508302	I	1	161575716	F	161575744	161575744	rs34472144	SNP	A	C	0.234026	0.2599	0.1708	0.2534	0.2555	0.2176
cg17508302	I	1	161575716	F	161575761	161575761	rs34540988	SNP	A	G	0.354633	0.3998	0.3609	0.2753	0.334	0.4611
cg25043602	I	13	113489734	F	113489775	113489775	rs9577854	SNP	T	A	0.311901	0.3403	0.5562	0.0371	0.4254	0.2853
cg05913197	I	6	166796386	F	166796433	166796433	rs1546854	SNP	C	A	0.840655	0.9712	0.9254	0.8313	0.7207	0.7233
cg14969099	I	19	50249927	R	50249905	50249905	rs57733064	SNP	T	C	0.096845	0.123	0.0767	0.1581	0.0487	0.0403
cg18855356	I	1	16957483	R	16957446	16957446	rs698883	SNP	T	G	0.895567	0.9514	0.8507	0.9743	0.7932	0.8761
cg02424450	I	1	144520201	R	144520156	144520156	rs28362065	SNP	C	A	0.476238	0.4821	0.4714	0.4705	0.4801	0.4798
cg12716346	I	4	187810656	R	187810611	187810611	rs74331252	SNP	G	T	0.0942492	0	0.0685	0.211	0.0795	0.0663
cg00187126	I	19	7697972	R	7697956	7697956	rs35020672	SNP	T	C	0.255391	0.2103	0.3119	0.1694	0.3837	0.219
cg14530476	I	8	117778582	F	117778607	117778607	rs16888720	SNP	T	C	0.0738818	0	0.093	0.1377	0.0606	0.0519
cg26042514	I	1	1425726	R	1425700	1425700	rs819980	SNP	T	C	0.485823	0.623	0.3579	0.8487	0.0994	0.3357
cg25313464	I	7	5012461	R	5012417	5012417	rs10951742	SNP	C	G	0.896166	0.9901	0.9233	0.8033	0.8976	0.8963
cg00357002	I	21	38445514	F	38445522	38445522	rs16994724	SNP	G	A	0.0904553	0.2381	0.0112	0.0983	0.007	0.0937
cg22280406	I	17	78582647	F	78582693	78582693	rs8080957	SNP	G	A	0.348043	0.3254	0.3446	0.3691	0.4105	0.255
cg19604641	I	14	103698774	F	103698795	103698795	rs28655326	SNP	A	G	0.0605032	0	0	0.2216	0.001	0.013
cg19604641	I	14	103698774	F	103698807	103698807	rs28699419	SNP	C	G	0.0603035	0	0	0.2216	0	0.013
cg13768242	I	13	113260783	F	113260796	113260796	rs2317288	SNP	G	A	0.527556	0.621	0.544	0.3585	0.5726	0.6254
cg13439902	I	2	88272824	F	88272862	88272862	rs202037074	SNP	G	C	0.0794728	0.1171	0.089	0.0242	0.0944	0.0951
cg21783198	I	5	95541	F	95578	95578	rs821977	SNP	A	G	0.999601	1	0.998	1	1	1
cg19087171	I	1	234819745	F	234819747	234819747	rs485615	SNP	C	T	0.382588	0.1577	0.2996	0.5303	0.4861	0.3948
cg23408987	I	X	153626606	F	153626649	153626649	rs915941	SNP	A	C	0.246887	0.0877	0.188	0.5743	0.0822	0.1737
cg18865566	I	20	32274387	F	32274420	32274420	rs6141996	SNP	G	C	1	1	1	1	1	1
cg04471092	I	6	169246889	R	169246850	169246850	rs6455427	SNP	G	C	0.989018	1	1	0.966	0.999	0.987
cg06902609	I	7	985719	F	985764	985764	rs80116805	SNP	G	A	0.135383	0.0258	0.1718	0.1921	0.1511	0.1124
cg19591512	I	3	134514284	F	134514292	134514292	rs62272388	SNP	C	A	0.0706869	0.0506	0.2423	0.0061	0.0328	0.036
cg26059468	I	8	55370579	F	55370619	55370619	rs62516525	SNP	C	T	0.268371	0.4058	0.411	0.1044	0.1461	0.3573
cg12532471	I	1	176176686	R	176176659	176176659	rs539723	SNP	C	G	0.968251	1	1	0.8843	0.999	0.9928
cg15705536	I	5	7825292	R	7825258	7825258	rs66820699	SNP	T	C	0.622404	0.4196	0.4836	0.8578	0.6093	0.683
cg15705536	I	5	7825292	R	7825271	7825271	rs326167	SNP	T	C	0.114018	0.0397	0.0767	0.3003	0.0278	0.0447
cg11896012	I	19	53696753	R	53696722	53696722	rs73584918	SNP	T	A	0.0736821	0.0208	0.0102	0.233	0.006	0.0346
cg20788636	I	21	47401716	F	47401760	47401760	rs7671	SNP	C	G	0.536542	0.7877	0.6431	0.2405	0.5159	0.6153
cg00881254	I	18	657522	R	657474	657474	rs2853742	SNP	T	C	0.222244	0.12	0.2434	0.2239	0.2684	0.2709
cg12593251	I	19	1450028	F	1450030	1450030	rs113149407	SNP	C	G	0.118211	0	0.1237	0.2882	0.0517	0.0548
cg03935072	I	1	73364736	F	73364782	73364782	rs3001406	SNP	C	G	0.919928	0.8849	0.9581	0.8835	0.9652	0.9207
cg09887634	I	1	233122135	R	233122127	233122127	rs41309639	SNP	C	T	0.172324	0.1667	0.1227	0.2163	0.2008	0.1254
cg19176391	I	11	67070760	F	67070766	67070766	rs4255546	SNP	C	T	0.675519	0.746	0.9519	0.2632	0.9264	0.6052
cg16256390	I	14	99712336	F	99712369	99712369	rs17095099	SNP	C	G	0.0894569	0.3026	0.0409	0.0061	0.0229	0.1037
cg24321030	I	13	29292888	R	29292867	29292867	rs1300234	SNP	T	G	0.225839	0.0942	0.1176	0.3555	0.3042	0.2089
cg24321030	I	13	29292888	R	29292872	29292872	rs3764098	SNP	A	G	0.710463	0.9067	0.8824	0.4138	0.6938	0.7723
cg04222084	I	1	221915650	R	221915633	221915633	rs7518806	SNP	T	A	0.214657	0.1647	0.136	0.3964	0.1262	0.1801
cg10499753	I	16	89654085	F	89654123	89654123	rs76691791	SNP	A	G	0.298722	0.1091	0.3885	0.0598	0.6362	0.4135
cg10499753	I	16	89654085	F	89654124	89654124	rs79838180	SNP	G	T	0.298722	0.1091	0.3885	0.0598	0.6362	0.4135
cg24525952	I	7	2127830	R	2127795	2127795	rs3778958	SNP	G	A	0.0599042	0.0853	0.0164	0.1195	0.0099	0.0432
cg11630135	I	3	13679166	F	13679203	13679203	rs1061375	SNP	G	A	0.515775	0.6369	0.3446	0.764	0.3231	0.3876
cg00490450	I	3	139108681	F	139108716	139108716	rs11706576	SNP	T	A	0.25	0.0427	0.3957	0.0643	0.5388	0.281
cg06610783	I	11	71497688	F	71497693	71497693	rs7127938	SNP	A	G	0.583267	0.4464	0.7321	0.6241	0.6252	0.4337
cg14625113	I	12	41086680	R	41086635	41086635	rs1992607	SNP	A	G	0.920727	0.998	0.9571	0.8419	0.8936	0.9467
cg10894690	I	1	144521462	F	144521492	144521492	rs1065561	SNP	G	T	0.672524	0.7639	0.6687	0.3684	0.8718	0.8357
cg25006511	I	6	105726047	R	105726036	105726036	rs1051484	SNP	C	T	0.342252	0.1964	0.2485	0.7254	0.165	0.2133
cg13866018	I	11	111797894	R	111797846	111797847	rs587705147	INDEL	GT	G	1	1	1	1	1	1
cg13866018	I	11	111797894	R	111797886	111797886	rs114245366	SNP	C	A	0.0571086	0	0	0.1997	0.001	0.0303
cg13866018	I	11	111797894	R	111797888	111797888	rs114754658	SNP	A	T	0.0571086	0	0	0.1997	0.001	0.0303
cg06359167	I	2	37458670	F	37458711	37458711	rs3213745	SNP	G	A	0.293131	0.37	0.228	0.1634	0.4235	0.3314
cg26135506	I	10	92617562	F	92617609	92617609	rs11186339	SNP	T	C	0.105431	0.1637	0.1043	0.0908	0.0835	0.0821
cg21807930	I	1	9074902	F	9074932	9074932	rs1556757	SNP	G	A	0.446486	0.5437	0.3282	0.4826	0.3579	0.5317
cg10440483	I	1	23810433	R	23810389	23810389	rs61778891	SNP	G	A	0.197284	0.0833	0.09	0.4372	0.1481	0.1282
cg17589319	I	1	43530194	R	43530154	43530154	rs588662	SNP	A	G	0.388578	0.5913	0.2505	0.5598	0.1024	0.3775
cg17589319	I	1	43530194	R	43530169	43530169	rs35462043	INDEL	T	TG	0.388978	0.5913	0.2515	0.5605	0.1024	0.3775
cg11081390	I	15	45585812	R	45585769	45585769	rs8043055	SNP	T	C	0.307907	0.1171	0.4254	0.0847	0.6233	0.3876
cg10858215	I	2	177004604	R	177004583	177004583	rs73033739	SNP	G	A	0.0798722	0.004	0.0348	0.2216	0.0398	0.0418
cg25506106	I	19	17970744	R	17970718	17970718	rs10407385	SNP	C	A	0.117612	0.2302	0.0869	0.18	0.0139	0.0288
cg25174290	I	11	3078921	R	3078885	3078885	rs384490	SNP	T	G	0.40655	0.1766	0.4049	0.6112	0.4006	0.3617
cg08953878	I	10	99332475	F	99332488	99332488	rs12221474	SNP	A	C	0.353435	0.5288	0.4499	0.2557	0.2724	0.2666
cg08071391	I	13	33844170	F	33844205	33844205	rs7325507	SNP	T	C	0.977037	1	1	0.9168	1	0.9928
cg07824824	I	18	12254976	R	12254956	12254956	rs34939372	SNP	G	A	0.15595	0.2183	0.2382	0.0129	0.2068	0.1484
cg23245942	I	17	46698973	R	46698956	46698956	rs3826541	SNP	C	A	0.0988419	0.1597	0.182	0.003	0.0577	0.1354
cg02490453	I	16	30816924	F	30816965	30816965	rs75031956	SNP	C	A	0.0680911	0.1369	0.001	0.0015	0.007	0.2781
cg10337331	I	2	106962160	F	106962173	106962173	rs72933133	SNP	G	A	0.145767	0.0843	0.0573	0.4039	0.0219	0.0476
cg00588577	I	10	70480905	R	70480868	70480868	rs5030883	SNP	A	C	0.230631	0.2917	0.2822	0.1044	0.2247	0.3184
cg02531059	I	12	96011399	F	96011440	96011442	rs201527119	INDEL	CAA	C	0.672324	0.9444	0.5491	0.7935	0.3777	0.647
cg19034708	I	8	17780168	R	17780157	17780157	rs7814692	SNP	G	A	0.590855	0.5327	0.5153	0.6467	0.7237	0.4827
cg05068156	I	6	29408587	R	29408554	29408554	rs10946991	SNP	A	C	0.13099	0.1042	0.0644	0.2943	0.0427	0.0807
cg05068156	I	6	29408587	R	29408555	29408555	rs17177674	SNP	C	A	0.063099	0.0456	0.0143	0.152	0.0159	0.0562
cg16775095	I	15	66947066	F	66947106	66947106	rs4776813	SNP	A	T	0.488219	0.3958	0.5317	0.5371	0.4354	0.5447
cg15431576	I	10	99393007	F	99393017	99393017	rs117516037	SNP	C	T	0.0515176	0.126	0.0051	0.034	0	0.1167
cg18948877	I	2	242904738	F	242904744	242904744	rs74003992	SNP	G	A	0.155751	0.2589	0.0716	0.208	0.004	0.245
cg07200877	I	11	55649706	F	55649712	55649712	rs4939538	SNP	T	C	0.15016	0.1448	0.184	0.0522	0.1998	0.2248
cg26751406	I	13	21951631	F	21951633	21951633	rs201696684	SNP	A	G	0.102236	0.0605	0.1299	0.121	0.0875	0.1095
cg26751406	I	13	21951631	F	21951677	21951677	rs5027594	SNP	A	G	0.340455	0.2312	0.3681	0.3011	0.4394	0.3919
cg09934894	I	14	95982881	F	95982917	95982917	rs56402942	SNP	G	A	0.271765	0.1518	0.2157	0.3071	0.4205	0.2421
cg07108218	I	19	49055362	R	49055316	49055316	rs12609189	SNP	C	G	0.0776757	0.0298	0.0726	0.1483	0.0596	0.0461
cg08135406	I	3	23785035	F	23785059	23785059	rs75137967	SNP	C	A	0.122005	0.1627	0.0746	0.0234	0.1958	0.2104
cg08135406	I	3	23785035	F	23785060	23785060	rs7651576	SNP	A	G	0.258786	0.1667	0.1247	0.4546	0.2127	0.2752
cg19774314	I	10	105453060	F	105453075	105453075	rs2224375	SNP	C	G	0.172923	0.2847	0.0706	0.0454	0.3131	0.1945
cg13504318	I	19	17932100	F	17932138	17932138	rs6523	SNP	T	C	0.686102	0.6151	0.6115	0.8631	0.6481	0.6124
cg01416563	I	5	140237151	R	140237109	140237109	rs251363	SNP	T	G	0.608826	0.4464	0.6616	0.6944	0.6412	0.5605
cg01654820	I	16	10675123	R	10675085	10675085	rs13330972	SNP	T	C	0.0684904	0	0	0.2519	0.003	0.0101
cg07673182	I	5	80597393	R	80597363	80597363	rs2291942	SNP	T	C	0.447085	0.2877	0.408	0.5499	0.4036	0.6009
cg07673182	I	5	80597393	R	80597364	80597364	rs11955364	SNP	G	C	0.105631	0.0893	0.0644	0.1573	0.0795	0.1268
cg07673182	I	5	80597393	R	80597374	80597374	rs62365038	SNP	T	C	0.0640974	0.0069	0.0746	0.0605	0.1123	0.0692
cg18943969	I	1	117209947	F	117209986	117209986	rs111246504	SNP	G	C	0.0902556	0.0159	0.0123	0.3056	0	0.0288
cg10530851	I	14	37051417	F	37051427	37051427	rs11624339	SNP	C	T	0.227236	0.3185	0.1769	0.0242	0.3638	0.3545
cg01302593	I	6	169613593	F	169613596	169613596	rs9766319	SNP	T	C	0.239018	0.2381	0.2035	0.379	0.1272	0.1859
cg01302593	I	6	169613593	F	169613600	169613600	rs73790690	SNP	C	T	0.0820687	0.0784	0.047	0.1309	0.0716	0.0591
cg14782543	I	7	11035256	R	11035212	11035212	rs114722624	SNP	G	A	0.057508	0	0.0348	0.1112	0.0656	0.0591
cg26911804	I	13	111806221	F	111806245	111806245	rs61966721	SNP	A	G	0.451478	0.6796	0.4847	0.3729	0.3817	0.3242
cg23658814	I	19	58258135	R	58258120	58258120	rs2074080	SNP	G	A	0.453474	0.4931	0.1288	0.7443	0.3608	0.4337
cg26709988	I	16	84860918	R	84860896	84860896	rs12925986	SNP	G	A	0.260583	0.3204	0.3916	0.0537	0.3638	0.2334
cg18960741	I	9	94903681	F	94903727	94903727	rs1105085	SNP	A	G	0.577476	0.4554	0.4816	0.8744	0.3748	0.6182
cg16033633	I	13	100624855	F	100624890	100624890	rs3809368	SNP	G	A	0.378794	0.751	0.4172	0.0908	0.3191	0.4193
cg00484466	I	4	8071202	R	8071158	8071158	rs13148726	SNP	T	C	0.126398	0.1865	0.1524	0.0242	0.1909	0.1037
cg16580681	I	2	237592822	F	237592855	237592855	rs10929182	SNP	C	T	0.232428	0.1171	0.0808	0.472	0.2256	0.1671
cg07380773	I	9	139581965	F	139581994	139581994	rs2385893	SNP	A	C	0.998403	1	1	0.9939	1	1
cg19538502	I	15	40226259	F	40226294	40226294	rs508281	SNP	A	G	0.613818	0.8502	0.5961	0.7171	0.2992	0.5548
cg23978242	I	10	530635	F	530644	530644	rs1539231	SNP	G	A	0.794129	0.87	0.9366	0.4501	0.9414	0.9251
cg22642724	I	19	6377391	F	6377424	6377424	rs7247913	SNP	G	A;C	0.00379393;0.0636981	0.001;0.001	0.001;0.0235	0.0121;0.1362	0;0.0915	0.0014;0.0331
cg18427787	I	20	45087990	F	45088006	45088006	rs446927	SNP	G	C	0.422125	0.3135	0.3436	0.7126	0.2992	0.3156
cg00386034	I	6	44191288	R	44191254	44191254	rs11752118	SNP	A	G	0.314696	0.3552	0.4049	0.1884	0.331	0.3458
cg27370261	I	5	177630999	R	177630948	177630951	rs150652249	INDEL	CTCA	C	0.0848642	0	0.0982	0.0386	0.1988	0.1124
cg22896098	I	9	72873732	F	72873758	72873758	rs943532	SNP	T	C	0.0642971	0.0139	0.0399	0.1377	0.0586	0.0403
cg22896098	I	9	72873732	F	72873766	72873766	rs943533	SNP	C	T	0.0642971	0.0139	0.0399	0.1377	0.0586	0.0403
cg10178795	I	1	68298432	F	68298448	68298448	rs7537276	SNP	G	A	0.312101	0.3968	0.1994	0.3011	0.3141	0.366
cg18360585	I	10	10738741	R	10738721	10738721	rs12777758	SNP	T	C	0.33746	0.4395	0.4898	0.2784	0.2813	0.1686
cg18360585	I	10	10738741	R	10738738	10738738	rs12770217	SNP	G	A	0.243411	0.1587	0.4509	0.2179	0.2396	0.1282
cg09467675	I	11	1681593	F	1681615	1681615	rs28488060	SNP	G	A	0.987021	1	0.9632	0.9977	0.9771	0.9957
cg11189183	I	12	131374017	F	131374052	131374052	rs11061222	SNP	T	C	0.28115	0.1944	0.1656	0.3411	0.3867	0.3026
cg20059197	I	14	92044390	R	92044355	92044355	rs1704607	SNP	C	G	0.920927	0.9603	0.9151	0.9561	0.8608	0.8919
cg23812538	I	4	26323049	F	26323082	26323082	rs28558703	SNP	G	C	0.641773	0.6796	0.4427	0.7345	0.6083	0.7392
cg01125617	I	16	889011	R	888984	888984	rs646170	SNP	T	G	0.713059	0.5853	0.6953	0.9592	0.5547	0.6844
cg23729881	I	3	13057184	R	13057144	13057144	rs56102901	SNP	G	A	0.186102	0.3522	0.2219	0.0378	0.1779	0.1888
cg23729881	I	3	13057184	R	13057173	13057173	rs73014517	SNP	G	A	0.128594	0.0675	0.1217	0.1067	0.1978	0.1686
cg23729881	I	3	13057184	R	13057174	13057174	rs73014518	SNP	C	T	0.128594	0.0675	0.1227	0.1067	0.1968	0.1686
cg15826897	I	19	15343373	R	15343364	15343366	rs145364311	INDEL	ACT	A	0.218051	0.0585	0.1738	0.441	0.1561	0.1772
cg04571321	I	19	38924347	F	38924362	38924362	rs4632259	SNP	T	C	0.0511182	0.002	0.0256	0.1641	0.002	0.0144
cg09470059	I	1	182361507	R	182361478	182361478	rs4652706	SNP	T	C	0.830072	0.8373	0.7924	0.8971	0.7893	0.804
cg09470059	I	1	182361507	R	182361506	182361506	rs10797771	SNP	C	T	0.695487	0.8294	0.5941	0.8268	0.5388	0.621
cg05023322	I	12	112856686	R	112856643	112856643	rs58805176	SNP	G	A	0.143171	0.2619	0.1268	0.1558	0.0835	0.0562
cg13982541	I	5	1466431	R	1466399	1466399	rs2911487	SNP	C	G	0.722444	0.5843	0.8548	0.7254	0.7137	0.7435
cg11886476	I	17	36981744	R	36981703	36981703	rs73985026	SNP	G	C	0.0634984	0	0	0.2307	0.001	0.0173
cg23489384	I	14	21199099	F	21199101	21199101	rs7141656	SNP	C	T	0.566693	0.6726	0.6483	0.5688	0.5258	0.353
cg04995976	I	16	123246	R	123220	123220	rs2541636	SNP	A	G	0.251997	0.1071	0.2106	0.6286	0.0159	0.1455
cg07641653	I	16	67063654	R	67063612	67063612	rs79560117	SNP	G	T	0.0595048	0	0.0849	0.1241	0.0308	0.0288
cg14651355	I	9	139377930	F	139377938	139377938	rs7045859	SNP	T	G	0.334265	0.2153	0.2945	0.2746	0.3986	0.5836
cg23073032	I	1	214724414	F	214724422	214724422	rs12745587	SNP	G	T	0.499201	0.3224	0.6135	0.4085	0.7485	0.4063
cg21310017	I	19	4029144	R	4029125	4029125	rs60537326	SNP	G	A	0.0746805	0	0.002	0.2716	0	0.0187
cg11558107	I	15	60700124	F	60700160	60700160	rs115708930	SNP	C	T	0.0523163	0	0.0256	0.1649	0.003	0.0231
cg27629882	I	19	58864907	R	58864867	58864867	rs2375470	SNP	A	G	0.86262	0.9147	0.8497	0.7738	0.9384	0.8646
cg27629882	I	19	58864907	R	58864879	58864879	rs3833872	INDEL	T	TG	0.861022	0.9127	0.8487	0.7708	0.9384	0.8631
cg09506473	I	8	87081978	R	87081965	87081965	rs28701540	SNP	C	A	0.0511182	0	0	0.1815	0.001	0.0216
cg00982936	I	2	34719565	R	34719553	34719553	rs6543851	SNP	T	C	0.751198	0.9851	0.5992	0.671	0.7217	0.8213
cg04616793	I	16	8738608	R	8738579	8738579	rs1641067	SNP	A	G	0.985823	1	1	0.9501	1	0.9928
cg03246584	I	10	134663467	R	134663437	134663437	rs12762131	SNP	T	G	0.291733	0.3264	0.3712	0.0257	0.3887	0.4957
cg22815181	I	19	54057812	R	54057777	54057777	rs11666642	SNP	C	G	0.123403	0.1925	0.138	0.0076	0.166	0.1614
cg18813390	I	4	8605881	R	8605860	8605860	rs28421391	SNP	C	A;T	0.00359425;0.0948482	0;0.002	0.0031;0	8e-04;0.3419	0.0109;0.003	0.0043;0.0259
cg08879470	I	11	76859056	F	76859069	76859069	rs4074664	SNP	C	T	0.0515176	0.001	0.0409	0.0446	0.1103	0.0677
cg10491410	I	4	1107487	R	1107478	1107478	rs62296477	SNP	T	C	0.588658	0.6736	0.6585	0.2519	0.7684	0.7478
cg25489169	I	17	46689639	F	46689680	46689680	rs55711449	SNP	C	A	0.0838658	0.2381	0.0562	0.0446	0.0497	0.0231
cg00619561	I	13	112980676	F	112980712	112980712	rs9577704	SNP	G	A	0.32488	0.6567	0.3926	0.0635	0.2296	0.3833
cg00989765	I	4	55991860	F	55991885	55991885	rs10027862	SNP	C	G	0.992812	1	1	0.9735	1	0.9986
cg24096120	I	17	77419249	F	77419276	77419276	rs10445220	SNP	C	A	0.135982	0.1151	0.1575	0.1112	0.1193	0.2075
cg24096120	I	17	77419249	F	77419294	77419294	rs7211021	SNP	C	T	0.224042	0.1657	0.229	0.2405	0.2972	0.1643
cg07972025	I	11	17784714	R	17784707	17784707	rs17718902	SNP	G	A	0.587061	0.8829	0.6319	0.2352	0.5964	0.7507
cg25140657	I	10	121217877	F	121217908	121217908	rs3009897	SNP	T	C	0.996805	1	1	0.9887	1	0.9986
cg25140657	I	10	121217877	F	121217911	121217911	rs7084586	SNP	C	T	0.0585064	0	0	0.208	0.001	0.0245
cg00099427	I	1	159870134	F	159870180	159870180	rs2494486	SNP	C	G	0.802516	0.9137	0.7485	0.795	0.7515	0.8055
cg24926924	I	2	155434214	F	155434231	155434231	rs2435166	SNP	T	C	0.782149	0.7639	0.7065	0.9191	0.7823	0.6542
cg18288576	I	1	150122500	R	150122493	150122493	rs4553237	SNP	T	C	0.992812	1	1	0.975	0.999	0.9971
cg23514324	I	3	12329213	R	12329178	12329179	rs113419707	INDEL	GC	G	1	1	1	1	1	1
cg23514324	I	3	12329213	R	12329195	12329195	rs2920502	SNP	G	C	0.405351	0.749	0.6125	0.0666	0.3161	0.389
cg07958169	I	14	107095056	F	107095058	107095058	rs374847142	SNP	C	G	0.323882	0.3294	0.3252	0.5068	0.1759	0.1801
cg07958169	I	14	107095056	F	107095060	107095060	rs369503739	SNP	G	C	0.339058	0.3274	0.3221	0.5658	0.173	0.1888
cg07958169	I	14	107095056	F	107095062	107095062	rs371580738	SNP	T	C	0.339058	0.3274	0.3221	0.5658	0.173	0.1888
cg07958169	I	14	107095056	F	107095072	107095072	rs375228935	SNP	G	C	0.411741	0.37	0.4479	0.6566	0.2147	0.2406
cg07958169	I	14	107095056	F	107095076	107095076	rs369531245	SNP	A	C	0.41234	0.37	0.4499	0.6566	0.2157	0.2406
cg07958169	I	14	107095056	F	107095098	107095098	rs371780793	SNP	G	C	0.224641	0.2361	0.3395	0.2315	0.1451	0.1484
cg02621993	I	7	4874285	R	4874250	4874250	rs76862906	SNP	G	A	0.0826677	0.1508	0.0532	0.0938	0.0586	0.0389
cg12667196	I	9	108456734	R	108456726	108456726	rs2271248	SNP	G	C	0.483227	0.5734	0.3937	0.6203	0.3141	0.4625
cg10331989	I	16	15229931	F	15229978	15229978	rs1973586	SNP	C	T	0.0632987	0	0.0368	0.0401	0.1571	0.1009
cg24848437	I	7	2645542	F	2645552	2645552	rs2293407	SNP	A	G	0.413938	0.494	0.4029	0.4009	0.327	0.464
cg09783738	I	11	109964017	R	109964007	109964007	rs7116424	SNP	A	G	0.727436	0.9038	0.5399	0.7443	0.6958	0.7493
cg05318486	I	7	5553423	F	5553451	5553451	rs852447	SNP	T	G	0.574281	0.3492	0.5542	0.8351	0.4742	0.5778
cg26363272	I	2	240904871	F	240904884	240904884	rs58652766	SNP	G	A	0.242013	0.4048	0.1636	0.0726	0.3539	0.2767
cg27319216	I	8	6693540	R	6693495	6693495	rs2951851	SNP	T	G	0.656749	0.6617	0.7147	0.7557	0.5308	0.562
cg09987243	I	7	56896000	R	56895981	56895981	rs143278672	SNP	A	T	0.0846645	0.0546	0.0491	0.2126	0.0209	0.0274
cg16264273	I	14	35514911	F	35514950	35514950	rs799475	SNP	C	T	0.153155	0.0675	0.1718	0.0439	0.326	0.2089
cg16264273	I	14	35514911	F	35514957	35514957	rs3809449	SNP	G	A	0.216054	0.3532	0.2239	0.149	0.161	0.2133
cg08023458	I	14	101438461	F	101438492	101438492	rs73350964	SNP	G	A	0.107628	0.0337	0.1789	0.1067	0.0268	0.2334
cg15244305	I	4	7735266	F	7735311	7735311	rs2285774	SNP	G	C	0.708067	0.6081	0.6708	0.798	0.671	0.7882
cg24216596	I	3	55518142	R	55518096	55518096	rs17711385	SNP	A	G	0.125998	0.002	0.089	0.1649	0.2247	0.1412
cg02766845	I	6	28956577	R	28956541	28956541	rs552104958	SNP	T	C	0.0690895	0.0278	0.1145	0.0998	0.0358	0.0548
cg15110056	I	14	105452050	R	105452035	105452035	rs10150682	SNP	A	G	0.903355	0.7976	0.911	0.9894	0.9006	0.8862
cg12882999	I	14	30832909	R	30832866	30832866	rs10134864	SNP	C	T	0.132788	0.001	0.1258	0.2489	0.1362	0.1081
cg12882999	I	14	30832909	R	30832881	30832881	rs9671424	SNP	G	A	0.205871	0.2272	0.3476	0.1974	0.1441	0.0807
cg06950666	I	2	240101752	R	240101713	240101713	rs3791536	SNP	G	A	0.219449	0.3105	0.2219	0.1044	0.173	0.3703
cg25364343	I	18	21719286	F	21719327	21719327	rs2278664	SNP	C	T	0.384984	0.4355	0.4264	0.0673	0.6302	0.5029
cg07109485	I	4	38936789	F	38936833	38936833	rs2171778	SNP	G	A	0.502796	0.6548	0.5276	0.4289	0.4553	0.4568
cg14588209	I	19	40950453	R	40950433	40950433	rs174865	SNP	A	C	0.529153	0.247	0.4806	0.8601	0.4732	0.4582
cg08559214	I	2	168839903	F	168839942	168839942	rs113454816	SNP	C	T	0.206869	0.3938	0.1544	0.1256	0.16	0.232
cg06483699	I	4	100871150	F	100871152	100871152	rs73832925	SNP	C	T	0.266174	0.1508	0.138	0.4675	0.2614	0.2378
cg20080006	I	3	149376040	F	149376058	149376058	rs6799753	SNP	T	G	0.997604	1	0.999	0.9992	0.992	0.9971
cg19966621	I	7	33102440	F	33102462	33102462	rs13228639	SNP	C	T	0.64377	0.4821	0.6053	0.7133	0.7058	0.7104
cg19009280	I	4	42154983	R	42154935	42154935	rs4461553	SNP	G	T	0.142572	0	0.0194	0.4781	0.0318	0.0447
cg19542119	I	19	44331823	R	44331798	44331798	rs11880651	SNP	T	C	0.301518	0.246	0.547	0.1362	0.4036	0.2032
cg19542119	I	19	44331823	R	44331810	44331810	rs349030	SNP	G	A	0.381789	0.3502	0.3119	0.3911	0.4612	0.3934
cg15194105	I	10	114206675	F	114206683	114206683	rs2277205	SNP	C	T	0.0732827	0.1081	0.0726	0.0272	0.0934	0.0821
cg22814764	I	3	126911953	F	126911969	126911969	rs6439039	SNP	C	T	0.109026	0	0.0072	0.3253	0.0577	0.0735
cg25970575	I	4	6010164	F	6010192	6010192	rs76084292	SNP	C	T	0.163538	0.0089	0.1605	0.1967	0.2813	0.1585
cg08202827	I	6	21552590	R	21552576	21552576	rs7383121	SNP	G	C	0.248802	0.6538	0.1299	0.0779	0.2068	0.2147
cg11917734	I	6	31237029	R	31236998	31236998	rs2001181	SNP	C	T	0.889177	0.8294	0.8691	0.9501	0.8787	0.9035
cg11917734	I	6	31237029	R	31237002	31237002	rs17885436	SNP	G	C	0.13139	0.254	0.0767	0.0825	0.1282	0.1282
cg11917734	I	6	31237029	R	31237014	31237014	rs3998381	SNP	G	A	0.785543	0.8135	0.7546	0.8139	0.7276	0.8184
cg11917734	I	6	31237029	R	31237017	31237017	rs2394960	SNP	C	T	0.760583	0.8135	0.7536	0.7368	0.7167	0.8026
cg11917734	I	6	31237029	R	31237027	31237027	rs2394961	SNP	C	T	0.760583	0.8135	0.7536	0.7368	0.7167	0.8026
cg22054918	I	4	81123613	R	81123603	81123603	rs6831357	SNP	G	T	0.0617013	0	0	0.2216	0	0.0231
cg07601747	I	3	174849894	R	174849867	174849867	rs112201793	SNP	A	G	0.597644	0.6171	0.5603	0.7027	0.5129	0.5447
cg01035789	I	16	88237772	F	88237802	88237802	rs12373059	SNP	C	T	0.409944	0.4911	0.5726	0.1452	0.5189	0.4092
cg17089214	I	22	22089827	F	22089855	22089857	rs139967375	INDEL	CCA	C	0.132188	0.001	0.0961	0.2224	0.1819	0.1297
cg05058672	I	1	95285882	F	95285887	95285887	rs187254725	SNP	C	G	0.0986422	0.0317	0.2025	0.025	0.161	0.0994
cg05058672	I	1	95285882	F	95285897	95285897	rs536352074	INDEL	C	CCCCAGA	0.410343	0.5992	0.2965	0.3616	0.4115	0.3876
cg19472903	I	9	36136617	R	36136587	36136587	rs3739614	SNP	T	G	0.301717	0.2937	0.3569	0.2685	0.329	0.2594
cg21157094	I	17	25958282	F	25958304	25958304	rs3751093	SNP	G	A	0.202476	0.2331	0.2566	0.1014	0.2008	0.2767
cg05728596	I	2	219128475	F	219128506	219128506	rs2292549	SNP	C	T	0.788738	0.9921	0.9775	0.3056	0.9533	0.9092
cg12035625	I	16	26332794	F	26332840	26332840	rs9923624	SNP	A	G	0.78734	0.9375	0.771	0.6702	0.7694	0.8415
cg25270498	I	17	81037414	R	81037384	81037384	rs549572593	INDEL	G	GCGGGGCGGGGT	0.105831	0.0228	0.093	0.1407	0.166	0.0908
cg21219192	I	14	67707754	F	67707796	67707796	rs1078194	SNP	T	C	0.35024	0.4593	0.3221	0.5295	0.0885	0.2695
cg03540586	I	16	58767723	F	58767730	58767730	rs74383391	SNP	C	T	0.091254	0.3224	0.0184	0.0265	0.0139	0.0937
cg06023279	I	18	12896925	F	12896961	12896961	rs11080610	SNP	A	G	0.184305	0.1171	0.1483	0.0658	0.3211	0.3602
cg02999390	I	2	98357802	F	98357817	98357817	rs62157588	SNP	G	T	0.322883	0.1548	0.1922	0.4009	0.504	0.3401
cg11153328	I	22	36877737	R	36877695	36877695	rs35045487	INDEL	G	GAA;GGA	0.00479233;0.276558	0;0.0972	0.0031;0.2219	0.003;0.0726	0.0139;0.5378	0.0043;0.6239
cg02578944	I	6	28227392	F	28227436	28227436	rs12000	SNP	A	G	0.442692	0.4444	0.3947	0.6959	0.2167	0.353
cg01015416	I	7	77166650	R	77166616	77166616	rs141004273	INDEL	G	GC	1	1	1	1	1	1
cg18505879	I	18	60382658	R	60382642	60382642	rs1077909	SNP	G	A	0.076877	0	0	0.2708	0	0.0389
cg19943330	I	14	24505554	R	24505537	24505537	rs2332130	SNP	C	G	0.131989	0.2222	0.2086	0.0507	0.0815	0.121
cg22545206	I	2	118617499	F	118617516	118617516	rs79558599	SNP	G	C	0.332268	0.5456	0.3967	0.0386	0.4324	0.3458
cg22545206	I	2	118617499	F	118617542	118617542	rs7593686	SNP	C	T	0.332268	0.1577	0.4059	0.4834	0.2932	0.2507
cg06729222	I	22	18893677	R	18893631	18893631	rs407895	SNP	T	C	0.820088	0.999	0.8804	0.857	0.6074	0.7133
cg12656374	I	15	100347872	R	100347859	100347859	rs2863293	SNP	C	T	0.769369	0.7212	0.7014	0.9766	0.6899	0.6556
cg05624954	I	5	179340170	R	179340137	179340137	rs26077	SNP	T	C	0.552316	0.7589	0.5941	0.413	0.4145	0.6585
cg11648286	I	10	88855347	R	88855300	88855300	rs7896026	SNP	T	G	0.699281	0.8423	0.5204	0.7625	0.6252	0.7305
cg19513282	I	20	62200711	F	62200738	62200738	rs6089924	SNP	G	A	0.184105	0.0317	0.1718	0.4228	0.0676	0.1369
cg09080553	I	7	25891005	F	25891019	25891019	rs9639522	SNP	G	A	0.160543	0.3681	0.0256	0.2458	0.004	0.1138
cg06043048	I	8	43132256	R	43132223	43132223	rs13269046	SNP	C	G	0.0926518	0.001	0.0849	0.1989	0.0785	0.0548
cg25390432	I	19	45003865	R	45003843	45003843	rs3786496	SNP	C	T	0.150759	0.0675	0.0992	0.1884	0.2366	0.1484
cg11105927	I	15	45568025	R	45568002	45568002	rs2458226	SNP	G	A	0.0654952	0	0	0.2383	0	0.0187
cg04440717	I	10	133938266	R	133938261	133938261	rs2814190	SNP	T	C	0.898363	0.75	0.9049	0.9955	0.8797	0.9467
cg17041693	I	16	1383688	F	1383716	1383716	rs111684211	SNP	C	T	0.602236	0.7649	0.5675	0.7632	0.4354	0.3501
cg17041693	I	16	1383688	F	1383724	1383725	rs144673457	INDEL	GC	G	0.601238	0.7649	0.5675	0.7587	0.4364	0.3501
cg06156729	I	16	84079122	R	84079083	84079083	rs4782883	SNP	G	C	0.111821	0.0992	0.1902	0.0325	0.1759	0.0778
cg19597498	I	3	96495651	R	96495646	96495646	rs9814087	SNP	T	C	0.303714	0.2312	0.1063	0.705	0.0358	0.3112
cg18817246	I	11	6206917	R	6206870	6206870	rs11040791	SNP	C	T	0.0710863	0.1806	0.0808	0.0545	0.0149	0.0115
cg17718095	I	14	35834536	F	35834558	35834558	rs11621391	SNP	C	T	0.285343	0.4573	0.3405	0.1906	0.1918	0.2738
cg02061711	I	10	601759	F	601771	601771	rs7093951	SNP	G	A	0.170128	0.0982	0.0634	0.4228	0.0805	0.0735
cg02061711	I	10	601759	F	601778	601778	rs10904501	SNP	C	T	0.101438	0.1746	0.0307	0.1445	0.0527	0.0836
cg09062550	I	20	20350481	F	20350516	20350516	rs6137007	SNP	T	G	0.988019	0.999	1	0.9561	1	0.9986
cg18045859	I	7	73184526	F	73184534	73184534	rs6460054	SNP	T	C	0.527756	0.5089	0.5481	0.5741	0.4771	0.5115
cg01921845	I	14	105238643	R	105238591	105238596	rs55839843	INDEL	CCTGAG	C	0.420128	0.62	0.5235	0.2231	0.33	0.4899
cg01921845	I	14	105238643	R	105238604	105238604	rs2498800	SNP	C	T	0.422125	0.62	0.5225	0.2421	0.3171	0.4885
cg01921845	I	14	105238643	R	105238636	105238636	rs17846832	SNP	G	A;C	0.00938498;0.0541134	0.0149;0.0179	0.0286;0.1268	8e-04;0.0212	0;0.0765	0.0043;0.0346
cg27136719	I	16	1147829	R	1147809	1147809	rs74001182	SNP	G	A	0.128594	0.0208	0.0317	0.3578	0.0676	0.0735
cg27136719	I	16	1147829	R	1147810	1147810	rs74001183	SNP	C	A	0.128594	0.0208	0.0317	0.3578	0.0676	0.0735
cg27144791	I	3	32022994	F	32023014	32023014	rs4521276	SNP	G	A	0.234425	0.2569	0.363	0.1354	0.1839	0.2824
cg06638332	I	16	1221825	F	1221829	1221829	rs74004840	SNP	A	C	0.17512	0.0337	0.0348	0.5567	0.0219	0.0735
cg20594316	I	4	2389156	F	2389175	2389175	rs6834034	SNP	C	A	0.0539137	0.0734	0	0.1422	0	0.0115
cg07295197	I	12	31233201	R	31233164	31233164	rs71440936	SNP	C	T	0.628195	0.8095	0.5746	0.6914	0.4304	0.6066
cg17980184	I	7	157494880	R	157494832	157494832	rs36120437	SNP	C	T	0.257788	0.004	0.1575	0.323	0.4881	0.3098
cg26418900	I	7	24324599	F	24324608	24324608	rs16478	SNP	G	A	0.291534	0.2847	0.3262	0.3464	0.2614	0.1916
cg18957484	I	12	99038577	R	99038549	99038549	rs2289315	SNP	G	A	0.052516	0.1667	0.0726	0	0.0179	0.0086
cg04981611	I	2	47798477	R	47798433	47798433	rs6725634	SNP	A	G	0.215855	0.0734	0.2331	0.3752	0.1829	0.1427
cg21071940	I	13	23149053	R	23149038	23149038	rs149737575	SNP	C	T	0.061901	0.001	0	0.2179	0.001	0.0288
cg21071940	I	13	23149053	R	23149043	23149043	rs9510229	SNP	T	C	0.983227	1	1	0.9395	1	0.9942
cg15609272	I	5	159894868	R	159894847	159894847	rs57095329	SNP	A	G	0.142772	0.2034	0.1616	0.174	0.0328	0.1282
cg04632724	I	15	102192393	F	102192418	102192418	rs3743188	SNP	C	T	0.332867	0.2202	0.317	0.4932	0.2704	0.304
cg10542098	I	9	136039353	F	136039398	136039398	rs9411363	SNP	C	G	0.502596	0.5317	0.4438	0.5106	0.5119	0.5144
cg27594095	I	6	31095276	R	31095246	31095246	rs9263707	SNP	C	T	0.0565096	0.0417	0.1104	0.0182	0.0646	0.0634
cg27594095	I	6	31095276	R	31095270	31095270	rs9263708	SNP	T	C	0.0990415	0.0625	0.0562	0.1082	0.1809	0.0764
cg18238718	I	1	33742369	R	33742336	33742336	rs12078972	SNP	A	G	0.991613	1	1	0.969	1	0.9986
cg18238718	I	1	33742369	R	33742353	33742353	rs55879775	SNP	C	T	0.697883	0.7649	0.6881	0.615	0.6988	0.7709
cg25401284	I	11	61582697	F	61582708	61582708	rs174561	SNP	T	C	0.279553	0.5466	0.1268	0.0197	0.3032	0.5677
cg11759477	I	4	190861959	F	190861991	190861991	rs2272596	SNP	C	T	0.179712	0.1161	0.0941	0.4939	0.001	0.0533
[truncated: 108,446 more rows]
