# Supplementary material for: Critical evaluation of the Illumina MethylationEPIC BeadChip microarray for whole-genome DNA methylation profiling
Source: Genome Biol. 2016 Oct 7;17:208. doi: 10.1186/s13059-016-1066-1 (PMC5055731; doi:10.1186/s13059-016-1066-1)
Supplement: Additional file 8: Table S8. — Distribution of EPIC probes across the regulatory regions of individual cell types defined using ENCODE DNAse hypersensitivity data. (XLS 46 kb) [file 13059_2016_1066_MOESM8_ESM.xls]

## Sheet: ProximalDistal_celltype_draft1.
Table S8: The number and proportion of DNAse hypersensitivity sites covered for each individual cell type.
	Proximal DNAse hypersensitivity sites				Distal DNAse hypersensitivity sites
Summary	Number covered	Proportion covered	Total number		Number covered	Proportion covered	Total number
All DHSs	165315	0.271947	607894		185340	0.0724382	2558595
Common DHSs (above median frequency)	113092	0.378976	298415		134381	0.110539	1215684
Specific DHSs (below median frequency)	52223	0.168745	309479		50959	0.0379467	1342911
Cell Line
A549	50396	0.494195	101976		30706	0.202834	151385
Adult Th1	49860	0.440545	113178		31182	0.16598	187866
AG04449	32385	0.471404	68699		29670	0.155402	190924
AG04450	35712	0.497243	71820		29768	0.178197	167051
AG09309	35434	0.470402	75327		32694	0.158647	206080
AG09319	34306	0.506309	67757		26632	0.176302	151059
AG10803	34470	0.47804	72107		30901	0.161243	191642
AoAF	35869	0.480843	74596		30831	0.166529	185139
BE2 C	37631	0.492578	76396		27963	0.152532	183326
BJ	34644	0.479628	72231		30937	0.160187	193131
bone marrow HS27a	30681	0.507409	60466		23366	0.166709	140160
bone marrow HS5	31340	0.491909	63711		25667	0.161015	159408
bone marrow MSC	38177	0.472546	80790		34728	0.15523	223719
Breast vHMEC	37587	0.511395	73499		29096	0.18833	154495
Caco-2	47804	0.518319	92229		26455	0.21429	123454
CD14	29952	0.513096	58375		19163	0.200138	95749
CD14 Primary Cells	33787	0.513488	65799		19931	0.202031	98653
CD19 Primary Cells	44604	0.487523	91491		19405	0.212483	91325
CD20 Primary Cells	36940	0.496439	74410		24155	0.163605	147642
CD20+ RO01778	47393	0.516376	91780		20092	0.227105	88470
CD3 Primary Cells	50464	0.47281	106732		23430	0.205353	114096
CD34	33386	0.547114	61022		20192	0.216511	93261
CD34+ Mobilized	40764	0.519909	78406		26825	0.212664	126138
CD4 Primary Cells	54476	0.468204	116351		25572	0.206254	123983
CD4+ Naive Wb11970640	26786	0.529535	50584		11270	0.211496	53287
CD4+ Naive Wb78495824	31254	0.508253	61493		10858	0.218951	49591
CD56 Primary Cells	38798	0.512604	75688		19020	0.221738	85777
CD8 Primary Cells	51062	0.471983	108186		20919	0.204499	102294
CMK	32649	0.494135	66073		17617	0.183043	96245
Fetal Adrenal Gland	66487	0.44754	148561		43685	0.145105	301058
Fetal Brain	71291	0.421225	169247		50300	0.100735	499332
Fetal Heart	80388	0.409838	196146		57634	0.121562	474112
Fetal Intestine Large	92407	0.40534	227974		65674	0.138173	475302
Fetal Intestine Small	85574	0.417677	204881		58109	0.144692	401604
Fetal Kidney	93935	0.402067	233630		71489	0.119987	595804
Fetal Kidney Left	84148	0.425456	197783		60483	0.128666	470076
Fetal Kidney Right	83784	0.427506	195983		59480	0.131495	452335
Fetal Lung	72893	0.415921	175257		55263	0.121586	454518
Fetal Lung Left	78664	0.419593	187477		58627	0.125988	465339
Fetal Lung Right	78297	0.420224	186322		57716	0.127232	453629
Fetal Muscle Arm	92316	0.396991	232539		68403	0.117449	582408
Fetal Muscle Back	84848	0.407039	208452		67564	0.12174	554987
Fetal Muscle Leg	81520	0.415802	196055		57213	0.120424	475097
Fetal Muscle Lower Limb Skeletal	43328	0.479674	90328		33367	0.152642	218596
Fetal Muscle Trunk	52150	0.465712	111979		38062	0.142387	267313
Fetal Muscle Upper Limb Skeletal	34796	0.507097	68618		23755	0.158294	150069
Fetal Muscle Upper Trunk	38807	0.507546	76460		28951	0.16236	178314
Fetal Ovary	42463	0.550345	77157		19345	0.221088	87499
Fetal Placenta	62238	0.442994	140494		47426	0.151509	313024
Fetal Renal Cortex	85222	0.427169	199504		62221	0.133618	465662
Fetal Renal Cortex Left	70701	0.455017	155381		47650	0.136011	350339
Fetal Renal Cortex Right	64091	0.464404	138007		42456	0.142435	298073
Fetal Renal Pelvis	83748	0.427585	195863		61757	0.136456	452578
Fetal Renal Pelvis Left	66630	0.458657	145272		45220	0.147272	307050
Fetal Renal Pelvis Right	66862	0.461334	144932		45368	0.149046	304389
Fetal Skin	33643	0.516774	65102		21944	0.168143	130508
Fetal Spinal Cord	67933	0.466393	145656		44887	0.143111	313652
Fetal Spleen	38260	0.509712	75062		25704	0.200324	128312
Fetal Stomach	91920	0.430381	213578		60743	0.159072	381859
Fetal Testes	50700	0.510744	99267		28266	0.178206	158614
Fetal Thymus	76782	0.44385	172991		46167	0.173721	265753
Fibroblasts Fetal Skin Abdomen	33946	0.489983	69280		31303	0.156658	199818
Fibroblasts Fetal Skin Back	34484	0.493467	69881		29917	0.157449	190011
Fibroblasts Fetal Skin Biceps Left	32507	0.492374	66021		29132	0.152399	191156
Fibroblasts Fetal Skin Biceps Right	33348	0.495491	67303		30458	0.161072	189096
Fibroblasts Fetal Skin Quadriceps Left	33945	0.483809	70162		31783	0.151868	209281
Fibroblasts Fetal Skin Quadriceps Right	34441	0.495882	69454		31257	0.163672	190973
Fibroblasts Fetal Skin Scalp	33908	0.500391	67763		29473	0.164902	178730
Fibroblasts Fetal Skin Upper Back	33706	0.487271	69173		32344	0.158698	203809
Gastric	45798	0.476244	96165		33149	0.173185	191408
GM04503	38066	0.461199	82537		32522	0.148262	219355
GM04504	38716	0.47781	81028		34121	0.160845	212136
GM06990	36078	0.522961	68988		18083	0.20451	88421
GM12864	33474	0.511038	65502		22132	0.210139	105321
GM12865	39027	0.492169	79296		26881	0.194831	137971
GM12878	49230	0.468964	104976		28951	0.19486	148573
H1 BMP4 Derived Mesendoderm Cultured Cells	50078	0.487007	102828		33640	0.152371	220777
H1 BMP4 Derived Trophoblast Cultured Cells	35926	0.513625	69946		23657	0.156357	151301
H1 Derived Mesenchymal Stem Cells	41480	0.492648	84198		32692	0.179811	181813
H1 Derived Neuronal Progenitor Cultured Cells	51301	0.530473	96708		24379	0.196489	124073
H1-hESC	56408	0.498806	113086		34460	0.205101	168015
H7-hESC	78330	0.423884	184791		66088	0.132241	499754
HA-h	43657	0.468458	93193		37140	0.160806	230962
HA-sp	39602	0.4399	90025		34558	0.142433	242627
HAc	36653	0.493843	74220		31964	0.170272	187723
HAEpiC	36866	0.461997	79797		35085	0.160269	218913
HBMEC	37753	0.479927	78664		36517	0.173126	210927
HBVP	36195	0.470964	76853		28585	0.167867	170284
HBVSMC	43236	0.49105	88048		31927	0.174569	182890
HCF	37891	0.488803	77518		33312	0.181533	183504
HCFaa	31898	0.443607	71906		33276	0.159881	208130
HCM	40085	0.486132	82457		35997	0.180847	199047
HConF	38164	0.497024	76785		30609	0.181675	168482
HCPEpiC	39288	0.470048	83583		37401	0.171193	218473
HCT-116	35025	0.534007	65589		22466	0.210822	106564
Heart	36467	0.502107	72628		23759	0.172076	138073
HEEpiC	36853	0.474195	77717		34582	0.165233	209292
HEK293T	22691	0.518284	43781		14774	0.181726	81298
HeLa-S3	46545	0.475531	97880		31784	0.181066	175538
HepG2	50996	0.502726	101439		27505	0.212583	129385
HFF	40172	0.475251	84528		34766	0.169229	205438
HFF-Myc	41108	0.473884	86747		36382	0.16894	215354
HGF	33183	0.498992	66500		26244	0.168374	155867
HIPEpiC	38662	0.442529	87366		39528	0.15549	254215
HL-60	39177	0.444461	88145		23977	0.172961	138627
HMEC	56220	0.46088	121984		41345	0.175133	236078
HMF	36933	0.482116	76606		34036	0.174477	195074
HMVEC-dAd	37298	0.519883	71743		23777	0.200923	118339
HMVEC-dBl-Ad	38607	0.496623	77739		30446	0.186927	162876
HMVEC-dBl-Neo	39174	0.480338	81555		30478	0.182011	167451
HMVEC-dLy-Ad	36541	0.514423	71033		23395	0.189679	123340
HMVEC-dLy-Neo	38688	0.502879	76933		28643	0.191838	149308
HMVEC-dNeo	40674	0.508298	80020		27528	0.197024	139719
HMVEC-LBl	38968	0.487137	79994		31601	0.188433	167704
HMVEC-LLy	38845	0.507784	76499		25159	0.189192	132981
HNPCEpiC	37391	0.466874	80088		36918	0.163622	225630
HPAEC	31500	0.540541	58275		20395	0.206093	98960
HPAF	38956	0.491199	79308		34957	0.185198	188755
HPdLF	34890	0.479311	72792		28615	0.158444	180600
HPF	37105	0.501582	73976		31042	0.179799	172648
HRCEpiC	36246	0.470856	76979		33171	0.160607	206535
HRE	39385	0.489741	80420		35621	0.175024	203521
HRGEC	34972	0.479023	73007		28680	0.18164	157895
HRPEpiC	38791	0.474421	81765		34427	0.145433	236720
HSMM	51905	0.447831	115903		43253	0.150703	287008
HSMMtube	55188	0.445902	123767		46321	0.153746	301283
HUVEC	49658	0.485036	102380		29903	0.185361	161323
HVMF	40458	0.4761	84978		33976	0.16837	201794
IMR90	40487	0.461664	87698		36824	0.161901	227447
iPS DF 19 11	40661	0.532435	76368		27899	0.192904	144626
iPS DF 19 7	38405	0.545301	70429		24938	0.200167	124586
iPS DF 4 7	36990	0.545728	67781		24360	0.207229	117551
Jurkat	37416	0.472275	79225		23679	0.165707	142897
K562	72574	0.392033	185122		48832	0.1415	345103
LHCN-M2	46508	0.429651	108246		43463	0.138458	313907
LNCaP	43287	0.467376	92617		27224	0.132797	205004
M059J	37341	0.465767	80171		37105	0.159939	231994
MCF-7	51470	0.445	115663		45017	0.146265	307776
Mobilized CD3 Primary Cells	39229	0.499497	78537		16969	0.212668	79791
Mobilized CD4 Primary Cells	40012	0.490289	81609		18693	0.219029	85345
Mobilized CD56 Primary Cells	30735	0.495934	61974		14711	0.196207	74977
Mobilized CD8 Primary Cells	34869	0.537845	64831		16691	0.245727	67925
Monocytes-CD14+ RO01746	40048	0.476042	84127		25395	0.172863	146908
NB4	39028	0.487972	79980		25279	0.197854	127766
NH-A	36699	0.488168	75177		33560	0.165349	202965
NHBE RA	44552	0.494731	90053		34672	0.19613	176781
NHDF-Ad	38174	0.456348	83651		35400	0.14491	244290
NHDF-neo	34137	0.476062	71707		29235	0.145174	201379
NHEK	34399	0.466915	73673		27600	0.174553	158118
NHLF	36308	0.476577	76185		35218	0.160964	218794
NT2-D1	44770	0.507246	88261		28551	0.161273	177035
Ovary	37920	0.504994	75090		20941	0.180922	115746
PANC-1	37354	0.49012	76214		25171	0.197564	127407
Pancreas	44700	0.491068	91026		29348	0.180348	162730
Penis Foreskin Fibroblast Primary Cells	50213	0.443844	113132		44396	0.152209	291678
Penis Foreskin Keratinocyte Primary Cells	47959	0.462974	103589		39078	0.15041	259809
PrEC	32187	0.486275	66191		30671	0.168919	181572
Psoas Muscle	36297	0.504574	71936		24608	0.192551	127800
RPMI-7951	35553	0.507545	70049		31962	0.184776	172977
RPTEC	35505	0.464099	76503		30441	0.157918	192765
SAEC	35162	0.472658	74392		33412	0.165635	201721
SK-N-MC	28861	0.477128	60489		20285	0.122972	164956
SK-N-SH RA	41094	0.547088	75114		18604	0.183379	101451
SKMC	35823	0.473073	75724		36563	0.159108	229800
Small Intestine	36027	0.501923	71778		22173	0.174026	127412
T-47D	38392	0.508834	75451		24827	0.176658	140537
Th1	39389	0.51799	76042		20058	0.21113	95003
Th1 Wb33676984	26411	0.51195	51589		15011	0.196541	76376
Th1 Wb54553204	35678	0.493519	72293		16253	0.19146	84890
Th17	22999	0.569508	40384		11460	0.215013	53299
Th2	40830	0.527901	77344		18593	0.222777	83460
Th2 Wb33676984	30325	0.544337	55710		15103	0.222643	67835
Th2 Wb54553204	32898	0.532339	61799		17527	0.206088	85046
Treg Wb78495824	34248	0.528355	64820		17597	0.21307	82588
Treg Wb83319432	34426	0.498004	69128		17144	0.203082	84419
WERI-Rb-1	34893	0.477613	73057		23578	0.122344	192719
WI-38	44822	0.441248	101580		39555	0.155351	254617
